# Supplementary material for: A mitofusin 2/HIF1α axis sets a maturation checkpoint in regenerating skeletal muscle
Source: J Clin Invest. 2022 Dec 1;132(23):e161638. doi: 10.1172/JCI161638 (PMC9711883; doi:10.1172/JCI161638)
Supplement: Supplemental table 1 [file jci-132-161638-s060.xlsx]

## Sheet: Table S1
Table S1: Supplemental Data relating to MyoD and MyoG Chip-Seq Analysis in QSC, ASC populations.
Sheet	Description
MyoD peaks	Peaks identified in MyoD ChIP-seq analysis present in ASC vs. QSC populations.
MyoG peaks	Peaks identified in MyoD ChIP-seq analysis present in ASC vs. QSC populations.
MyoD-mito genes	Mitochondrial genes contain MyoD peaks.
Mitochondrial Gene Set	Overview of mitochondrial gene set used.
M29262	Genes in GO group Regulation of mitochondrial gene expression.
M11131	Genes in GO group Mitochondrial Translation.
M13702	Genes in GO group Mitochondrial RNA Metabolic Process.
M10830	Genes in GO group Mitochondrial DNA Metabolic Process.
M12786	Genes in GO group Mitochondrial Fission.
M14442	Genes in GO group Mitochondrial Fusion.
M26973	Genes in GO group Mitochondrial Biogenesis.
M9577	Genes in GO group Mootha Mitochondria.

## Sheet: MyoD peaks
position	geneID	Conc_ASC_MyoD	Conc_QSC_MyoD	Fold change	p.value	FDR	external_gene_name	annotation
chr4:147563931-147564431	ENSMUSG00000065999	2.4	6.94	-4.4	8e-28	8.6e-25	Zfp985	Intron (ENSMUST00000139784/ENSMUSG00000065999, intron 1 of 3)
chr4:147585583-147586083	ENSMUSG00000065999	2.43	6.5	-3.94	2.4e-22	1.7e-19	Zfp985	Distal Intergenic
chr17:56199794-56200294	ENSMUSG00000001229	4.41	7.19	-2.73	3.9e-22	2.1e-19	Dpp9	Intron (ENSMUST00000038794/ENSMUSG00000001229, intron 10 of 20)
chr1:31793956-31794456	ENSMUSG00000082159	0	6.42	-6.16	5.1e-18	2.2e-15	Gm7910	Distal Intergenic
chr4:145428378-145428878	ENSMUSG00000085101	2.7	6.45	-3.65	5.1e-16	1.5e-13	Platr16	Intron (ENSMUST00000143127/ENSMUSG00000085101, intron 2 of 2)
chr12:113704254-113704754	ENSMUSG00000095429	0.34	5.65	-4.92	5.4e-16	1.5e-13	Ighv5-12	Promoter (1-2kb)
chr4:147599501-147600001	ENSMUSG00000066000	0	6.1	-7.41	1.8e-14	3.5e-12	Zfp979	Distal Intergenic
chr4:147794319-147794819	ENSMUSG00000093594	0	5.98	-7.31	4e-14	7.1e-12	Gm20707	Intron (ENSMUST00000105734/ENSMUSG00000078495, intron 3 of 5)
chr4:146053812-146054312	ENSMUSG00000081595	0	6.03	-7.28	1e-13	1.7e-11	Gm13036	Distal Intergenic
chr4:147508813-147509313	ENSMUSG00000078496	2.42	5.57	-3.05	1.3e-12	1.7e-10	Zfp982	Promoter (1-2kb)
chr8:71831098-71831598	ENSMUSG00000056019	1.84	5.66	-3.65	2e-12	2.6e-10	Zfp709	Distal Intergenic
chr5:14954133-14954633	ENSMUSG00000091255	0	5.43	-6.85	2.1e-12	2.6e-10	Speer4e	Distal Intergenic
chr12:3109789-3110289	ENSMUSG00000092168	9.25	11.16	-1.88	1.5e-11	1.4e-09	Gm9075	Distal Intergenic
chr4:147574151-147574651	ENSMUSG00000065999	1.41	5.82	-4.11	1.5e-11	1.4e-09	Zfp985	Intron (ENSMUST00000139784/ENSMUSG00000065999, intron 1 of 3)
chr4:145590108-145590608	ENSMUSG00000078502	0	5.55	-5.51	1.6e-11	1.4e-09	Zfp268	Intron (ENSMUST00000105739/ENSMUSG00000078502, intron 1 of 3)
chr6:103648967-103649467	ENSMUSG00000030077	12.24	14.12	-1.86	1.9e-11	1.5e-09	Chl1	Intron (ENSMUST00000066905/ENSMUSG00000030077, intron 4 of 26)
chr4:147551069-147551569	ENSMUSG00000065999	2.25	5.7	-3.26	1.9e-11	1.5e-09	Zfp985	Promoter (1-2kb)
chr4:147674225-147674725	ENSMUSG00000062518	0.95	5.24	-3.96	1.9e-11	1.5e-09	Zfp534	Exon (ENSMUST00000117638/ENSMUSG00000062518, exon 4 of 4)
chr1:31793173-31793673	ENSMUSG00000082159	0	5.9	-5.69	2.4e-11	1.9e-09	Gm7910	Distal Intergenic
chr5:5944650-5945150	ENSMUSG00000088692	0	5.88	-6.46	2.7e-11	2e-09	Gm23838	Distal Intergenic
chr4:145535078-145535578	ENSMUSG00000078503	0	5.18	-4.55	4.7e-10	3.3e-08	Zfp990	Intron (ENSMUST00000105742/ENSMUSG00000078503, intron 3 of 3)
chr4:147809228-147809728	ENSMUSG00000093594	0	5.39	-6.05	5.2e-10	3.5e-08	Gm20707	Promoter (<=1kb)
chr5:15643933-15644433	ENSMUSG00000094230	0.35	4.66	-3.94	2.2e-09	1.4e-07	Gm21847	Intron (ENSMUST00000178227/ENSMUSG00000094230, intron 2 of 2)
chr4:145447752-145448252	ENSMUSG00000085101	3.79	6.29	-2.41	8.3e-09	4.8e-07	Platr16	Promoter (1-2kb)
chr8:71814447-71814947	ENSMUSG00000056019	0	4.17	-5.68	1.9e-08	1.1e-06	Zfp709	Distal Intergenic
chr4:147577272-147577772	ENSMUSG00000065999	2.37	5.6	-3.05	4.7e-08	2.5e-06	Zfp985	Intron (ENSMUST00000139784/ENSMUSG00000065999, intron 2 of 3)
chr4:147611602-147612102	ENSMUSG00000066000	2.12	5.62	-3.23	4.5e-07	2.3e-05	Zfp979	3' UTR
chr4:145546690-145547190	ENSMUSG00000078503	0.87	4.47	-3.3	6.1e-07	3.1e-05	Zfp990	Distal Intergenic
chr17:31790715-31791215	ENSMUSG00000024042	5.52	0	4.66	1.3e-06	6.2e-05	Sik1	Distal Intergenic
chr2:98663651-98664151	ENSMUSG00000075015	7.23	9.21	-1.92	1.5e-06	7.3e-05	Gm10801	Promoter (1-2kb)
chr1:128444421-128444921	ENSMUSG00000026356	5.34	0	4.52	2.5e-06	0.00012	Dars	Distal Intergenic
chr11:116285739-116286239	ENSMUSG00000020792	5.19	0	4.41	4e-06	0.00018	Exoc7	Distal Intergenic
chr15:76206839-76207339	ENSMUSG00000022565	5.2	0	4.42	4e-06	0.00018	Plec	Promoter (<=1kb)
chr1:170655537-170656037	ENSMUSG00000038463	5.96	2.49	3.15	4.5e-06	0.0002	Olfml2b	Intron (ENSMUST00000046792/ENSMUSG00000038463, intron 3 of 7)
chr17:25575490-25575990	ENSMUSG00000091475	5.15	0	4.36	5.6e-06	0.00024	Cerox1	Distal Intergenic
chr12:111851655-111852155	ENSMUSG00000021285	5.13	0	4.35	6.3e-06	0.00027	Ppp1r13b	Intron (ENSMUST00000054815/ENSMUSG00000021285, intron 4 of 16)
chr17:10025106-10025606	ENSMUSG00000062078	5.04	0	4.29	7.7e-06	0.00032	Qk	Distal Intergenic
chr5:140264104-140264604	ENSMUSG00000029554	4.95	0	4.21	1.1e-05	0.00046	Mad1l1	Promoter (1-2kb)
chr15:76485132-76485632	ENSMUSG00000022556	4.93	0	4.19	1.3e-05	0.00052	Hsf1	Intron (ENSMUST00000072838/ENSMUSG00000022556, intron 1 of 11)
chr5:142974542-142975042	ENSMUSG00000029581	4.95	0	4.19	1.4e-05	0.00055	Fscn1	Distal Intergenic
chr4:47497908-47498408	ENSMUSG00000053317	4.89	0	4.16	1.5e-05	0.00058	Sec61b	Distal Intergenic
chr5:24600169-24600669	ENSMUSG00000028949	4.88	0	4.14	1.7e-05	0.00065	Smarcd3	Promoter (1-2kb)
chr2:180227692-180228192	ENSMUSG00000015647	4.82	0	4.11	1.9e-05	0.00071	Lama5	Promoter (1-2kb)
chr8:67972939-67973439	ENSMUSG00000087266	4.85	0	4.12	2e-05	0.00072	Gm15991	Promoter (1-2kb)
chr17:56593802-56594302	ENSMUSG00000071054	4.81	0	4.08	2.4e-05	0.00086	Safb	Promoter (<=1kb)
chr15:77163315-77163815	ENSMUSG00000033565	4.75	0	4.04	2.6e-05	0.00094	Rbfox2	Intron (ENSMUST00000048145/ENSMUSG00000033565, intron 2 of 12)
chr10:128922225-128922725	ENSMUSG00000090247	4.8	0	4.06	2.9e-05	0.00098	Bloc1s1	Promoter (<=1kb)
chr16:94348735-94349235	ENSMUSG00000022940	4.78	0	4.05	2.9e-05	0.00098	Pigp	Distal Intergenic
chr7:30008219-30008719	ENSMUSG00000074221	4.72	0	4.02	2.9e-05	0.00098	Zfp568	Intron (ENSMUST00000148442/ENSMUSG00000074221, intron 6 of 9)
chr8:122850606-122851106	ENSMUSG00000092329	5.85	2.13	3.29	3e-05	0.001	Galnt2l	Promoter (2-3kb)
chr3:88630059-88630559	ENSMUSG00000028059	5.98	3.81	2.07	3.2e-05	0.001	Arhgef2	Promoter (<=1kb)
chr9:112207706-112208206	ENSMUSG00000032503	4.76	0	4.03	3.2e-05	0.001	Arpp21	Intron (ENSMUST00000159432/ENSMUSG00000032503, intron 1 of 17)
chr7:132992940-132993440	ENSMUSG00000030970	4.71	0	4.01	3.2e-05	0.001	Ctbp2	Intron (ENSMUST00000124096/ENSMUSG00000030849, intron 2 of 6)
chr1:128856908-128857408	ENSMUSG00000064737	4.68	0	4	3.3e-05	0.001	Gm23056	Distal Intergenic
chr5:64336732-64337232	ENSMUSG00000029174	4.7	0	4	3.5e-05	0.0011	Tbc1d1	Intron (ENSMUST00000043893/ENSMUSG00000029174, intron 19 of 21)
chr7:132672380-132672880	ENSMUSG00000030946	4.63	0	3.95	4.2e-05	0.0013	Lhpp	Intron (ENSMUST00000033241/ENSMUSG00000030946, intron 6 of 6)
chr5:149258896-149259396	ENSMUSG00000060063	4.59	0	3.91	4.9e-05	0.0014	Alox5ap	Distal Intergenic
chr7:44473161-44473661	ENSMUSG00000038695	4.67	0	3.95	4.9e-05	0.0014	Josd2	Promoter (2-3kb)
chr2:31449426-31449926	ENSMUSG00000055632	4.58	0	3.91	5.1e-05	0.0015	Hmcn2	Promoter (2-3kb)
chr4:141866931-141867431	ENSMUSG00000040659	4.57	0	3.89	5.4e-05	0.0015	Efhd2	Intron (ENSMUST00000036854/ENSMUSG00000040659, intron 1 of 3)
chr15:96604256-96604756	ENSMUSG00000023169	4.57	0	3.89	5.7e-05	0.0016	Slc38a1	Intron (ENSMUST00000100262/ENSMUSG00000023169, intron 4 of 15)
chr5:124350985-124351485	ENSMUSG00000029394	4.58	0	3.9	5.9e-05	0.0016	Cdk2ap1	Promoter (<=1kb)
chr10:69208217-69208717	ENSMUSG00000019944	5.57	2.48	2.79	6.4e-05	0.0018	Rhobtb1	Promoter (<=1kb)
chr19:55544465-55544965	ENSMUSG00000024983	4.54	0	3.86	6.7e-05	0.0018	Vti1a	Intron (ENSMUST00000095950/ENSMUSG00000024983, intron 7 of 7)
chr13:46619485-46619985	ENSMUSG00000021373	4.58	0	3.88	7e-05	0.0019	Cap2	Intron (ENSMUST00000021802/ENSMUSG00000021373, intron 7 of 12)
chr9:77637261-77637761	ENSMUSG00000044938	4.49	0	3.83	7.2e-05	0.0019	Klhl31	Promoter (<=1kb)
chr7:102064917-102065417	ENSMUSG00000070426	4.55	0	3.86	7.2e-05	0.0019	Rnf121	Promoter (<=1kb)
chr7:67385457-67385957	ENSMUSG00000030557	4.48	0	3.83	7.3e-05	0.0019	Mef2a	Distal Intergenic
chr4:133013333-133013833	ENSMUSG00000037692	4.47	0	3.82	7.6e-05	0.0019	Ahdc1	Promoter (1-2kb)
chr9:41721521-41722021	ENSMUSG00000098093	4.53	0	3.84	7.9e-05	0.0019	Gm8707	Distal Intergenic
chr2:35898667-35899167	ENSMUSG00000026885	4.58	0	3.86	7.9e-05	0.0019	Ttll11	Intron (ENSMUST00000028248/ENSMUSG00000026885, intron 4 of 9)
chr19:56300797-56301297	ENSMUSG00000025075	4.45	0	3.8	8e-05	0.0019	Habp2	Intron (ENSMUST00000078284/ENSMUSG00000025075, intron 3 of 13)
chr2:33215500-33216000	ENSMUSG00000038831	4.51	0	3.83	8e-05	0.0019	Ralgps1	Promoter (<=1kb)
chr7:75955677-75956177	ENSMUSG00000055652	4.49	0	3.82	8.1e-05	0.0019	Klhl25	Distal Intergenic
chr14:25747551-25748051	ENSMUSG00000055538	4.45	0	3.8	8.1e-05	0.0019	Zcchc24	Intron (ENSMUST00000069180/ENSMUSG00000055538, intron 2 of 3)
chr6:72216573-72217073	ENSMUSG00000037621	4.55	0	3.85	8.4e-05	0.002	Atoh8	Intron (ENSMUST00000042646/ENSMUSG00000037621, intron 2 of 2)
chr7:99664854-99665354	ENSMUSG00000085095	4.48	0	3.81	8.6e-05	0.002	Gm15635	Promoter (<=1kb)
chr15:76461473-76461973	ENSMUSG00000022557	4.45	0	3.79	8.9e-05	0.002	Bop1	Intron (ENSMUST00000023217/ENSMUSG00000022557, intron 3 of 15)
chr19:44930603-44931103	ENSMUSG00000036097	4.44	0	3.79	9.2e-05	0.0021	Slf2	Promoter (<=1kb)
chr1:128508990-128509490	ENSMUSG00000088432	4.4	0	3.76	9.8e-05	0.0022	Gm25384	Distal Intergenic
chr5:21144442-21144942	ENSMUSG00000096269	4.39	0	3.76	9.9e-05	0.0022	Rpl31-ps21	Distal Intergenic
chr4:82690220-82690720	ENSMUSG00000008575	4.51	0	3.8	0.0001	0.0022	Nfib	Promoter (2-3kb)
chr4:43523525-43524025	ENSMUSG00000028464	4.57	0	3.83	0.0001	0.0022	Tpm2	Promoter (<=1kb)
chr4:102511457-102511957	ENSMUSG00000028525	4.45	0	3.78	0.0001	0.0022	Pde4b	Intron (ENSMUST00000106911/ENSMUSG00000028525, intron 7 of 16)
chr7:102001043-102001543	ENSMUSG00000066306	4.44	0	3.77	0.0001	0.0022	Numa1	Promoter (<=1kb)
chr2:60688827-60689327	ENSMUSG00000026971	4.37	0	3.74	0.0001	0.0022	Itgb6	Intron (ENSMUST00000028348/ENSMUSG00000026971, intron 1 of 17)
chr12:112916906-112917406	ENSMUSG00000002799	4.38	0	3.74	0.00011	0.0023	Jag2	Exon (ENSMUST00000075827/ENSMUSG00000002799, exon 6 of 26)
chr6:115792181-115792681	ENSMUSG00000030319	4.36	0	3.73	0.00011	0.0024	Cand2	Exon (ENSMUST00000075995/ENSMUSG00000030319, exon 10 of 15)
chr3:130691294-130691794	ENSMUSG00000041084	4.35	0	3.71	0.00012	0.0024	Ostc	Distal Intergenic
chr6:91620114-91620614	ENSMUSG00000030096	4.35	0	3.72	0.00012	0.0024	Slc6a6	Distal Intergenic
chr6:115123240-115123740	ENSMUSG00000097486	4.41	0	3.75	0.00012	0.0024	Gm17733	Distal Intergenic
chr1:134071284-134071784	ENSMUSG00000020423	4.38	0	3.73	0.00012	0.0025	Btg2	Distal Intergenic
chr4:136174377-136174877	ENSMUSG00000018983	4.37	0	3.73	0.00012	0.0025	E2f2	Promoter (1-2kb)
chr18:77821668-77822168	ENSMUSG00000025429	4.32	0	3.7	0.00013	0.0025	Pstpip2	Intron (ENSMUST00000114741/ENSMUSG00000025429, intron 1 of 14)
chr6:31158685-31159185	ENSMUSG00000044471	4.35	0	3.71	0.00013	0.0026	Lncpint	Distal Intergenic
chr18:61380152-61380652	ENSMUSG00000033871	4.32	0	3.7	0.00013	0.0026	Ppargc1b	Intron (ENSMUST00000075299/ENSMUSG00000033871, intron 1 of 11)
chr13:47336799-47337299	ENSMUSG00000038068	4.47	0	3.76	0.00013	0.0026	Rnf144b	Distal Intergenic
chr3:116928984-116929484	ENSMUSG00000033377	5.21	0.48	3.66	0.00014	0.0026	Palmd	Intron (ENSMUST00000040097/ENSMUSG00000033377, intron 3 of 7)
chr17:35736561-35737061	ENSMUSG00000092219	4.3	0	3.68	0.00014	0.0026	Gm20443	Promoter (2-3kb)
chr19:12486862-12487362	ENSMUSG00000039982	4.3	0	3.68	0.00014	0.0026	Dtx4	Intron (ENSMUST00000045521/ENSMUSG00000039982, intron 2 of 8)
chr3:122414813-122415313	ENSMUSG00000028121	4.27	0	3.66	0.00015	0.0027	Bcar3	Distal Intergenic
chr11:102636839-102637339	ENSMUSG00000086283	4.28	0	3.67	0.00015	0.0027	2810433D01Rik	Distal Intergenic
chr9:50440613-50441113	ENSMUSG00000032068	4.34	0	3.68	0.00015	0.0028	Plet1	Distal Intergenic
chr5:15971764-15972264	ENSMUSG00000040118	4.26	0	3.65	0.00016	0.0028	Cacna2d1	Intron (ENSMUST00000039370/ENSMUSG00000040118, intron 1 of 38)
chr11:7408986-7409486	ENSMUSG00000087637	4.3	0	3.67	0.00016	0.0028	Gm11986	Distal Intergenic
chr15:66892059-66892559	ENSMUSG00000005124	4.3	0	3.67	0.00016	0.0028	Ccn4	Promoter (<=1kb)
chr7:16947831-16948331	ENSMUSG00000070802	4.26	0	3.65	0.00016	0.0028	Pnmal2	3' UTR
chr1:134307318-134307818	ENSMUSG00000026458	4.24	0	3.64	0.00016	0.0028	Ppfia4	Intron (ENSMUST00000168515/ENSMUSG00000026458, intron 23 of 28)
chr17:67632656-67633156	ENSMUSG00000073375	4.24	0	3.64	0.00016	0.0028	Lrrc30	Promoter (<=1kb)
chr11:82171650-82172150	ENSMUSG00000020702	4.23	0	3.63	0.00017	0.003	Ccl1	Distal Intergenic
chr5:120588376-120588876	ENSMUSG00000032741	4.33	0	3.66	0.00018	0.0031	Tpcn1	Promoter (<=1kb)
chr2:52390391-52390891	ENSMUSG00000086447	4.21	0	3.61	0.00018	0.0031	Gm13522	Distal Intergenic
chr4:12009108-12009608	ENSMUSG00000085027	4.26	0	3.63	0.00018	0.0031	Gm11840	Promoter (<=1kb)
chr13:34111007-34111507	ENSMUSG00000045136	4.2	0	3.61	0.00019	0.0031	Tubb2b	Distal Intergenic
chr7:46348730-46349230	ENSMUSG00000009471	4.32	0	3.66	0.00019	0.0031	Myod1	Distal Intergenic
chr9:94567764-94568264	ENSMUSG00000045414	4.19	0	3.6	0.00019	0.0031	Dipk2a	Distal Intergenic
chr8:83739857-83740357	ENSMUSG00000002885	5.13	0.55	3.59	0.0002	0.0031	Adgre5	Promoter (<=1kb)
chr5:114796194-114796694	ENSMUSG00000041870	4.18	0	3.59	0.0002	0.0031	Ankrd13a	Promoter (<=1kb)
chr7:19084291-19084791	ENSMUSG00000030409	5.1	0.48	3.57	0.0002	0.0031	Dmpk	Promoter (<=1kb)
chr15:95757050-95757550	ENSMUSG00000043329	4.17	0	3.58	0.0002	0.0032	Gm8849	Distal Intergenic
chr3:101497396-101497896	ENSMUSG00000042035	4.23	0	3.61	0.00021	0.0032	Igsf3	Distal Intergenic
chr1:20633425-20633925	ENSMUSG00000043760	4.19	0	3.59	0.00021	0.0032	Pkhd1	Distal Intergenic
chr11:116853512-116854012	ENSMUSG00000090266	4.17	0	3.57	0.00022	0.0032	Mettl23	Promoter (<=1kb)
chr4:123228173-123228673	ENSMUSG00000032744	4.15	0	3.57	0.00022	0.0032	Heyl	Distal Intergenic
chr18:57259131-57259631	ENSMUSG00000024593	4.17	0	3.58	0.00022	0.0032	Megf10	Intron (ENSMUST00000075770/ENSMUSG00000024593, intron 9 of 24)
chr11:119625384-119625884	ENSMUSG00000025583	4.17	0	3.58	0.00022	0.0032	Rptor	Intron (ENSMUST00000125583/ENSMUSG00000025583, intron 1 of 12)
chr6:116406119-116406619	ENSMUSG00000025702	4.2	0	3.59	0.00022	0.0032	Marchf8	3' UTR
chr8:122636856-122637356	ENSMUSG00000092329	4.19	0	3.59	0.00023	0.0033	Galnt2l	Intron (ENSMUST00000127664/ENSMUSG00000092329, intron 1 of 15)
chr12:112618045-112618545	ENSMUSG00000011148	4.15	0	3.56	0.00023	0.0033	Adssl1	Promoter (1-2kb)
chr11:6481585-6482085	ENSMUSG00000086839	5.32	2.05	2.85	0.00023	0.0033	Gm11973	Intron (ENSMUST00000127488/ENSMUSG00000086839, intron 1 of 2)
chr19:46186535-46187035	ENSMUSG00000025224	4.17	0	3.57	0.00023	0.0033	Gbf1	Intron (ENSMUST00000026254/ENSMUSG00000025224, intron 3 of 39)
chr10:13082323-13082823	ENSMUSG00000019817	4.26	0	3.61	0.00024	0.0033	Plagl1	Distal Intergenic
chr4:49586833-49587333	ENSMUSG00000039611	4.26	0	3.61	0.00024	0.0033	Pgap4	5' UTR
chr12:8434247-8434747	ENSMUSG00000054364	4.14	0	3.55	0.00024	0.0033	Rhob	Distal Intergenic
chr8:70912748-70913248	ENSMUSG00000019261	4.2	0	3.58	0.00024	0.0033	Map1s	Exon (ENSMUST00000019405/ENSMUSG00000019261, exon 5 of 7)
chr1:193316973-193317473	ENSMUSG00000026639	4.14	0	3.55	0.00024	0.0034	Lamb3	Intron (ENSMUST00000016315/ENSMUSG00000026639, intron 3 of 22)
chr2:26487632-26488132	ENSMUSG00000026923	4.16	0	3.56	0.00024	0.0034	Notch1	Intron (ENSMUST00000028288/ENSMUSG00000026923, intron 2 of 33)
chr9:50451812-50452312	ENSMUSG00000032068	4.14	0	3.55	0.00025	0.0034	Plet1	Distal Intergenic
chr14:20806458-20806958	ENSMUSG00000021820	4.17	0	3.56	0.00025	0.0034	Camk2g	Distal Intergenic
chr4:129829659-129830159	ENSMUSG00000028788	4.1	0	3.52	0.00027	0.0036	Ptp4a2	Intron (ENSMUST00000132386/ENSMUSG00000028788, intron 2 of 2)
chr4:8865533-8866033	ENSMUSG00000041235	4.14	0	3.54	0.00028	0.0036	Chd7	Exon (ENSMUST00000039267/ENSMUSG00000041235, exon 38 of 38)
chr9:61439077-61439577	ENSMUSG00000032280	4.25	0	3.59	0.00028	0.0036	Tle3	Distal Intergenic
chr8:69716843-69717343	ENSMUSG00000054648	4.12	0	3.53	0.00028	0.0036	Zfp869	Distal Intergenic
chr4:123593675-123594175	ENSMUSG00000028649	4.08	0	3.51	0.00028	0.0036	Macf1	Intron (ENSMUST00000097897/ENSMUSG00000028649, intron 1 of 97)
chr1:131431795-131432295	ENSMUSG00000026425	4.07	0	3.5	0.00028	0.0037	Srgap2	Intron (ENSMUST00000097588/ENSMUSG00000026425, intron 3 of 22)
chr13:63135972-63136472	ENSMUSG00000021458	4.1	0	3.52	0.00029	0.0037	Aopep	Intron (ENSMUST00000091560/ENSMUSG00000021458, intron 4 of 14)
chr7:80166763-80167263	ENSMUSG00000030539	4.07	0	3.5	0.00029	0.0037	Sema4b	Distal Intergenic
chr17:75551716-75552216	ENSMUSG00000002017	4.06	0	3.5	0.00029	0.0037	Fam98a	Promoter (<=1kb)
chr15:38302214-38302714	ENSMUSG00000037465	4.08	0	3.5	0.0003	0.0038	Klf10	Promoter (1-2kb)
chr19:42031053-42031553	ENSMUSG00000025171	4.21	0	3.56	0.0003	0.0038	Ubtd1	Intron (ENSMUST00000026170/ENSMUSG00000025171, intron 1 of 2)
chr19:3422465-3422965	ENSMUSG00000024907	4.98	0.55	3.47	0.0003	0.0038	Gal	Distal Intergenic
chr9:62166090-62166590	ENSMUSG00000092696	5.3	2.84	2.29	0.00032	0.0039	Mir5133	Distal Intergenic
chr2:16738151-16738651	ENSMUSG00000026748	4.05	0	3.48	0.00032	0.0039	Plxdc2	Intron (ENSMUST00000028081/ENSMUSG00000026748, intron 13 of 13)
chr8:119394680-119395180	ENSMUSG00000074064	4.06	0	3.49	0.00033	0.0039	Mlycd	Promoter (<=1kb)
chr14:101869018-101869518	ENSMUSG00000033060	4.16	0	3.53	0.00033	0.0039	Lmo7	Promoter (<=1kb)
chr11:76493772-76494272	ENSMUSG00000017631	4.06	0	3.48	0.00033	0.0039	Abr	Promoter (<=1kb)
chr17:86988522-86989022	ENSMUSG00000024143	4.04	0	3.47	0.00033	0.0039	Rhoq	Intron (ENSMUST00000024956/ENSMUSG00000024143, intron 2 of 4)
chr2:113115496-113115996	ENSMUSG00000057378	4.02	0	3.46	0.00033	0.0039	Ryr3	Intron (ENSMUST00000080673/ENSMUSG00000057378, intron 1 of 102)
chr1:20058235-20058735	ENSMUSG00000043760	4.06	0	3.48	0.00033	0.0039	Pkhd1	3' UTR
chr19:3923551-3924051	ENSMUSG00000024885	5.25	2.02	2.79	0.00033	0.0039	Aldh3b1	5' UTR
chr16:87567546-87568046	ENSMUSG00000025610	4.05	0	3.48	0.00033	0.0039	Map3k7cl	Intron (ENSMUST00000026700/ENSMUSG00000025610, intron 2 of 4)
chr2:58711471-58711971	ENSMUSG00000086129	4.13	0	3.51	0.00034	0.0039	Gm13558	Intron (ENSMUST00000071543/ENSMUSG00000026839, intron 1 of 7)
chr19:3714319-3714819	ENSMUSG00000035372	4.01	0	3.46	0.00034	0.0039	1810055G02Rik	5' UTR
chr1:177441669-177442169	ENSMUSG00000097892	4.02	0	3.46	0.00034	0.0039	Gm26801	Promoter (1-2kb)
chr10:128937680-128938180	ENSMUSG00000025348	4.95	0.48	3.44	0.00034	0.0039	Itga7	Intron (ENSMUST00000099112/ENSMUSG00000025348, intron 1 of 24)
chr2:173689889-173690389	ENSMUSG00000027519	4.15	0	3.52	0.00034	0.0039	Rab22a	Intron (ENSMUST00000142820/ENSMUSG00000027519, intron 2 of 5)
chr9:62477091-62477591	ENSMUSG00000041729	4.02	0	3.46	0.00034	0.0039	Coro2b	Intron (ENSMUST00000048043/ENSMUSG00000041729, intron 2 of 11)
chr7:46353132-46353632	ENSMUSG00000009471	4.07	0	3.48	0.00035	0.0039	Myod1	Distal Intergenic
chr13:12312019-12312519	ENSMUSG00000052374	4.02	0	3.46	0.00035	0.0039	Actn2	Intron (ENSMUST00000064204/ENSMUSG00000052374, intron 1 of 20)
chr5:136531920-136532420	ENSMUSG00000029705	4.01	0	3.45	0.00036	0.004	Cux1	Intron (ENSMUST00000176216/ENSMUSG00000029705, intron 1 of 22)
chr6:116407910-116408410	ENSMUSG00000025702	4.01	0	3.45	0.00036	0.0041	Marchf8	3' UTR
chr11:6037154-6037654	ENSMUSG00000057897	4.05	0	3.47	0.00037	0.0041	Camk2b	Intron (ENSMUST00000109813/ENSMUSG00000057897, intron 1 of 20)
chr10:4732281-4732781	ENSMUSG00000019768	3.98	0	3.44	0.00037	0.0041	Esr1	Intron (ENSMUST00000149195/ENSMUSG00000019768, intron 3 of 7)
chr12:73241872-73242372	ENSMUSG00000021103	5.25	1.55	3.14	0.00038	0.0041	Mnat1	Intron (ENSMUST00000021523/ENSMUSG00000021103, intron 7 of 7)
chr6:126475520-126476020	ENSMUSG00000045534	3.99	0	3.44	0.00038	0.0041	Kcna5	Distal Intergenic
chr6:125147212-125147712	ENSMUSG00000038271	3.99	0	3.43	0.00038	0.0041	Iffo1	Promoter (1-2kb)
chr19:8982263-8982763	ENSMUSG00000071644	3.97	0	3.43	0.00039	0.0041	Eef1g	Distal Intergenic
chr7:97418765-97419265	ENSMUSG00000035686	3.98	0	3.43	0.00039	0.0041	Thrsp	Promoter (1-2kb)
chr11:68271041-68271541	ENSMUSG00000020902	4.03	0	3.45	0.00039	0.0041	Ntn1	Promoter (<=1kb)
chr9:78538385-78538885	ENSMUSG00000049624	4.09	0	3.48	0.00039	0.0041	Slc17a5	Intron (ENSMUST00000052441/ENSMUSG00000049624, intron 10 of 10)
chr12:77020071-77020571	ENSMUSG00000059436	3.97	0	3.43	0.00039	0.0041	Max	Distal Intergenic
chr3:21771695-21772195	ENSMUSG00000027630	3.95	0	3.41	0.00041	0.0042	Tbl1xr1	Distal Intergenic
chr8:11382368-11382868	ENSMUSG00000031503	4	0	3.43	0.00042	0.0043	Col4a2	Intron (ENSMUST00000033899/ENSMUSG00000031503, intron 4 of 47)
chr12:113062172-113062672	ENSMUSG00000021143	3.95	0	3.41	0.00042	0.0043	Pacs2	Exon (ENSMUST00000084891/ENSMUSG00000021143, exon 16 of 24)
chr4:45271064-45271564	ENSMUSG00000035615	3.94	0	3.4	0.00042	0.0043	Frmpd1	Exon (ENSMUST00000044773/ENSMUSG00000035615, exon 10 of 16)
chr7:100009624-100010124	ENSMUSG00000030732	3.98	0	3.42	0.00042	0.0043	Chrdl2	Promoter (<=1kb)
chr6:29435877-29436377	ENSMUSG00000068699	3.99	0	3.42	0.00043	0.0044	Flnc	Promoter (2-3kb)
chr4:147498467-147498967	ENSMUSG00000078496	1.26	4.28	-2.67	0.00043	0.0044	Zfp982	Intron (ENSMUST00000105721/ENSMUSG00000078496, intron 1 of 3)
chr9:106405312-106405812	ENSMUSG00000048758	3.94	0	3.4	0.00043	0.0044	Rpl29	Distal Intergenic
chr4:150245784-150246284	ENSMUSG00000063524	4	0	3.42	0.00044	0.0044	Eno1	Promoter (<=1kb)
chr15:7118858-7119358	ENSMUSG00000054263	3.93	0	3.39	0.00044	0.0044	Lifr	Distal Intergenic
chr13:55171433-55171933	ENSMUSG00000005320	4.86	0.48	3.37	0.00045	0.0044	Fgfr4	Distal Intergenic
chr16:4537574-4538074	ENSMUSG00000022519	3.94	0	3.4	0.00045	0.0044	Srl	Promoter (1-2kb)
chr3:27899245-27899745	ENSMUSG00000043164	4.11	0	3.46	0.00045	0.0044	Tmem212	Promoter (2-3kb)
chr2:19601327-19601827	ENSMUSG00000086621	3.95	0	3.4	0.00045	0.0044	Gm13348	Distal Intergenic
chr7:98153865-98154365	ENSMUSG00000035547	4.05	0	3.45	0.00045	0.0044	Capn5	Intron (ENSMUST00000040971/ENSMUSG00000035547, intron 2 of 12)
chr9:35340711-35341211	ENSMUSG00000066771	3.92	0	3.38	0.00046	0.0044	Gm5614	Distal Intergenic
chr17:10784337-10784837	ENSMUSG00000037196	3.95	0	3.39	0.00046	0.0044	Pacrg	Intron (ENSMUST00000041463/ENSMUSG00000037196, intron 1 of 4)
chr16:22661073-22661573	ENSMUSG00000022861	3.94	0	3.39	0.00046	0.0044	Dgkg	Distal Intergenic
chr15:38470743-38471243	ENSMUSG00000037458	3.95	0	3.4	0.00047	0.0045	Azin1	Distal Intergenic
chr4:126260758-126261258	ENSMUSG00000028847	3.92	0	3.38	0.00047	0.0045	Trappc3	Promoter (1-2kb)
chr9:71874715-71875215	ENSMUSG00000032228	5.24	2.48	2.48	0.00047	0.0045	Tcf12	Intron (ENSMUST00000183404/ENSMUSG00000032228, intron 13 of 20)
chr1:134245297-134245797	ENSMUSG00000042429	5.17	2.45	2.43	0.00048	0.0046	Adora1	Distal Intergenic
chr4:53759575-53760075	ENSMUSG00000028414	4.82	0.55	3.35	0.00049	0.0046	Fktn	Intron (ENSMUST00000128667/ENSMUSG00000028414, intron 9 of 9)
chr2:72318320-72318820	ENSMUSG00000004085	3.93	0	3.38	0.00049	0.0046	Map3k20	Intron (ENSMUST00000090824/ENSMUSG00000004085, intron 2 of 19)
chr15:52760536-52761036	ENSMUSG00000038622	3.93	0	3.38	0.0005	0.0046	Med30	Distal Intergenic
chr5:120579514-120580014	ENSMUSG00000032741	3.96	0	3.39	0.0005	0.0046	Tpcn1	Intron (ENSMUST00000046426/ENSMUSG00000032741, intron 2 of 27)
chr4:143162035-143162535	ENSMUSG00000057637	3.9	0	3.36	0.0005	0.0046	Prdm2	Exon (ENSMUST00000105778/ENSMUSG00000057637, exon 6 of 10)
chr1:64609086-64609586	ENSMUSG00000025956	3.99	0	3.41	0.00051	0.0046	Mettl21a	Intron (ENSMUST00000114079/ENSMUSG00000025956, intron 3 of 3)
chr13:97764061-97764561	ENSMUSG00000097346	3.91	0	3.36	0.00051	0.0047	Rps18-ps4	Distal Intergenic
chr9:121346533-121347033	ENSMUSG00000032536	3.93	0	3.37	0.00051	0.0047	Trak1	Distal Intergenic
chr11:117317741-117318241	ENSMUSG00000059248	4.8	0.48	3.33	0.00052	0.0047	Septin9	Intron (ENSMUST00000093907/ENSMUSG00000059248, intron 3 of 11)
chr2:167267961-167268461	ENSMUSG00000083661	3.94	0	3.37	0.00053	0.0048	Gm11473	Distal Intergenic
chr4:120713851-120714351	ENSMUSG00000028631	3.9	0	3.36	0.00054	0.0049	Kcnq4	Intron (ENSMUST00000030376/ENSMUSG00000028631, intron 7 of 13)
chr7:132748119-132748619	ENSMUSG00000030956	3.87	0	3.34	0.00055	0.0049	Fam53b	Intron (ENSMUST00000124096/ENSMUSG00000030849, intron 2 of 6)
chr5:130145955-130146455	ENSMUSG00000034110	3.85	0	3.33	0.00056	0.0049	Kctd7	Promoter (<=1kb)
chr12:54834841-54835341	ENSMUSG00000062929	3.96	0	3.38	0.00056	0.0049	Cfl2	Distal Intergenic
chr4:150234698-150235198	ENSMUSG00000063524	3.89	0	3.35	0.00056	0.005	Eno1	Promoter (1-2kb)
chr8:81827228-81827728	ENSMUSG00000091998	3.92	0	3.36	0.00057	0.005	Gm17072	Promoter (<=1kb)
chr10:111164387-111164887	ENSMUSG00000020189	3.87	0	3.33	0.00058	0.0051	Osbpl8	Promoter (<=1kb)
chr7:126464134-126464634	ENSMUSG00000030730	3.88	0	3.33	0.00059	0.0051	Atp2a1	Promoter (1-2kb)
chr2:84634841-84635341	ENSMUSG00000034101	3.84	0	3.32	0.00059	0.0051	Ctnnd1	Promoter (2-3kb)
chr4:53843531-53844031	ENSMUSG00000028420	3.96	0	3.37	0.0006	0.0051	Tmem38b	Intron (ENSMUST00000030127/ENSMUSG00000028420, intron 2 of 5)
chr11:88550925-88551425	ENSMUSG00000069769	3.87	0	3.33	0.0006	0.0051	Msi2	Intron (ENSMUST00000107909/ENSMUSG00000069769, intron 6 of 13)
chr12:25098577-25099077	ENSMUSG00000020644	3.83	0	3.31	0.0006	0.0051	Id2	Promoter (2-3kb)
chr8:26891860-26892360	ENSMUSG00000085795	3.92	0	3.35	0.00061	0.0052	Zfp703	Distal Intergenic
chr4:152038185-152038685	ENSMUSG00000028950	3.85	0	3.32	0.00061	0.0052	Tas1r1	Promoter (<=1kb)
chr2:104572667-104573167	ENSMUSG00000086454	3.85	0	3.32	0.00061	0.0052	Platr14	Distal Intergenic
chr4:46827308-46827808	ENSMUSG00000039809	3.83	0	3.31	0.00062	0.0052	Gabbr2	Intron (ENSMUST00000107749/ENSMUSG00000039809, intron 3 of 18)
chr15:83126995-83127495	ENSMUSG00000041815	3.86	0	3.32	0.00062	0.0052	Poldip3	3' UTR
chr1:75344607-75345107	ENSMUSG00000026208	3.86	0	3.33	0.00062	0.0052	Des	Distal Intergenic
chr4:11691823-11692323	ENSMUSG00000028214	3.91	0	3.34	0.00062	0.0052	Gem	Distal Intergenic
chr6:34313888-34314388	ENSMUSG00000086762	3.83	0	3.31	0.00063	0.0052	Gm14546	Intron (ENSMUST00000138275/ENSMUSG00000086762, intron 1 of 1)
chr10:95321896-95322396	ENSMUSG00000045867	3.88	0	3.33	0.00064	0.0053	Cradd	Promoter (1-2kb)
chr2:167330538-167331038	ENSMUSG00000017929	3.85	0	3.31	0.00064	0.0053	B4galt5	Intron (ENSMUST00000109221/ENSMUSG00000017929, intron 1 of 8)
chr10:126980895-126981395	ENSMUSG00000078429	3.84	0	3.3	0.00065	0.0053	Ctdsp2	Promoter (2-3kb)
chr1:134195948-134196448	ENSMUSG00000042451	3.87	5.57	-1.63	0.00065	0.0053	Mybph	Promoter (2-3kb)
chr11:88231117-88231617	ENSMUSG00000023723	5.29	3.05	2.06	0.00066	0.0053	Mrps23	Distal Intergenic
chr15:83582857-83583357	ENSMUSG00000016757	3.82	0	3.3	0.00066	0.0053	Ttll12	Intron (ENSMUST00000136066/ENSMUSG00000016757, intron 5 of 12)
chr7:112229203-112229703	ENSMUSG00000038244	4.79	0.55	3.3	0.00066	0.0053	Mical2	Intron (ENSMUST00000050149/ENSMUSG00000038244, intron 1 of 19)
chr5:134099506-134100006	ENSMUSG00000015944	3.85	0	3.31	0.00068	0.0054	Castor2	Promoter (<=1kb)
chr17:56147359-56147859	ENSMUSG00000001227	3.82	0	3.29	0.00068	0.0054	Sema6b	Distal Intergenic
chr3:84061760-84062260	ENSMUSG00000033767	3.8	0	3.28	0.00068	0.0054	Tmem131l	Distal Intergenic
chr13:46287709-46288209	ENSMUSG00000063529	3.82	0	3.29	0.00068	0.0054	Stmnd1	Intron (ENSMUST00000076622/ENSMUSG00000063529, intron 2 of 4)
chr1:72969328-72969828	ENSMUSG00000026182	3.9	0	3.33	0.00069	0.0054	Tnp1	Distal Intergenic
chr11:60784126-60784626	ENSMUSG00000049323	3.8	0	3.28	0.00069	0.0054	Smcr8	3' UTR
chr15:59004171-59004671	ENSMUSG00000022353	3.86	0	3.31	0.00069	0.0054	Mtss1	Intron (ENSMUST00000080371/ENSMUSG00000022353, intron 3 of 14)
chr10:127501461-127501961	ENSMUSG00000040287	3.82	0	3.3	0.0007	0.0054	Stac3	Promoter (<=1kb)
chr11:54122296-54122796	ENSMUSG00000018906	3.81	0	3.29	0.0007	0.0055	P4ha2	Promoter (1-2kb)
chr2:34904889-34905389	ENSMUSG00000026873	3.85	0	3.31	0.00072	0.0055	Phf19	Promoter (<=1kb)
chr15:103169866-103170366	ENSMUSG00000036061	5.09	2.07	2.64	0.00073	0.0056	Smug1	Distal Intergenic
chr1:82634497-82634997	ENSMUSG00000079465	3.77	0	3.27	0.00073	0.0056	Col4a3	Promoter (<=1kb)
chr3:21798127-21798627	ENSMUSG00000027630	3.77	0	3.27	0.00073	0.0056	Tbl1xr1	Distal Intergenic
chr7:74006922-74007422	ENSMUSG00000025789	3.84	0	3.29	0.00073	0.0056	St8sia2	Intron (ENSMUST00000026896/ENSMUSG00000025789, intron 1 of 5)
chr8:120046633-120047133	ENSMUSG00000092329	3.8	0	3.28	0.00074	0.0056	Galnt2l	Promoter (1-2kb)
chr8:116852105-116852605	ENSMUSG00000014633	3.76	0	3.26	0.00074	0.0056	Cmc2	Distal Intergenic
chr8:70928042-70928542	ENSMUSG00000088248	5.13	1.48	3.01	0.00075	0.0056	Mir1969	Promoter (2-3kb)
chr5:113873593-113874093	ENSMUSG00000004530	3.85	0	3.29	0.00075	0.0056	Coro1c	Promoter (<=1kb)
chr17:43076962-43077462	ENSMUSG00000023915	3.81	0	3.27	0.00076	0.0056	Tnfrsf21	Intron (ENSMUST00000024708/ENSMUSG00000023915, intron 4 of 5)
chr8:126735212-126735712	ENSMUSG00000051495	3.76	0	3.25	0.00076	0.0056	Irf2bp2	Distal Intergenic
chr2:110179738-110180238	ENSMUSG00000027160	3.77	0	3.26	0.00076	0.0056	Ccdc34	Distal Intergenic
chr5:35054995-35055495	ENSMUSG00000044716	3.78	0	3.26	0.00076	0.0056	Dok7	Promoter (1-2kb)
chr7:28774922-28775422	ENSMUSG00000015149	3.77	0	3.26	0.00076	0.0056	Sirt2	Promoter (1-2kb)
chr6:134953945-134954445	ENSMUSG00000098318	3.76	0	3.26	0.00077	0.0057	Lockd	Distal Intergenic
chr16:17276083-17276583	ENSMUSG00000055692	3.77	0	3.26	0.00077	0.0057	Tmem191c	Promoter (<=1kb)
chr16:14377289-14377789	ENSMUSG00000023088	3.75	0	3.25	0.00078	0.0057	Abcc1	Intron (ENSMUST00000130671/ENSMUSG00000023088, intron 1 of 30)
chr7:135942845-135943345	ENSMUSG00000098031	3.82	0	3.28	0.00078	0.0057	Gm9341	Distal Intergenic
chr8:111711060-111711560	ENSMUSG00000031955	5.02	1.55	2.95	0.00079	0.0057	Bcar1	Exon (ENSMUST00000166232/ENSMUSG00000031955, exon 7 of 7)
chr2:152620688-152621188	ENSMUSG00000074678	3.76	0	3.25	0.00079	0.0057	Defb25	Promoter (1-2kb)
chr5:125393015-125393515	ENSMUSG00000072612	3.78	0	3.26	0.0008	0.0057	Gm10382	Promoter (2-3kb)
chr4:44633665-44634165	ENSMUSG00000014030	3.79	0	3.26	0.00081	0.0058	Pax5	Intron (ENSMUST00000102932/ENSMUSG00000014030, intron 6 of 8)
chr18:32391070-32391570	ENSMUSG00000024381	3.76	0	3.25	0.00082	0.0058	Bin1	Intron (ENSMUST00000025239/ENSMUSG00000024381, intron 1 of 18)
chr1:155209955-155210455	ENSMUSG00000033722	3.58	5.01	-1.39	0.00082	0.0058	BC034090	Distal Intergenic
chr9:57831145-57831645	ENSMUSG00000091908	3.73	0	3.23	0.00082	0.0058	Gm17231	Promoter (2-3kb)
chr1:95268063-95268563	ENSMUSG00000051185	4.66	0.55	3.22	0.00083	0.0058	Fam174a	Distal Intergenic
chr3:98025806-98026306	ENSMUSG00000027878	3.74	0	3.23	0.00083	0.0058	Notch2	Intron (ENSMUST00000079812/ENSMUSG00000027878, intron 1 of 33)
chr1:72906982-72907482	ENSMUSG00000026185	3.74	0	3.23	0.00083	0.0058	Igfbp5	Distal Intergenic
chr18:3118149-3118649	ENSMUSG00000091539	0.38	5.9	-3.7	0.00083	0.0058	Vmn1r238	Distal Intergenic
chr2:49741983-49742483	ENSMUSG00000026764	3.75	0	3.24	0.00084	0.0058	Kif5c	Promoter (2-3kb)
chr3:58024637-58025137	ENSMUSG00000069008	4.68	0.43	3.22	0.00084	0.0058	Gm5537	Distal Intergenic
chr19:46518301-46518801	ENSMUSG00000025034	3.73	0	3.23	0.00084	0.0058	Trim8	Distal Intergenic
chr18:20801835-20802335	ENSMUSG00000033382	3.75	0	3.23	0.00085	0.0059	Trappc8	Distal Intergenic
chr19:53710964-53711464	ENSMUSG00000043639	3.72	0	3.22	0.00086	0.0059	Rbm20	Intron (ENSMUST00000095969/ENSMUSG00000043639, intron 1 of 8)
chr3:122453854-122454354	ENSMUSG00000028121	3.75	0	3.24	0.00087	0.0059	Bcar3	Intron (ENSMUST00000029766/ENSMUSG00000028121, intron 2 of 11)
chr6:91660047-91660547	ENSMUSG00000030096	3.72	0	3.23	0.00087	0.0059	Slc6a6	Distal Intergenic
chr2:155050493-155050993	ENSMUSG00000027596	3.81	0	3.26	0.00088	0.0059	a	Promoter (2-3kb)
chr4:95663497-95663997	ENSMUSG00000028573	3.72	0	3.22	0.00089	0.006	Fggy	Intron (ENSMUST00000079223/ENSMUSG00000028573, intron 5 of 15)
chr10:70496919-70497419	ENSMUSG00000043259	3.76	0	3.24	0.00089	0.006	Fam13c	Intron (ENSMUST00000105436/ENSMUSG00000043259, intron 5 of 14)
chr17:15807243-15807743	ENSMUSG00000048027	3.75	0	3.23	0.0009	0.006	Rgmb	Exon (ENSMUST00000170578/ENSMUSG00000048027, exon 3 of 3)
chr8:14996055-14996555	ENSMUSG00000071176	3.71	0	3.21	0.0009	0.006	Arhgef10	Promoter (<=1kb)
chr13:35512186-35512686	ENSMUSG00000059288	3.75	0	3.22	0.00092	0.0061	Cdyl	Distal Intergenic
chr2:148732582-148733082	ENSMUSG00000027438	3.7	0	3.21	0.00092	0.0061	Napb	Promoter (<=1kb)
chr7:65452262-65452762	ENSMUSG00000030516	3.7	0	3.21	0.00093	0.0062	Tjp1	Distal Intergenic
chr13:30253699-30254199	ENSMUSG00000038732	3.69	0	3.2	0.00094	0.0062	Mboat1	Distal Intergenic
chr5:111881568-111882068	ENSMUSG00000085271	3.7	0	3.2	0.00094	0.0062	E130006D01Rik	Distal Intergenic
chr5:115508725-115509225	ENSMUSG00000029528	3.77	0	3.24	0.00095	0.0062	Pxn	Promoter (1-2kb)
chr10:94584936-94585436	ENSMUSG00000086269	3.82	0	3.26	0.00096	0.0063	Tmcc3os	Promoter (<=1kb)
chr12:84819249-84819749	ENSMUSG00000002020	3.73	0	3.21	0.00097	0.0063	Ltbp2	Intron (ENSMUST00000002073/ENSMUSG00000002020, intron 8 of 35)
chr12:84142266-84142766	ENSMUSG00000042523	3.68	0	3.19	0.00097	0.0063	Dnal1	3' UTR
chr17:12759728-12760228	ENSMUSG00000078247	5.11	2.79	2.12	0.00098	0.0063	Airn	Intron (ENSMUST00000160932/ENSMUSG00000078247, intron 1 of 2)
chr1:36497236-36497736	ENSMUSG00000037408	3.76	0	3.22	0.00098	0.0063	Cnnm4	Intron (ENSMUST00000153128/ENSMUSG00000037408, intron 1 of 6)
chr1:92703964-92704464	ENSMUSG00000044055	4.61	0.55	3.17	0.00098	0.0063	Otos	Distal Intergenic
chr13:28758974-28759474	ENSMUSG00000085936	3.67	0	3.19	0.00098	0.0063	2610307P16Rik	Intron (ENSMUST00000148885/ENSMUSG00000085936, intron 3 of 7)
chr1:20677891-20678391	ENSMUSG00000065559	3.68	0	3.19	0.00098	0.0063	Mir206	Promoter (<=1kb)
chr18:76110781-76111281	ENSMUSG00000044646	3.68	0	3.19	0.00098	0.0063	Zbtb7c	Intron (ENSMUST00000058997/ENSMUSG00000044646, intron 3 of 4)
chr14:63179516-63180016	ENSMUSG00000021273	3.72	0	3.21	0.00099	0.0063	Fdft1	Promoter (1-2kb)
chr7:109576227-109576727	ENSMUSG00000031024	3.67	0	3.19	0.00099	0.0063	Denn2b	Intron (ENSMUST00000079282/ENSMUSG00000031024, intron 1 of 19)
chr11:96873814-96874314	ENSMUSG00000087117	3.68	0	3.19	0.001	0.0064	Gm11523	Promoter (<=1kb)
chr7:4128787-4129287	ENSMUSG00000085886	3.7	0	3.2	0.001	0.0065	D030047H15Rik	Promoter (<=1kb)
chr12:33235855-33236355	ENSMUSG00000020564	3.67	0	3.18	0.0011	0.0066	Atxn7l1	Intron (ENSMUST00000077456/ENSMUSG00000020564, intron 2 of 2)
chr5:116443226-116443726	ENSMUSG00000086219	3.95	0	3.29	0.0011	0.0066	Srrm4os	3' UTR
chr19:9965923-9966423	ENSMUSG00000024661	3.65	0	3.17	0.0011	0.0067	Fth1	Distal Intergenic
chr12:107812456-107812956	ENSMUSG00000086975	3.64	0	3.16	0.0011	0.0068	Gm15208	Distal Intergenic
chr14:75834912-75835412	ENSMUSG00000085829	3.69	0	3.18	0.0011	0.0068	Gm4285	Distal Intergenic
chrX:7292116-7292616	ENSMUSG00000004317	3.69	0	3.18	0.0011	0.0068	Clcn5	Intron (ENSMUST00000115746/ENSMUSG00000004317, intron 3 of 14)
chr10:128525557-128526057	ENSMUSG00000025366	3.68	0	3.18	0.0011	0.0068	Esyt1	Promoter (<=1kb)
chr1:192089193-192089693	ENSMUSG00000026637	3.64	0	3.16	0.0011	0.0068	Traf5	Promoter (2-3kb)
chr3:152265641-152266141	ENSMUSG00000039103	3.64	0	3.16	0.0011	0.0068	Nexn	Promoter (<=1kb)
chrX:73526216-73526716	ENSMUSG00000031376	3.65	0	3.16	0.0011	0.0069	Atp2b3	Intron (ENSMUST00000033744/ENSMUSG00000031376, intron 2 of 20)
chr9:25337724-25338224	ENSMUSG00000001833	3.74	0	3.19	0.0012	0.0071	Septin7	Distal Intergenic
chr8:13887800-13888300	ENSMUSG00000031458	3.63	0	3.14	0.0012	0.0071	Coprs	Promoter (1-2kb)
chr2:157751755-157752255	ENSMUSG00000027649	3.68	0	3.17	0.0012	0.0071	Ctnnbl1	Intron (ENSMUST00000029178/ENSMUSG00000027649, intron 1 of 15)
chr17:34210657-34211157	ENSMUSG00000024339	4.54	0.48	3.12	0.0012	0.0071	Tap2	Promoter (2-3kb)
chr11:103235670-103236170	ENSMUSG00000020941	3.72	0	3.19	0.0012	0.0071	Map3k14	Intron (ENSMUST00000021324/ENSMUSG00000020941, intron 6 of 15)
chr17:30977178-30977678	ENSMUSG00000054134	3.67	0	3.17	0.0012	0.0071	Umodl1	Intron (ENSMUST00000066554/ENSMUSG00000054134, intron 6 of 22)
chr7:51300096-51300596	ENSMUSG00000055489	3.62	0	3.14	0.0012	0.0071	Ano5	Distal Intergenic
chr18:60963191-60963691	ENSMUSG00000024617	3.63	0	3.14	0.0012	0.0071	Camk2a	Promoter (<=1kb)
chr12:100819889-100820389	ENSMUSG00000021185	3.65	0	3.15	0.0012	0.0071	Dglucy	Intron (ENSMUST00000069782/ENSMUSG00000021185, intron 1 of 12)
chr6:146006257-146006757	ENSMUSG00000030255	3.69	0	3.17	0.0012	0.0072	Sspn	Distal Intergenic
chr8:36155382-36155882	ENSMUSG00000050271	3.64	0	3.14	0.0012	0.0073	Prag1	Distal Intergenic
chr18:5427688-5428188	ENSMUSG00000063087	3.6	0	3.13	0.0013	0.0074	Gm10125	Distal Intergenic
chr8:47570058-47570558	ENSMUSG00000031568	3.61	0	3.12	0.0013	0.0074	Rwdd4a	Distal Intergenic
chr4:46095193-46095693	ENSMUSG00000028328	3.61	0	3.12	0.0013	0.0074	Tmod1	Intron (ENSMUST00000107773/ENSMUSG00000028328, intron 7 of 9)
chr6:100732644-100733144	ENSMUSG00000030074	3.61	0	3.12	0.0013	0.0074	Gxylt2	Intron (ENSMUST00000032157/ENSMUSG00000030074, intron 1 of 6)
chr15:98987222-98987722	ENSMUSG00000097587	3.6	0	3.12	0.0013	0.0074	4930578M01Rik	Promoter (1-2kb)
chr5:74244487-74244987	ENSMUSG00000062110	3.66	0	3.15	0.0013	0.0074	Scfd2	Intron (ENSMUST00000072857/ENSMUSG00000062110, intron 5 of 8)
chr9:58008978-58009478	ENSMUSG00000097604	3.59	0	3.12	0.0013	0.0074	Gm17322	Distal Intergenic
chr9:102275877-102276377	ENSMUSG00000032537	3.6	0	3.12	0.0013	0.0075	Ephb1	Intron (ENSMUST00000035129/ENSMUSG00000032537, intron 1 of 15)
chr1:35805477-35805977	ENSMUSG00000064601	4.55	0.43	3.12	0.0013	0.0075	Gm25634	Distal Intergenic
chr10:41575959-41576459	ENSMUSG00000091370	3.62	0	3.12	0.0013	0.0075	5730435O14Rik	Promoter (<=1kb)
chr3:144506203-144506703	ENSMUSG00000040151	3.62	0	3.13	0.0013	0.0075	Hs2st1	Intron (ENSMUST00000043325/ENSMUSG00000040151, intron 1 of 6)
chr10:33179749-33180249	ENSMUSG00000019787	3.58	0	3.11	0.0013	0.0075	Trdn	Intron (ENSMUST00000095762/ENSMUSG00000019787, intron 5 of 37)
chr9:116807565-116808065	ENSMUSG00000039607	3.6	0	3.12	0.0013	0.0076	Rbms3	Intron (ENSMUST00000111773/ENSMUSG00000039607, intron 5 of 14)
chr4:32239292-32239792	ENSMUSG00000040270	3.63	0	3.13	0.0013	0.0076	Bach2	Promoter (<=1kb)
chr8:106044137-106044637	ENSMUSG00000031901	4.53	0.55	3.1	0.0013	0.0076	Dus2	Intron (ENSMUST00000034375/ENSMUSG00000031901, intron 9 of 15)
chr17:30221690-30222190	ENSMUSG00000062202	3.68	0	3.15	0.0014	0.0076	Btbd9	Intron (ENSMUST00000079924/ENSMUSG00000062202, intron 10 of 11)
chr18:61614057-61614557	ENSMUSG00000024576	3.57	0	3.1	0.0014	0.0076	Csnk1a1	Distal Intergenic
chr10:80161452-80161952	ENSMUSG00000035621	3.59	0	3.11	0.0014	0.0076	Midn	Distal Intergenic
chr10:91183270-91183770	ENSMUSG00000019961	3.57	0	3.1	0.0014	0.0077	Tmpo	Distal Intergenic
chr4:76259537-76260037	ENSMUSG00000028399	2.19	4.46	-2.08	0.0014	0.0077	Ptprd	Intron (ENSMUST00000107289/ENSMUSG00000028399, intron 2 of 35)
chr2:160603170-160603670	ENSMUSG00000078956	3.59	0	3.1	0.0014	0.0077	Gm14221	Intron (ENSMUST00000109473/ENSMUSG00000078956, intron 1 of 2)
chr6:87789034-87789534	ENSMUSG00000030055	3.65	0	3.13	0.0014	0.0077	Rab43	3' UTR
chr10:41696931-41697431	ENSMUSG00000075225	3.59	0	3.11	0.0014	0.0078	Ccdc162	Intron (ENSMUST00000099932/ENSMUSG00000075225, intron 1 of 17)
chr3:60998026-60998526	ENSMUSG00000027765	3.59	0	3.11	0.0014	0.0078	P2ry1	Distal Intergenic
chr11:117296321-117296821	ENSMUSG00000059248	3.74	0	3.17	0.0014	0.0078	Septin9	Intron (ENSMUST00000093907/ENSMUSG00000059248, intron 3 of 11)
chr4:45467517-45468017	ENSMUSG00000044813	3.6	0	3.1	0.0014	0.0078	Shb	Intron (ENSMUST00000147926/ENSMUSG00000044813, intron 1 of 4)
chr15:97812024-97812524	ENSMUSG00000022475	3.62	0	3.11	0.0014	0.0078	Hdac7	Promoter (2-3kb)
chr11:118729304-118729804	ENSMUSG00000025576	3.56	0	3.09	0.0014	0.0078	Rbfox3	Intron (ENSMUST00000117731/ENSMUSG00000025576, intron 2 of 13)
chr17:29056632-29057132	ENSMUSG00000085912	4.49	0.55	3.07	0.0014	0.0078	Trp53cor1	Promoter (2-3kb)
chr7:19777003-19777503	ENSMUSG00000040525	4.48	0.43	3.07	0.0014	0.0078	Cblc	Distal Intergenic
chr2:91035325-91035825	ENSMUSG00000002104	4.95	1.55	2.86	0.0015	0.0079	Rapsn	Promoter (<=1kb)
chr15:37432577-37433077	ENSMUSG00000086992	3.59	0	3.1	0.0015	0.0079	Gm15941	Promoter (<=1kb)
chr2:102936800-102937300	ENSMUSG00000005087	4.87	1.43	2.82	0.0015	0.0079	Cd44	Distal Intergenic
chr11:82845607-82846107	ENSMUSG00000020696	3.56	0	3.09	0.0015	0.0079	Rffl	Promoter (<=1kb)
chr11:69795740-69796240	ENSMUSG00000042826	3.56	0	3.09	0.0015	0.0079	Fgf11	Promoter (<=1kb)
chr6:42661656-42662156	ENSMUSG00000036667	3.61	0	3.11	0.0015	0.0079	Tcaf1	Distal Intergenic
chr12:100201770-100202270	ENSMUSG00000001175	3.57	0	3.09	0.0015	0.0079	Calm1	Promoter (1-2kb)
chr19:7316794-7317294	ENSMUSG00000024969	3.67	0	3.13	0.0015	0.008	Mark2	Intron (ENSMUST00000032557/ENSMUSG00000024969, intron 1 of 17)
chr5:93020105-93020605	ENSMUSG00000089018	3.64	0	3.11	0.0015	0.008	Gm25521	Distal Intergenic
chr7:46341394-46341894	ENSMUSG00000009487	3.54	0	3.08	0.0015	0.008	Otog	Distal Intergenic
chr2:84750085-84750585	ENSMUSG00000097187	3.61	0	3.1	0.0015	0.008	Gm19426	Distal Intergenic
chr8:122523093-122523593	ENSMUSG00000092329	3.55	0	3.08	0.0015	0.008	Galnt2l	Promoter (2-3kb)
chr5:105415218-105415718	ENSMUSG00000070639	3.58	0	3.09	0.0015	0.008	Lrrc8b	Promoter (<=1kb)
chr15:7931602-7932102	ENSMUSG00000039828	3.58	0	3.09	0.0015	0.008	Wdr70	Intron (ENSMUST00000045766/ENSMUSG00000039828, intron 10 of 17)
chr3:38221375-38221875	ENSMUSG00000092986	3.58	0	3.09	0.0015	0.008	Gm25574	Distal Intergenic
chr10:67549389-67549889	ENSMUSG00000057134	3.53	0	3.07	0.0015	0.008	Ado	Promoter (<=1kb)
chr2:27680062-27680562	ENSMUSG00000015846	3.59	0	3.1	0.0016	0.0081	Rxra	Promoter (2-3kb)
chr3:101536370-101536870	ENSMUSG00000033161	3.54	0	3.08	0.0016	0.0081	Atp1a1	Distal Intergenic
chr7:19817335-19817835	ENSMUSG00000087593	3.52	0	3.06	0.0016	0.0081	Gm16174	Promoter (<=1kb)
chr14:23084331-23084831	ENSMUSG00000068680	3.58	0	3.09	0.0016	0.0081	Gm10248	Intron (ENSMUST00000090409/ENSMUSG00000068680, intron 2 of 3)
chr4:133966979-133967479	ENSMUSG00000003038	3.61	0	3.1	0.0016	0.0081	Hmgn2	Promoter (<=1kb)
chr1:190250435-190250935	ENSMUSG00000079045	3.57	0	3.08	0.0016	0.0081	Prox1os	Distal Intergenic
chr2:104150980-104151480	ENSMUSG00000068373	4.87	2.02	2.46	0.0016	0.0081	D430041D05Rik	Intron (ENSMUST00000141159/ENSMUSG00000068373, intron 19 of 19)
chr6:49318913-49319413	ENSMUSG00000050786	3.52	0	3.06	0.0016	0.0081	Ccdc126	Promoter (<=1kb)
chr19:5810507-5811007	ENSMUSG00000092341	3.55	0	3.07	0.0016	0.0081	Malat1	Distal Intergenic
chr5:35647534-35648034	ENSMUSG00000029096	3.56	0	3.08	0.0016	0.0081	Htra3	Distal Intergenic
chr13:36117361-36117861	ENSMUSG00000021420	3.53	0	3.06	0.0016	0.0082	Fars2	Promoter (<=1kb)
chr6:82886345-82886845	ENSMUSG00000000627	3.53	0	3.06	0.0016	0.0082	Sema4f	Distal Intergenic
chr5:142412660-142413160	ENSMUSG00000056493	3.51	0	3.06	0.0016	0.0082	Foxk1	Intron (ENSMUST00000072837/ENSMUSG00000056493, intron 1 of 8)
chr4:109105918-109106418	ENSMUSG00000028559	3.53	0	3.06	0.0016	0.0082	Osbpl9	Promoter (1-2kb)
chrX:73954967-73955467	ENSMUSG00000031386	3.57	0	3.08	0.0016	0.0082	Hcfc1	Promoter (1-2kb)
chr1:82320325-82320825	ENSMUSG00000026142	3.54	0	3.06	0.0017	0.0083	Rhbdd1	Intron (ENSMUST00000027322/ENSMUSG00000026142, intron 1 of 6)
chr16:38360223-38360723	ENSMUSG00000095464	3.54	0	3.06	0.0017	0.0083	Gm21987	Promoter (1-2kb)
chr4:95526561-95527061	ENSMUSG00000065745	3.66	0	3.11	0.0017	0.0083	Gm25004	Promoter (2-3kb)
chr12:24702977-24703477	ENSMUSG00000020649	3.51	0	3.05	0.0017	0.0083	Rrm2	Distal Intergenic
chr13:29290567-29291067	ENSMUSG00000006191	3.53	0	3.06	0.0017	0.0083	Cdkal1	Intron (ENSMUST00000140278/ENSMUSG00000006191, intron 15 of 16)
chr7:81057309-81057809	ENSMUSG00000038763	3.53	0	3.06	0.0017	0.0083	Alpk3	Promoter (<=1kb)
chr5:113165074-113165574	ENSMUSG00000051339	4.84	2.09	2.43	0.0017	0.0083	2900026A02Rik	Promoter (1-2kb)
chr16:92466171-92466671	ENSMUSG00000022951	3.52	0	3.05	0.0017	0.0083	Rcan1	Promoter (<=1kb)
chr4:149988863-149989363	ENSMUSG00000028980	3.52	0	3.05	0.0017	0.0083	H6pd	Intron (ENSMUST00000084117/ENSMUSG00000028980, intron 3 of 4)
chr17:75349535-75350035	ENSMUSG00000001870	3.52	0	3.06	0.0017	0.0084	Ltbp1	Intron (ENSMUST00000001927/ENSMUSG00000001870, intron 25 of 33)
chr5:98030478-98030978	ENSMUSG00000029338	3.62	0	3.09	0.0017	0.0084	Antxr2	Promoter (<=1kb)
chr3:38232469-38232969	ENSMUSG00000092986	3.57	0	3.08	0.0017	0.0084	Gm25574	Distal Intergenic
chr17:45812527-45813027	ENSMUSG00000097727	3.52	0	3.05	0.0017	0.0084	F630040K05Rik	Distal Intergenic
chr7:142499972-142500472	ENSMUSG00000061723	3.51	0	3.04	0.0017	0.0084	Tnnt3	Promoter (1-2kb)
chr3:115969011-115969511	ENSMUSG00000054414	3.53	0	3.05	0.0017	0.0084	Slc30a7	Intron (ENSMUST00000067485/ENSMUSG00000054414, intron 8 of 10)
chr5:138694080-138694580	ENSMUSG00000056014	3.52	0	3.04	0.0018	0.0085	A430033K04Rik	Distal Intergenic
chr8:120449539-120450039	ENSMUSG00000092329	4.8	1.55	2.76	0.0018	0.0085	Galnt2l	Intron (ENSMUST00000127664/ENSMUSG00000092329, intron 1 of 15)
chr5:135460464-135460964	ENSMUSG00000039959	3.49	0	3.03	0.0018	0.0085	Hip1	Exon (ENSMUST00000060311/ENSMUSG00000039959, exon 2 of 31)
chr19:23694392-23694892	ENSMUSG00000074925	3.53	0	3.04	0.0018	0.0086	Ptar1	Exon (ENSMUST00000099560/ENSMUSG00000074925, exon 2 of 7)
chr2:154717004-154717504	ENSMUSG00000083975	3.59	0	3.07	0.0018	0.0086	Gm14215	Distal Intergenic
chr6:72109154-72109654	ENSMUSG00000056091	3.51	0	3.04	0.0018	0.0086	St3gal5	Intron (ENSMUST00000069994/ENSMUSG00000056091, intron 1 of 6)
chr9:45645389-45645889	ENSMUSG00000032087	3.48	0	3.02	0.0018	0.0086	Dscaml1	Intron (ENSMUST00000034592/ENSMUSG00000032087, intron 3 of 32)
chr13:44306606-44307106	ENSMUSG00000098107	3.48	0	3.03	0.0018	0.0086	Gm27007	Distal Intergenic
chr11:4771750-4772250	ENSMUSG00000009073	3.52	0	3.04	0.0018	0.0087	Nf2	Intron (ENSMUST00000109910/ENSMUSG00000009073, intron 15 of 15)
chr19:27099832-27100332	ENSMUSG00000024924	3.47	0	3.02	0.0018	0.0087	Vldlr	Distal Intergenic
chr13:54562443-54562943	ENSMUSG00000025871	3.48	0	3.02	0.0019	0.0087	4833439L19Rik	Promoter (2-3kb)
chr7:114103696-114104196	ENSMUSG00000055723	3.48	0	3.02	0.0019	0.0087	Rras2	Intron (ENSMUST00000069449/ENSMUSG00000055723, intron 1 of 5)
chr1:86434341-86434841	ENSMUSG00000036574	4.84	1.43	2.78	0.0019	0.0087	Tex44	Distal Intergenic
chr7:73716364-73716864	ENSMUSG00000091890	3.39	5.05	-1.6	0.0019	0.0087	A830073O21Rik	Distal Intergenic
chr11:114703880-114704380	ENSMUSG00000034714	3.51	0	3.04	0.0019	0.0087	Ttyh2	Intron (ENSMUST00000045779/ENSMUSG00000034714, intron 6 of 13)
chr12:8450281-8450781	ENSMUSG00000054364	3.52	0	3.04	0.0019	0.0087	Rhob	Distal Intergenic
chr18:23413531-23414031	ENSMUSG00000024302	3.6	0	3.07	0.0019	0.0088	Dtna	Promoter (1-2kb)
chr19:6975992-6976492	ENSMUSG00000056612	4.82	2.07	2.42	0.0019	0.0089	Ppp1r14b	Promoter (<=1kb)
chr11:60153919-60154419	ENSMUSG00000062115	3.53	0	3.05	0.0019	0.0089	Rai1	Intron (ENSMUST00000064190/ENSMUSG00000062115, intron 2 of 5)
chr7:142550788-142551288	ENSMUSG00000087090	4.88	2.5	2.17	0.0019	0.0089	Nctc1	Intron (ENSMUST00000132167/ENSMUSG00000087090, intron 2 of 2)
chr12:16643906-16644406	ENSMUSG00000020591	3.49	0	3.03	0.0019	0.0089	Ntsr2	Distal Intergenic
chr6:29517161-29517661	ENSMUSG00000097137	3.46	0	3.01	0.0019	0.0089	Gm26627	Distal Intergenic
chr5:121807170-121807670	ENSMUSG00000042605	3.46	0	3.01	0.002	0.0089	Atxn2	Promoter (<=1kb)
chr17:53596309-53596809	ENSMUSG00000000708	3.47	0	3.01	0.002	0.0089	Kat2b	Promoter (1-2kb)
chr8:110717091-110717591	ENSMUSG00000010936	3.55	0	3.04	0.002	0.0089	Vac14	Intron (ENSMUST00000034190/ENSMUSG00000010936, intron 18 of 18)
chr10:86321163-86321663	ENSMUSG00000059602	3.5	0	3.02	0.002	0.0089	Syn3	Intron (ENSMUST00000020234/ENSMUSG00000020044, intron 1 of 4)
chr16:92930118-92930618	ENSMUSG00000022952	3.51	0	3.02	0.002	0.0089	Runx1	Distal Intergenic
chr9:53835923-53836423	ENSMUSG00000042045	3.48	0	3.01	0.002	0.0089	Sln	Distal Intergenic
chr15:91153242-91153742	ENSMUSG00000055782	3.45	0	3	0.002	0.0089	Abcd2	Intron (ENSMUST00000069511/ENSMUSG00000055782, intron 8 of 9)
chr11:51494128-51494628	ENSMUSG00000063564	3.48	0	3.01	0.002	0.0089	Col23a1	Intron (ENSMUST00000102765/ENSMUSG00000063564, intron 2 of 28)
chr14:77484798-77485298	ENSMUSG00000067973	4.37	0.48	2.98	0.002	0.0089	Gm6994	Intron (ENSMUST00000022589/ENSMUSG00000022012, intron 5 of 18)
chr13:41643780-41644280	ENSMUSG00000087370	3.45	0	3	0.002	0.0089	Tmem170b	Distal Intergenic
chr6:126483134-126483634	ENSMUSG00000045534	3.46	0	3	0.002	0.0089	Kcna5	Distal Intergenic
chr7:30009609-30010109	ENSMUSG00000074221	5.16	3.04	1.93	0.002	0.0089	Zfp568	Intron (ENSMUST00000148442/ENSMUSG00000074221, intron 6 of 9)
chr9:110084161-110084661	ENSMUSG00000032480	3.58	0	3.06	0.002	0.0089	Dhx30	Promoter (2-3kb)
chr4:152267589-152268089	ENSMUSG00000028937	3.51	0	3.03	0.002	0.0089	Acot7	Intron (ENSMUST00000075363/ENSMUSG00000028937, intron 8 of 8)
chr5:30816421-30816921	ENSMUSG00000029166	3.45	0	3	0.002	0.009	Mapre3	Promoter (1-2kb)
chr17:68046217-68046717	ENSMUSG00000024043	3.47	0	3.01	0.002	0.009	Arhgap28	Distal Intergenic
chr10:62039736-62040236	ENSMUSG00000046687	3.47	0	3.01	0.002	0.009	Gm5424	Distal Intergenic
chr8:3211383-3211883	ENSMUSG00000005534	3.45	0	3	0.002	0.009	Insr	Exon (ENSMUST00000091291/ENSMUSG00000005534, exon 3 of 21)
chr18:35815418-35815918	ENSMUSG00000091896	3.44	0	3	0.0021	0.009	Ube2d2a	Distal Intergenic
chr7:143783912-143784412	ENSMUSG00000048965	3.48	0	3.01	0.0021	0.009	Mrgpre	Promoter (<=1kb)
chr7:126465589-126466089	ENSMUSG00000030733	3.46	0	3	0.0021	0.0091	Sh2b1	Promoter (2-3kb)
chr8:88577703-88578203	ENSMUSG00000031661	3.49	0	3.02	0.0021	0.0091	Nkd1	Intron (ENSMUST00000034086/ENSMUSG00000031661, intron 4 of 9)
chr9:110053204-110053704	ENSMUSG00000032479	3.44	0	2.99	0.0021	0.0091	Map4	Promoter (1-2kb)
chr11:29808683-29809183	ENSMUSG00000044072	3.43	0	2.99	0.0021	0.0091	Eml6	Intron (ENSMUST00000058902/ENSMUSG00000044072, intron 17 of 41)
chr13:46611020-46611520	ENSMUSG00000021373	3.45	0	2.99	0.0021	0.0091	Cap2	Intron (ENSMUST00000021802/ENSMUSG00000021373, intron 6 of 12)
chr15:25956674-25957174	ENSMUSG00000022270	3.44	0	2.99	0.0021	0.0091	Retreg1	Intron (ENSMUST00000022881/ENSMUSG00000022270, intron 3 of 8)
chr1:177011628-177012128	ENSMUSG00000026504	3.55	0	3.04	0.0021	0.0091	Sdccag8	3' UTR
chr19:40499092-40499592	ENSMUSG00000025007	3.45	0	2.99	0.0021	0.0091	Aldh18a1	Distal Intergenic
chr12:107549819-107550319	ENSMUSG00000060375	3.46	0	2.99	0.0021	0.0091	3110018I06Rik	Distal Intergenic
chr4:149445318-149445818	ENSMUSG00000028996	3.43	0	2.98	0.0021	0.0091	Rbp7	Distal Intergenic
chr11:60130388-60130888	ENSMUSG00000062115	3.45	0	2.99	0.0021	0.0091	Rai1	Intron (ENSMUST00000064190/ENSMUSG00000062115, intron 1 of 5)
chr12:27657553-27658053	ENSMUSG00000077344	3.49	0	3.01	0.0022	0.0092	Gm24326	Distal Intergenic
chr14:64949646-64950146	ENSMUSG00000021975	3.5	0	3.01	0.0022	0.0092	Ints9	Promoter (<=1kb)
chr15:80254738-80255238	ENSMUSG00000042406	3.45	0	2.99	0.0022	0.0093	Atf4	Promoter (<=1kb)
chr11:31737988-31738488	ENSMUSG00000085772	3.64	0	3.07	0.0022	0.0093	D630024D03Rik	Distal Intergenic
chr2:18392605-18393105	ENSMUSG00000026740	3.42	0	2.98	0.0022	0.0094	Dnajc1	Promoter (<=1kb)
chr15:57567902-57568402	ENSMUSG00000022366	3.48	0	3.01	0.0022	0.0094	Slc22a22	Distal Intergenic
chr6:52584227-52584727	ENSMUSG00000029776	3.45	0	2.99	0.0022	0.0094	Hibadh	Intron (ENSMUST00000031788/ENSMUSG00000029776, intron 4 of 7)
chr15:41157748-41158248	ENSMUSG00000048559	3.48	0	3	0.0022	0.0094	4930555K19Rik	Distal Intergenic
chr18:14331542-14332042	ENSMUSG00000055795	4.97	2.75	1.99	0.0022	0.0094	Gm5160	Distal Intergenic
chr18:63177964-63178464	ENSMUSG00000041482	3.46	0	2.99	0.0023	0.0094	Piezo2	Intron (ENSMUST00000047480/ENSMUSG00000041482, intron 4 of 53)
chr1:89509793-89510293	ENSMUSG00000055013	3.43	0	2.98	0.0023	0.0095	Agap1	Intron (ENSMUST00000027521/ENSMUSG00000055013, intron 1 of 17)
chr15:78832821-78833321	ENSMUSG00000049521	3.41	0	2.97	0.0023	0.0095	Cdc42ep1	Distal Intergenic
chr7:34390759-34391259	ENSMUSG00000086184	3.41	0	2.97	0.0023	0.0095	Gm12764	Promoter (1-2kb)
chr5:64887264-64887764	ENSMUSG00000044827	3.43	0	2.97	0.0023	0.0095	Tlr1	Distal Intergenic
chr4:88184266-88184766	ENSMUSG00000038368	3.4	0	2.96	0.0023	0.0096	Focad	Intron (ENSMUST00000097992/ENSMUSG00000038368, intron 9 of 43)
chr5:81519391-81519891	ENSMUSG00000037605	3.57	0	3.03	0.0023	0.0096	Adgrl3	Intron (ENSMUST00000132375/ENSMUSG00000037605, intron 7 of 24)
chr1:177646102-177646602	ENSMUSG00000015962	4.32	0.43	2.94	0.0023	0.0096	1700016C15Rik	Distal Intergenic
chr17:29409813-29410313	ENSMUSG00000024013	3.53	0	3.01	0.0023	0.0096	Fgd2	Distal Intergenic
chr4:86019512-86020012	ENSMUSG00000064687	3.41	0	2.97	0.0023	0.0096	Gm25811	Distal Intergenic
chr12:16714572-16715072	ENSMUSG00000036523	3.44	0	2.97	0.0023	0.0096	Greb1	Promoter (2-3kb)
chr14:76951400-76951900	ENSMUSG00000044350	3.4	0	2.96	0.0024	0.0096	Lacc1	Distal Intergenic
chr9:108272989-108273489	ENSMUSG00000039952	3.51	0	3	0.0024	0.0098	Dag1	Distal Intergenic
chr1:78532363-78532863	ENSMUSG00000012187	3.64	0	3.06	0.0024	0.0098	Mogat1	Intron (ENSMUST00000113524/ENSMUSG00000012187, intron 6 of 6)
chr8:120251305-120251805	ENSMUSG00000092329	3.4	0	2.95	0.0024	0.0098	Galnt2l	Intron (ENSMUST00000127664/ENSMUSG00000092329, intron 1 of 15)
chrX:133911658-133912158	ENSMUSG00000031253	3.44	0	2.97	0.0024	0.0099	Srpx2	Intron (ENSMUST00000033606/ENSMUSG00000031253, intron 3 of 11)
chr1:190242460-190242960	ENSMUSG00000079045	3.4	0	2.96	0.0025	0.0099	Prox1os	Distal Intergenic
chr1:118445366-118445866	ENSMUSG00000064302	3.44	0	2.97	0.0025	0.0099	Clasp1	Intron (ENSMUST00000049404/ENSMUSG00000064302, intron 2 of 39)
chr6:91617651-91618151	ENSMUSG00000030096	3.43	0	2.97	0.0025	0.0099	Slc6a6	Distal Intergenic
chr4:131511475-131511975	ENSMUSG00000078531	3.44	0	2.97	0.0025	0.0099	Gm831	Distal Intergenic
chr5:135522041-135522541	ENSMUSG00000039959	3.4	0	2.95	0.0025	0.0099	Hip1	Intron (ENSMUST00000060311/ENSMUSG00000039959, intron 1 of 30)
chr4:45208912-45209412	ENSMUSG00000035615	3.39	0	2.95	0.0025	0.0099	Frmpd1	Intron (ENSMUST00000134280/ENSMUSG00000035615, intron 1 of 6)
chr12:79949088-79949588	ENSMUSG00000021127	3.46	0	2.98	0.0025	0.0099	Zfp36l1	Distal Intergenic
chr5:35624681-35625181	ENSMUSG00000029098	3.4	0	2.95	0.0025	0.0099	Acox3	Distal Intergenic
chr19:55593679-55594179	ENSMUSG00000024983	3.42	0	2.96	0.0025	0.01	Vti1a	Intron (ENSMUST00000095950/ENSMUSG00000024983, intron 7 of 7)
chr14:70584136-70584636	ENSMUSG00000022095	3.39	0	2.94	0.0025	0.01	Fam160b2	3' UTR
chr13:37657988-37658488	ENSMUSG00000039087	3.39	0	2.95	0.0025	0.01	Rreb1	Distal Intergenic
chr6:100183284-100183784	ENSMUSG00000072872	3.49	0	2.99	0.0025	0.01	Rybp	Distal Intergenic
chr3:58592643-58593143	ENSMUSG00000075700	3.37	0	2.94	0.0025	0.01	Selenot	3' UTR
chr11:59312451-59312951	ENSMUSG00000000126	3.39	0	2.94	0.0026	0.01	Wnt9a	Intron (ENSMUST00000000128/ENSMUSG00000000126, intron 1 of 3)
chr4:45275584-45276084	ENSMUSG00000035615	3.44	0	2.97	0.0026	0.01	Frmpd1	Intron (ENSMUST00000044773/ENSMUSG00000035615, intron 14 of 15)
chr1:181993560-181994060	ENSMUSG00000022995	3.45	0	2.96	0.0026	0.01	Enah	Intron (ENSMUST00000078719/ENSMUSG00000022995, intron 1 of 14)
chr12:111664299-111664799	ENSMUSG00000001270	3.4	0	2.95	0.0026	0.01	Ckb	Distal Intergenic
chr5:136872436-136872936	ENSMUSG00000004415	4.3	0.55	2.92	0.0026	0.01	Col26a1	Promoter (2-3kb)
chr3:9461621-9462121	ENSMUSG00000040209	3.37	0	2.93	0.0027	0.01	Zfp704	Intron (ENSMUST00000041124/ENSMUSG00000040209, intron 4 of 8)
chr5:29894533-29895033	ENSMUSG00000029131	3.36	0	2.92	0.0027	0.01	Dnajb6	Distal Intergenic
chr5:66935945-66936445	ENSMUSG00000037736	3.38	0	2.93	0.0027	0.01	Limch1	Intron (ENSMUST00000101164/ENSMUSG00000037736, intron 3 of 25)
chr1:184922800-184923300	ENSMUSG00000026620	3.54	0	3	0.0027	0.01	Mark1	Intron (ENSMUST00000027929/ENSMUSG00000026620, intron 6 of 17)
chr4:33058123-33058623	ENSMUSG00000082851	3.37	0	2.92	0.0027	0.01	Btf3-ps8	Distal Intergenic
chr3:145899950-145900450	ENSMUSG00000028194	3.38	0	2.93	0.0027	0.01	Ddah1	Distal Intergenic
chr1:132918177-132918677	ENSMUSG00000026443	3.39	0	2.94	0.0027	0.011	Lrrn2	Intron (ENSMUST00000027706/ENSMUSG00000026443, intron 1 of 1)
chr7:16004372-16004872	ENSMUSG00000070808	4.25	0.48	2.89	0.0027	0.011	Bicra	Distal Intergenic
chr11:79792630-79793130	ENSMUSG00000086474	3.4	0	2.94	0.0027	0.011	9130204K15Rik	Intron (ENSMUST00000131441/ENSMUSG00000086474, intron 4 of 4)
chr10:39536123-39536623	ENSMUSG00000019843	4.26	0.48	2.89	0.0027	0.011	Fyn	Promoter (2-3kb)
chr7:16974011-16974511	ENSMUSG00000041141	3.35	0	2.92	0.0028	0.011	Pnmal1	Distal Intergenic
chr1:20558348-20558848	ENSMUSG00000043760	3.42	0	2.95	0.0028	0.011	Pkhd1	Exon (ENSMUST00000088448/ENSMUSG00000043760, exon 21 of 67)
chr12:95700706-95701206	ENSMUSG00000047414	3.34	0	2.91	0.0028	0.011	Flrt2	Intron (ENSMUST00000057324/ENSMUSG00000047414, intron 1 of 1)
chr14:57331046-57331546	ENSMUSG00000021947	3.38	0	2.93	0.0028	0.011	Cryl1	Promoter (1-2kb)
chr8:25252558-25253058	ENSMUSG00000065954	3.39	0	2.93	0.0029	0.011	Tacc1	Distal Intergenic
chr5:135513012-135513512	ENSMUSG00000039959	5.05	3.02	1.83	0.0029	0.011	Hip1	Intron (ENSMUST00000060311/ENSMUSG00000039959, intron 1 of 30)
chr6:72144226-72144726	ENSMUSG00000056091	3.34	0	2.9	0.0029	0.011	St3gal5	Intron (ENSMUST00000069994/ENSMUSG00000056091, intron 4 of 6)
chr1:167598301-167598801	ENSMUSG00000015843	3.34	0	2.9	0.0029	0.011	Rxrg	Promoter (<=1kb)
chr7:100555252-100555752	ENSMUSG00000030706	3.34	0	2.9	0.0029	0.011	Mrpl48	Intron (ENSMUST00000150042/ENSMUSG00000030706, intron 5 of 7)
chr18:55133630-55134130	ENSMUSG00000088227	3.38	0	2.92	0.0029	0.011	Gm22597	Distal Intergenic
chr10:128344792-128345292	ENSMUSG00000005683	3.34	0	2.9	0.0029	0.011	Cs	Intron (ENSMUST00000005826/ENSMUSG00000005683, intron 1 of 10)
chr5:35970719-35971219	ENSMUSG00000029094	4.23	0.55	2.87	0.0029	0.011	Afap1	Intron (ENSMUST00000064571/ENSMUSG00000029094, intron 9 of 16)
chr7:36709181-36709681	ENSMUSG00000021217	3.35	0	2.91	0.0029	0.011	Tshz3	Intron (ENSMUST00000021641/ENSMUSG00000021217, intron 1 of 1)
chr5:35611917-35612417	ENSMUSG00000029098	3.34	0	2.9	0.0029	0.011	Acox3	3' UTR
chr19:10959373-10959873	ENSMUSG00000024731	3.4	0	2.93	0.0029	0.011	Ms4a10	Distal Intergenic
chr3:37805702-37806202	ENSMUSG00000089123	3.43	0	2.94	0.003	0.011	Gm26404	Distal Intergenic
chr11:104972460-104972960	ENSMUSG00000080694	3.37	0	2.91	0.003	0.011	Gm11621	Distal Intergenic
chr12:90744696-90745196	ENSMUSG00000097157	3.4	0	2.92	0.003	0.011	Gm26512	Exon (ENSMUST00000181874/ENSMUSG00000097157, exon 2 of 4)
chr2:32174086-32174586	ENSMUSG00000039262	4.92	2.83	1.94	0.003	0.011	Prrc2b	Promoter (<=1kb)
chr13:93838960-93839460	ENSMUSG00000042082	3.35	0	2.91	0.003	0.011	Arsb	Intron (ENSMUST00000091403/ENSMUSG00000042082, intron 4 of 7)
chr10:12821092-12821592	ENSMUSG00000019820	4.28	0.55	2.89	0.003	0.011	Utrn	Intron (ENSMUST00000076817/ENSMUSG00000019820, intron 1 of 73)
chr11:103246312-103246812	ENSMUSG00000020941	3.44	0	2.94	0.003	0.011	Map3k14	Intron (ENSMUST00000021324/ENSMUSG00000020941, intron 1 of 15)
chr15:3342221-3342721	ENSMUSG00000055737	3.41	0	2.93	0.0031	0.011	Ghr	Intron (ENSMUST00000069451/ENSMUSG00000055737, intron 5 of 10)
chr15:73119384-73119884	ENSMUSG00000036698	4.7	2.07	2.3	0.0031	0.011	Ago2	Exon (ENSMUST00000044113/ENSMUSG00000036698, exon 13 of 19)
chr13:63245267-63245767	ENSMUSG00000021458	3.34	0	2.9	0.0031	0.011	Aopep	Intron (ENSMUST00000091560/ENSMUSG00000021458, intron 12 of 14)
chr18:57212165-57212665	ENSMUSG00000024593	4.91	2.83	1.93	0.0031	0.011	Megf10	Exon (ENSMUST00000075770/ENSMUSG00000024593, exon 5 of 25)
chr6:24586779-24587279	ENSMUSG00000029683	3.04	4.56	-1.48	0.0031	0.011	Lmod2	Distal Intergenic
chr8:24174139-24174639	ENSMUSG00000053979	3.32	0	2.89	0.0031	0.011	A730045E13Rik	Promoter (<=1kb)
chr2:35563703-35564203	ENSMUSG00000026883	3.35	0	2.9	0.0031	0.011	Dab2ip	Intron (ENSMUST00000112986/ENSMUSG00000026883, intron 1 of 16)
chr16:76655029-76655529	ENSMUSG00000050299	3.32	0	2.88	0.0031	0.011	Gm9843	Distal Intergenic
chr4:126968065-126968565	ENSMUSG00000042446	3.31	0	2.89	0.0031	0.011	Zmym4	Promoter (<=1kb)
chr11:107648742-107649242	ENSMUSG00000020721	3.31	0	2.88	0.0031	0.011	Helz	Exon (ENSMUST00000100305/ENSMUSG00000020721, exon 23 of 30)
chr3:83987992-83988492	ENSMUSG00000033767	3.31	0	2.88	0.0031	0.011	Tmem131l	Intron (ENSMUST00000052342/ENSMUSG00000033767, intron 3 of 34)
chr9:101502007-101502507	ENSMUSG00000061486	3.39	0	2.92	0.0032	0.011	Gm5161	Distal Intergenic
chr4:155135799-155136299	ENSMUSG00000029049	3.32	0	2.89	0.0032	0.011	Morn1	Intron (ENSMUST00000030915/ENSMUSG00000029049, intron 12 of 13)
chr13:109664939-109665439	ENSMUSG00000021699	3.3	0	2.88	0.0032	0.011	Pde4d	Intron (ENSMUST00000122041/ENSMUSG00000021699, intron 3 of 16)
chr4:47404499-47404999	ENSMUSG00000007613	3.3	0	2.88	0.0032	0.011	Tgfbr1	Intron (ENSMUST00000007757/ENSMUSG00000007613, intron 6 of 8)
chr1:52454602-52455102	ENSMUSG00000002881	3.32	0	2.89	0.0032	0.012	Nab1	Distal Intergenic
chr3:15053997-15054497	ENSMUSG00000098008	3.3	0	2.87	0.0032	0.012	A930001A20Rik	Distal Intergenic
chr11:100805491-100805991	ENSMUSG00000020919	3.31	0	2.88	0.0033	0.012	Stat5b	Intron (ENSMUST00000107358/ENSMUSG00000020919, intron 2 of 18)
chr3:83934456-83934956	ENSMUSG00000033767	3.3	0	2.87	0.0033	0.012	Tmem131l	Exon (ENSMUST00000052342/ENSMUSG00000033767, exon 16 of 35)
chr5:32614574-32615074	ENSMUSG00000085234	3.3	0	2.87	0.0033	0.012	Gm15614	Intron (ENSMUST00000072311/ENSMUSG00000014932, intron 1 of 11)
chr9:88238303-88238803	ENSMUSG00000032420	4.73	2.13	2.32	0.0033	0.012	Nt5e	Distal Intergenic
chr1:169676778-169677278	ENSMUSG00000026678	3.33	0	2.88	0.0033	0.012	Rgs5	Exon (ENSMUST00000027997/ENSMUSG00000026678, exon 2 of 5)
chr9:7784599-7785099	ENSMUSG00000050912	4.21	0.55	2.85	0.0033	0.012	Tmem123	Promoter (<=1kb)
chr6:71757089-71757589	ENSMUSG00000052852	4.19	0.55	2.84	0.0033	0.012	Reep1	Intron (ENSMUST00000121469/ENSMUSG00000052852, intron 2 of 6)
chr13:45213406-45213906	ENSMUSG00000098136	3.34	0	2.89	0.0033	0.012	Gm8513	Distal Intergenic
chr11:94973239-94973739	ENSMUSG00000001508	3.41	0	2.91	0.0033	0.012	Sgca	Promoter (<=1kb)
chr10:80914080-80914580	ENSMUSG00000062075	5.6	3.99	1.56	0.0033	0.012	Lmnb2	Intron (ENSMUST00000057623/ENSMUSG00000062075, intron 1 of 11)
chr15:83571842-83572342	ENSMUSG00000041736	3.34	0	2.89	0.0034	0.012	Tspo	Exon (ENSMUST00000047419/ENSMUSG00000041736, exon 3 of 4)
chr4:149732416-149732916	ENSMUSG00000044700	3.37	0	2.89	0.0034	0.012	Tmem201	Promoter (1-2kb)
chr3:101513567-101514067	ENSMUSG00000042035	3.3	0	2.87	0.0034	0.012	Igsf3	Distal Intergenic
chr2:142902887-142903387	ENSMUSG00000086504	3.29	0	2.86	0.0034	0.012	Kif16bos	Promoter (<=1kb)
chr1:73055009-73055509	ENSMUSG00000026182	3.31	0	2.87	0.0034	0.012	Tnp1	Distal Intergenic
chr8:103534803-103535303	ENSMUSG00000031871	3.3	0	2.86	0.0035	0.012	Cdh5	Distal Intergenic
chr5:113045881-113046381	ENSMUSG00000065373	3.3	0	2.86	0.0035	0.012	Gm22740	Promoter (1-2kb)
chr15:75748214-75748714	ENSMUSG00000047591	4.66	2.02	2.28	0.0036	0.013	Mafa	Promoter (<=1kb)
chr8:122849279-122849779	ENSMUSG00000092329	3.28	0	2.85	0.0036	0.013	Galnt2l	Promoter (<=1kb)
chr7:46544077-46544577	ENSMUSG00000030839	3.4	0	2.9	0.0036	0.013	Sergef	Intron (ENSMUST00000033127/ENSMUSG00000030839, intron 9 of 10)
chr4:98004132-98004632	ENSMUSG00000028565	3.35	0	2.87	0.0036	0.013	Nfia	Intron (ENSMUST00000075448/ENSMUSG00000028565, intron 4 of 10)
chr6:96165219-96165719	ENSMUSG00000072878	3.28	0	2.85	0.0037	0.013	1700123L14Rik	Promoter (<=1kb)
chr17:25510375-25510875	ENSMUSG00000050824	3.26	0	2.84	0.0037	0.013	Sstr5	Distal Intergenic
chr10:88604894-88605394	ENSMUSG00000020061	2.89	4.5	-1.51	0.0037	0.013	Mybpc1	Promoter (<=1kb)
chr4:33261171-33261671	ENSMUSG00000040128	3.27	0	2.84	0.0037	0.013	Pnrc1	Intron (ENSMUST00000137589/ENSMUSG00000040128, intron 1 of 1)
chr6:52840552-52841052	ENSMUSG00000063568	3.28	0	2.85	0.0037	0.013	Jazf1	Promoter (2-3kb)
chr12:99306128-99306628	ENSMUSG00000033713	3.29	0	2.85	0.0037	0.013	Foxn3	Intron (ENSMUST00000046859/ENSMUSG00000033713, intron 3 of 5)
chr12:70679925-70680425	ENSMUSG00000088068	3.33	0	2.87	0.0037	0.013	Gm47290	Distal Intergenic
chr6:7844435-7844935	ENSMUSG00000042460	3.35	0	2.87	0.0037	0.013	C1galt1	Promoter (<=1kb)
chr6:72026894-72027394	ENSMUSG00000049553	3.31	0	2.85	0.0038	0.013	Polr1a	Distal Intergenic
chr12:80601809-80602309	ENSMUSG00000021130	3.25	0	2.83	0.0038	0.013	Galnt16	3' UTR
chr5:64159787-64160287	ENSMUSG00000029174	3.49	0	2.93	0.0038	0.013	Tbc1d1	Promoter (<=1kb)
chr8:69135420-69135920	ENSMUSG00000036306	3.3	0	2.85	0.0038	0.013	Lzts1	3' UTR
chr14:74820096-74820596	ENSMUSG00000068015	3.25	0	2.83	0.0038	0.013	Lrch1	Intron (ENSMUST00000088970/ENSMUSG00000068015, intron 4 of 19)
chr6:94598449-94598949	ENSMUSG00000045100	3.41	0	2.89	0.0039	0.013	Slc25a26	Intron (ENSMUST00000061118/ENSMUSG00000045100, intron 8 of 9)
chr9:44621109-44621609	ENSMUSG00000032097	3.31	0	2.85	0.0039	0.013	Ddx6	Intron (ENSMUST00000170489/ENSMUSG00000032097, intron 4 of 13)
chr11:58223628-58224128	ENSMUSG00000069874	3.25	0	2.83	0.0039	0.013	Irgm2	Distal Intergenic
chr16:65820791-65821291	ENSMUSG00000091243	3.24	0	2.82	0.0039	0.013	Vgll3	Intron (ENSMUST00000168064/ENSMUSG00000091243, intron 1 of 3)
chr4:125176771-125177271	ENSMUSG00000042677	3.26	0	2.83	0.004	0.014	Zc3h12a	Distal Intergenic
chr1:20669737-20670237	ENSMUSG00000065559	4.11	0.48	2.78	0.0041	0.014	Mir206	Distal Intergenic
chr2:14136807-14137307	ENSMUSG00000026718	4.11	0.48	2.77	0.0041	0.014	Stam	Promoter (2-3kb)
chr9:77352492-77352992	ENSMUSG00000032355	3.23	0	2.81	0.0041	0.014	Mlip	Promoter (<=1kb)
chr17:64548479-64548979	ENSMUSG00000073377	4.56	1.43	2.55	0.0041	0.014	AU016765	Intron (ENSMUST00000097295/ENSMUSG00000073377, intron 1 of 3)
chr11:45593175-45593675	ENSMUSG00000077320	3.32	0	2.85	0.0041	0.014	Gm22284	Distal Intergenic
chr1:135346840-135347340	ENSMUSG00000048096	3.32	0	2.85	0.0042	0.014	Lmod1	Intron (ENSMUST00000059352/ENSMUSG00000048096, intron 1 of 2)
chr8:71821360-71821860	ENSMUSG00000056019	0	4.05	-3.38	0.0042	0.014	Zfp709	Distal Intergenic
chr10:27294167-27294667	ENSMUSG00000019899	3.23	0	2.8	0.0042	0.014	Lama2	Intron (ENSMUST00000092639/ENSMUSG00000019899, intron 12 of 64)
chr3:86223441-86223941	ENSMUSG00000028080	4.12	0.48	2.78	0.0042	0.014	Lrba	Promoter (<=1kb)
chr2:91298960-91299460	ENSMUSG00000040591	3.32	0	2.85	0.0042	0.014	1110051M20Rik	Intron (ENSMUST00000064652/ENSMUSG00000040591, intron 4 of 8)
chr18:11962364-11962864	ENSMUSG00000040957	3.23	0	2.81	0.0042	0.014	Cables1	Distal Intergenic
chr13:3890001-3890501	ENSMUSG00000021215	3.21	0	2.8	0.0042	0.014	Net1	Intron (ENSMUST00000099946/ENSMUSG00000021215, intron 1 of 9)
chr4:40876916-40877416	ENSMUSG00000028413	3.33	0	2.84	0.0042	0.014	B4galt1	Distal Intergenic
chr11:77180850-77181350	ENSMUSG00000050944	3.34	0	2.85	0.0043	0.014	Efcab5	Intron (ENSMUST00000108400/ENSMUSG00000050944, intron 1 of 17)
chr10:27500818-27501318	ENSMUSG00000019899	3.26	0	2.81	0.0043	0.014	Lama2	Intron (ENSMUST00000092639/ENSMUSG00000019899, intron 1 of 64)
chr17:50002133-50002633	ENSMUSG00000039316	3.27	0	2.82	0.0043	0.014	Rftn1	Exon (ENSMUST00000044503/ENSMUSG00000039316, exon 9 of 10)
chr2:93461125-93461625	ENSMUSG00000075025	4.53	1.43	2.53	0.0044	0.015	Gm10804	Promoter (<=1kb)
chr19:56651884-56652384	ENSMUSG00000025078	4.54	1.55	2.53	0.0044	0.015	Nhlrc2	Distal Intergenic
chr1:78537471-78537971	ENSMUSG00000012187	4.56	1.48	2.54	0.0044	0.015	Mogat1	Promoter (<=1kb)
chr3:61068224-61068724	ENSMUSG00000027765	3.2	0	2.78	0.0044	0.015	P2ry1	Distal Intergenic
chr10:61747237-61747737	ENSMUSG00000020086	4.14	0.48	2.77	0.0045	0.015	Macroh2a2	Exon (ENSMUST00000020283/ENSMUSG00000020086, exon 6 of 9)
chr11:69059405-69059905	ENSMUSG00000072809	3.27	0	2.81	0.0045	0.015	9330160F10Rik	Promoter (<=1kb)
chr3:55226814-55227314	ENSMUSG00000027797	4.1	0.43	2.76	0.0045	0.015	Dclk1	Distal Intergenic
chr1:55363592-55364092	ENSMUSG00000025977	4.08	0.55	2.75	0.0045	0.015	Boll	Promoter (<=1kb)
chr9:79977585-79978085	ENSMUSG00000034898	3.22	0	2.79	0.0045	0.015	Filip1	Promoter (<=1kb)
chr14:9459960-9460460	ENSMUSG00000060579	3.2	0	2.78	0.0045	0.015	Fhit	Distal Intergenic
chr8:77510394-77510894	ENSMUSG00000037148	3.21	0	2.79	0.0045	0.015	Arhgap10	Intron (ENSMUST00000076316/ENSMUSG00000037148, intron 1 of 22)
chr13:63108575-63109075	ENSMUSG00000021458	4.11	0.55	2.76	0.0045	0.015	Aopep	Intron (ENSMUST00000091560/ENSMUSG00000021458, intron 4 of 14)
chr1:132853217-132853717	ENSMUSG00000026443	3.31	0	2.83	0.0046	0.015	Lrrn2	Distal Intergenic
chr9:67494160-67494660	ENSMUSG00000052698	4.06	0.55	2.74	0.0046	0.015	Tln2	Intron (ENSMUST00000040025/ENSMUSG00000052698, intron 1 of 57)
chr14:77670916-77671416	ENSMUSG00000022012	3.23	0	2.8	0.0046	0.015	Enox1	Intron (ENSMUST00000022589/ENSMUSG00000022012, intron 16 of 18)
chr12:35313119-35313619	ENSMUSG00000076253	3.2	0	2.78	0.0046	0.015	Mir680-3	Distal Intergenic
chr4:136164951-136165451	ENSMUSG00000018983	3.2	0	2.78	0.0047	0.015	E2f2	Distal Intergenic
chr10:58386866-58387366	ENSMUSG00000019920	3.21	0	2.79	0.0047	0.015	Lims1	Intron (ENSMUST00000020078/ENSMUSG00000019920, intron 1 of 9)
chr4:133074847-133075347	ENSMUSG00000037692	3.26	0	2.8	0.0047	0.015	Ahdc1	Intron (ENSMUST00000105915/ENSMUSG00000037692, intron 6 of 6)
chr3:50842182-50842682	ENSMUSG00000089079	3.18	0	2.77	0.0048	0.015	Gm24503	Distal Intergenic
chr11:87073885-87074385	ENSMUSG00000085991	3.31	0	2.82	0.0048	0.015	Gm11479	Promoter (<=1kb)
chr4:129709493-129709993	ENSMUSG00000028790	3.18	0	2.77	0.0049	0.016	Khdrbs1	Intron (ENSMUST00000129342/ENSMUSG00000028790, intron 11 of 11)
chr11:115910986-115911486	ENSMUSG00000020752	4.05	0.43	2.72	0.0049	0.016	Recql5	Promoter (<=1kb)
chr5:3928709-3929209	ENSMUSG00000040407	3.22	0	2.77	0.005	0.016	Akap9	Promoter (<=1kb)
chr12:73269856-73270356	ENSMUSG00000021103	3.22	0	2.78	0.005	0.016	Mnat1	Intron (ENSMUST00000021523/ENSMUSG00000021103, intron 7 of 7)
chr13:83207460-83207960	ENSMUSG00000005583	3.21	4.57	-1.31	0.005	0.016	Mef2c	Distal Intergenic
chr3:41594946-41595446	ENSMUSG00000025764	4.03	0.48	2.71	0.005	0.016	Jade1	Intron (ENSMUST00000026865/ENSMUSG00000025764, intron 5 of 10)
chr9:40116882-40117382	ENSMUSG00000049073	4.05	0.48	2.72	0.005	0.016	Olfr985	Distal Intergenic
chr9:94681087-94681587	ENSMUSG00000031129	3.19	0	2.76	0.0051	0.016	Slc9a9	Intron (ENSMUST00000033463/ENSMUSG00000031129, intron 1 of 15)
chr4:80911854-80912354	ENSMUSG00000048706	3.42	0	2.85	0.0051	0.016	Lurap1l	Promoter (1-2kb)
chr15:25915802-25916302	ENSMUSG00000022270	3.23	0	2.78	0.0051	0.016	Retreg1	Intron (ENSMUST00000022881/ENSMUSG00000022270, intron 3 of 8)
chr5:66545780-66546280	ENSMUSG00000029207	3.31	0	2.8	0.0051	0.016	Apbb2	Promoter (<=1kb)
chr14:30559156-30559656	ENSMUSG00000021957	4.07	0.55	2.73	0.0052	0.016	Tkt	Exon (ENSMUST00000160189/ENSMUSG00000021957, exon 2 of 3)
chr11:5192333-5192833	ENSMUSG00000020393	3.25	0	2.78	0.0052	0.016	Kremen1	3' UTR
chr2:78189509-78190009	ENSMUSG00000085431	4.74	2.48	2.02	0.0052	0.016	4930440I19Rik	Intron (ENSMUST00000144728/ENSMUSG00000085431, intron 6 of 6)
chr13:34596778-34597278	ENSMUSG00000021411	3.15	0	2.75	0.0052	0.016	Pxdc1	Distal Intergenic
chr10:79760541-79761041	ENSMUSG00000035890	3.22	0	2.77	0.0053	0.016	Rnf126	Exon (ENSMUST00000047203/ENSMUSG00000035890, exon 7 of 9)
chr10:3414728-3415228	ENSMUSG00000040653	3.23	0	2.77	0.0053	0.017	Ppp1r14c	Intron (ENSMUST00000043374/ENSMUSG00000040653, intron 1 of 3)
chr6:8422240-8422740	ENSMUSG00000090151	3.18	0	2.76	0.0053	0.017	Gm16043	Promoter (2-3kb)
chr18:61396833-61397333	ENSMUSG00000033871	3.24	0	2.77	0.0053	0.017	Ppargc1b	Promoter (<=1kb)
chr4:95463446-95463946	ENSMUSG00000084939	3.19	0	2.76	0.0053	0.017	Gm830	Distal Intergenic
chr6:125157017-125157517	ENSMUSG00000038271	4.48	1.55	2.48	0.0054	0.017	Iffo1	Intron (ENSMUST00000088276/ENSMUSG00000038271, intron 7 of 8)
chr7:35162371-35162871	ENSMUSG00000030495	3.15	0	2.74	0.0054	0.017	Slc7a10	Distal Intergenic
chr14:48417084-48417584	ENSMUSG00000098192	3.16	0	2.74	0.0054	0.017	Gm3534	Distal Intergenic
chr1:55201815-55202315	ENSMUSG00000025978	3.35	0	2.81	0.0055	0.017	Rftn2	3' UTR
chr10:71292294-71292794	ENSMUSG00000019927	4.79	2.81	1.82	0.0055	0.017	Ube2d1	Distal Intergenic
chr6:17516033-17516533	ENSMUSG00000009376	4.54	2.11	2.16	0.0056	0.017	Met	Intron (ENSMUST00000115443/ENSMUSG00000009376, intron 4 of 21)
chr5:141847649-141848149	ENSMUSG00000039683	4.02	0.48	2.69	0.0057	0.017	Sdk1	Intron (ENSMUST00000085774/ENSMUSG00000039683, intron 5 of 44)
chr7:112918370-112918870	ENSMUSG00000055320	3.12	0	2.72	0.0057	0.017	Tead1	Distal Intergenic
chr15:31207262-31207762	ENSMUSG00000077468	5.02	3.34	1.61	0.0057	0.017	Gm26416	Distal Intergenic
chr7:111156018-111156518	ENSMUSG00000005610	3.14	0	2.72	0.0058	0.018	Eif4g2	Distal Intergenic
chr17:70629853-70630353	ENSMUSG00000003279	4.07	0.48	2.71	0.0058	0.018	Dlgap1	Intron (ENSMUST00000133983/ENSMUSG00000003279, intron 6 of 13)
chr3:36400649-36401149	ENSMUSG00000027712	3.14	0	2.72	0.0058	0.018	Anxa5	Distal Intergenic
chr12:16850763-16851263	ENSMUSG00000057469	3.22	0	2.75	0.0058	0.018	E2f6	Distal Intergenic
chr9:35108844-35109344	ENSMUSG00000032038	3.15	0	2.73	0.0059	0.018	St3gal4	Intron (ENSMUST00000034537/ENSMUSG00000032038, intron 1 of 10)
chr5:35457366-35457866	ENSMUSG00000036596	3.2	0	2.74	0.0059	0.018	Cpz	Distal Intergenic
chr1:156046701-156047201	ENSMUSG00000050565	4.55	2.11	2.17	0.0059	0.018	Tor1aip2	Intron (ENSMUST00000111757/ENSMUSG00000050565, intron 2 of 6)
chr6:135368162-135368662	ENSMUSG00000030208	3.12	0	2.71	0.0059	0.018	Emp1	Promoter (<=1kb)
chr15:96202152-96202652	ENSMUSG00000097536	3.98	0.43	2.66	0.0059	0.018	2610037D02Rik	Intron (ENSMUST00000180852/ENSMUSG00000097536, intron 1 of 6)
chr5:136687523-136688023	ENSMUSG00000005474	3.12	0	2.71	0.006	0.018	Myl10	Distal Intergenic
chr1:182489688-182490188	ENSMUSG00000026509	3.14	0	2.72	0.006	0.018	Capn2	Exon (ENSMUST00000068505/ENSMUSG00000026509, exon 6 of 21)
chr13:109544577-109545077	ENSMUSG00000021699	3.13	0	2.72	0.006	0.018	Pde4d	Intron (ENSMUST00000122041/ENSMUSG00000021699, intron 3 of 16)
chr11:95392171-95392671	ENSMUSG00000020873	3.11	0	2.7	0.0061	0.018	Slc35b1	Promoter (2-3kb)
chr12:36662543-36663043	ENSMUSG00000043153	3.14	0	2.71	0.0061	0.018	Crppa	Intron (ENSMUST00000062041/ENSMUSG00000043153, intron 9 of 9)
chr5:15966800-15967300	ENSMUSG00000040118	3.13	0	2.71	0.0062	0.018	Cacna2d1	Intron (ENSMUST00000039370/ENSMUSG00000040118, intron 1 of 38)
chr13:99304396-99304896	ENSMUSG00000021650	3.1	0	2.7	0.0062	0.018	Ptcd2	Distal Intergenic
chr5:107510449-107510949	ENSMUSG00000089798	3.1	0	2.7	0.0062	0.018	1700028K03Rik	Promoter (1-2kb)
chr15:55791153-55791653	ENSMUSG00000060429	3.14	0	2.71	0.0062	0.018	Sntb1	3' UTR
chr4:15090463-15090963	ENSMUSG00000040536	3.94	0.55	2.64	0.0062	0.019	Necab1	Intron (ENSMUST00000041606/ENSMUSG00000040536, intron 3 of 12)
chr4:141897188-141897688	ENSMUSG00000085922	3.12	0	2.7	0.0063	0.019	Fhad1os2	Exon (ENSMUST00000152351/ENSMUSG00000085922, exon 2 of 2)
chr4:71968546-71969046	ENSMUSG00000086696	3.13	0	2.7	0.0063	0.019	Gm11234	Distal Intergenic
chr8:61908431-61908931	ENSMUSG00000086866	4.45	1.55	2.45	0.0063	0.019	4930512H18Rik	Intron (ENSMUST00000133752/ENSMUSG00000086866, intron 2 of 2)
chr12:27390378-27390878	ENSMUSG00000063632	3.94	0.48	2.64	0.0064	0.019	Sox11	Distal Intergenic
chr9:96416174-96416674	ENSMUSG00000056418	3.1	0	2.69	0.0064	0.019	BC043934	Distal Intergenic
chr2:113980542-113981042	ENSMUSG00000068615	3.94	0.55	2.64	0.0064	0.019	Gjd2	Distal Intergenic
chr11:22437565-22438065	ENSMUSG00000085856	3.09	0	2.69	0.0064	0.019	Gm12050	Promoter (1-2kb)
chr18:39679923-39680423	ENSMUSG00000051732	4	0.48	2.66	0.0064	0.019	Pabpc2	Distal Intergenic
chr9:112102431-112102931	ENSMUSG00000032503	3.95	0.55	2.64	0.0065	0.019	Arpp21	Intron (ENSMUST00000160240/ENSMUSG00000032503, intron 15 of 16)
chr12:38777365-38777865	ENSMUSG00000004151	3.14	0	2.7	0.0065	0.019	Etv1	Promoter (1-2kb)
chr15:78205169-78205669	ENSMUSG00000005716	3.21	0	2.73	0.0065	0.019	Pvalb	Promoter (<=1kb)
chr7:112885475-112885975	ENSMUSG00000055320	4.95	3.27	1.56	0.0065	0.019	Tead1	Intron (ENSMUST00000084705/ENSMUSG00000055320, intron 9 of 11)
chr9:45629218-45629718	ENSMUSG00000032087	3.08	0	2.68	0.0066	0.019	Dscaml1	Intron (ENSMUST00000034592/ENSMUSG00000032087, intron 3 of 32)
chr4:86045810-86046310	ENSMUSG00000064687	3.12	0	2.7	0.0066	0.019	Gm25811	Promoter (2-3kb)
chr11:29774231-29774731	ENSMUSG00000044072	4.4	1.55	2.41	0.0066	0.019	Eml6	Intron (ENSMUST00000058902/ENSMUSG00000044072, intron 28 of 41)
chr5:143902059-143902559	ENSMUSG00000029613	3.17	0	2.71	0.0066	0.019	Eif2ak1	3' UTR
chr7:143013682-143014182	ENSMUSG00000000244	3.11	0	2.69	0.0066	0.019	Tspan32	Intron (ENSMUST00000009396/ENSMUSG00000000244, intron 4 of 8)
chr6:120580009-120580509	ENSMUSG00000058979	3.07	0	2.67	0.0067	0.019	Hdhd5	Distal Intergenic
chr8:123883114-123883614	ENSMUSG00000092329	3.15	0	2.7	0.0067	0.019	Galnt2l	Intron (ENSMUST00000127664/ENSMUSG00000092329, intron 1 of 15)
chr15:58918136-58918636	ENSMUSG00000050891	3.92	0.43	2.62	0.0067	0.019	Tatdn1	Intron (ENSMUST00000110155/ENSMUSG00000050891, intron 6 of 11)
chr15:36854933-36855433	ENSMUSG00000072618	3.15	0	2.71	0.0067	0.019	Gm10384	Distal Intergenic
chr4:149345706-149346206	ENSMUSG00000028960	3.07	0	2.67	0.0068	0.019	Ube4b	Promoter (1-2kb)
chr7:112883814-112884314	ENSMUSG00000055320	4.45	1.48	2.44	0.0068	0.019	Tead1	Intron (ENSMUST00000084705/ENSMUSG00000055320, intron 9 of 11)
chr7:138202246-138202746	ENSMUSG00000091002	3.15	0	2.7	0.0068	0.019	Tcerg1l	Distal Intergenic
chr10:61277813-61278313	ENSMUSG00000059901	3.07	0	2.67	0.0068	0.02	Adamts14	Distal Intergenic
chr8:54550161-54550661	ENSMUSG00000031519	3.14	0	2.7	0.0068	0.02	Asb5	Promoter (<=1kb)
chr11:73160768-73161268	ENSMUSG00000005950	3.08	0	2.68	0.0068	0.02	P2rx5	Promoter (<=1kb)
chr1:56089371-56089871	ENSMUSG00000038349	3.12	0	2.7	0.0069	0.02	Plcl1	Distal Intergenic
chr1:172376277-172376777	ENSMUSG00000050229	3.29	0	2.75	0.0069	0.02	Pigm	Promoter (<=1kb)
chrX:99225093-99225593	ENSMUSG00000031217	3.12	0	2.69	0.0069	0.02	Efnb1	Distal Intergenic
chr2:155903132-155903632	ENSMUSG00000005882	3.07	0	2.67	0.0069	0.02	Uqcc1	Intron (ENSMUST00000136933/ENSMUSG00000005882, intron 5 of 9)
chr17:31574711-31575211	ENSMUSG00000006705	3.09	0	2.68	0.007	0.02	Pknox1	Intron (ENSMUST00000175806/ENSMUSG00000006705, intron 1 of 11)
chr8:88316542-88317042	ENSMUSG00000031659	3.89	0.48	2.6	0.007	0.02	Adcy7	Intron (ENSMUST00000169037/ENSMUSG00000031659, intron 12 of 27)
chr3:133673080-133673580	ENSMUSG00000077336	3.89	0.48	2.6	0.0071	0.02	Gm23011	Distal Intergenic
chr17:8856307-8856807	ENSMUSG00000023868	3.1	0	2.68	0.0071	0.02	Pde10a	Intron (ENSMUST00000115715/ENSMUSG00000023868, intron 1 of 21)
chr1:183904537-183905037	ENSMUSG00000039384	3.16	0	2.7	0.0071	0.02	Dusp10	Distal Intergenic
chr4:32983614-32984114	ENSMUSG00000028278	3.15	0	2.7	0.0071	0.02	Rragd	Promoter (<=1kb)
chr8:11145181-11145681	ENSMUSG00000085573	3.13	0	2.69	0.0071	0.02	Gm15418	Distal Intergenic
chr2:154723759-154724259	ENSMUSG00000085691	3.09	0	2.67	0.0072	0.02	Gm14216	Promoter (<=1kb)
chr18:39294450-39294950	ENSMUSG00000086312	3.89	0.43	2.6	0.0072	0.02	Gm15336	Promoter (1-2kb)
chr2:80069628-80070128	ENSMUSG00000059173	3.89	0.48	2.6	0.0073	0.02	Pde1a	Intron (ENSMUST00000102655/ENSMUSG00000059173, intron 1 of 14)
chr13:41865625-41866125	ENSMUSG00000058022	3.27	4.57	-1.25	0.0073	0.02	Adtrp	Distal Intergenic
chr5:125203797-125204297	ENSMUSG00000029478	3.16	0	2.7	0.0073	0.02	Ncor2	Distal Intergenic
chr18:20809026-20809526	ENSMUSG00000033382	3.07	0	2.66	0.0073	0.02	Trappc8	Distal Intergenic
chrX:107364555-107365055	ENSMUSG00000080758	3.07	0	2.66	0.0073	0.02	Gm5392	Distal Intergenic
chr6:83137490-83137990	ENSMUSG00000034930	3.88	0.55	2.59	0.0073	0.02	Rtkn	Promoter (<=1kb)
chr6:31167759-31168259	ENSMUSG00000044471	3.05	0	2.65	0.0073	0.02	Lncpint	Intron (ENSMUST00000115107/ENSMUSG00000044471, intron 3 of 3)
chr12:8817872-8818372	ENSMUSG00000020592	3.05	0	2.65	0.0073	0.02	Sdc1	Distal Intergenic
chr12:71376987-71377487	ENSMUSG00000087109	3.11	0	2.68	0.0074	0.02	4930474H06Rik	Distal Intergenic
chr3:144643536-144644036	ENSMUSG00000037062	4.85	2.84	1.85	0.0075	0.021	Sh3glb1	Distal Intergenic
chr3:101510600-101511100	ENSMUSG00000042035	3.86	0.43	2.58	0.0076	0.021	Igsf3	Distal Intergenic
chr12:104992849-104993349	ENSMUSG00000054150	4.96	3.25	1.56	0.0076	0.021	Syne3	Intron (ENSMUST00000095439/ENSMUSG00000054150, intron 2 of 18)
chr3:146404266-146404766	ENSMUSG00000036825	3.14	0	2.68	0.0076	0.021	Ssx2ip	Promoter (<=1kb)
chr1:36470042-36470542	ENSMUSG00000037408	3.03	0	2.64	0.0077	0.021	Cnnm4	Promoter (1-2kb)
chr11:67199362-67199862	ENSMUSG00000085479	3.03	0	2.64	0.0077	0.021	9430073C21Rik	Promoter (<=1kb)
chr16:45799175-45799675	ENSMUSG00000033149	3.03	0	2.64	0.0077	0.021	Phldb2	Promoter (1-2kb)
chr13:46534104-46534604	ENSMUSG00000021373	3.39	4.65	-1.22	0.0077	0.021	Cap2	Intron (ENSMUST00000021802/ENSMUSG00000021373, intron 3 of 12)
chr14:29014680-29015180	ENSMUSG00000021991	3.07	0	2.65	0.0078	0.021	Cacna2d3	Intron (ENSMUST00000022567/ENSMUSG00000021991, intron 27 of 37)
chr14:9245099-9245599	ENSMUSG00000060579	3.19	0	2.7	0.0079	0.022	Fhit	Distal Intergenic
chr8:46613519-46614019	ENSMUSG00000038225	3.08	0	2.65	0.0079	0.022	Primpol	Promoter (<=1kb)
chr6:134753756-134754256	ENSMUSG00000030203	3.02	0	2.63	0.0079	0.022	Dusp16	Intron (ENSMUST00000100857/ENSMUSG00000030203, intron 3 of 6)
chr2:18839504-18840004	ENSMUSG00000026737	3.07	0	2.65	0.008	0.022	Pip4k2a	Distal Intergenic
chr9:79965849-79966349	ENSMUSG00000034898	3.85	0.55	2.56	0.008	0.022	Filip1	Intron (ENSMUST00000093811/ENSMUSG00000034898, intron 1 of 5)
chr1:62783943-62784443	ENSMUSG00000025969	3.85	0.43	2.57	0.008	0.022	Nrp2	Intron (ENSMUST00000075144/ENSMUSG00000025969, intron 13 of 15)
chr7:29988943-29989443	ENSMUSG00000074221	3.86	0.55	2.57	0.008	0.022	Zfp568	Promoter (1-2kb)
chr1:22594769-22595269	ENSMUSG00000041670	3.03	0	2.62	0.0081	0.022	Rims1	Intron (ENSMUST00000081544/ENSMUSG00000041670, intron 4 of 31)
chr16:30184920-30185420	ENSMUSG00000097621	4.31	1.46	2.35	0.0081	0.022	Gm26562	Distal Intergenic
chr5:119467263-119467763	ENSMUSG00000087516	3.09	0	2.64	0.0082	0.022	Tbx3os1	Distal Intergenic
chr11:32398392-32398892	ENSMUSG00000040711	3.13	0	2.66	0.0082	0.022	Sh3pxd2b	Intron (ENSMUST00000038753/ENSMUSG00000040711, intron 6 of 12)
chr19:55951380-55951880	ENSMUSG00000024985	3.1	0	2.65	0.0083	0.022	Tcf7l2	Distal Intergenic
chr5:90838518-90839018	ENSMUSG00000029375	3	0	2.61	0.0083	0.023	Cxcl15	Distal Intergenic
chr4:32906539-32907039	ENSMUSG00000040183	3.02	0	2.62	0.0084	0.023	Ankrd6	Intron (ENSMUST00000035719/ENSMUSG00000040183, intron 1 of 16)
chr14:47031486-47031986	ENSMUSG00000021838	3.07	0	2.63	0.0084	0.023	Samd4	Intron (ENSMUST00000022386/ENSMUSG00000021838, intron 3 of 12)
chr7:67444533-67445033	ENSMUSG00000030556	3.81	0.55	2.54	0.0085	0.023	Lrrc28	Distal Intergenic
chr7:109628896-109629396	ENSMUSG00000031024	3.29	0	2.71	0.0086	0.023	Denn2b	Distal Intergenic
chr1:34387726-34388226	ENSMUSG00000092852	3.01	0	2.61	0.0086	0.023	Mir5103	Distal Intergenic
chr16:25250544-25251044	ENSMUSG00000048399	3.05	0	2.62	0.0087	0.023	Tprg	Distal Intergenic
chr16:35907309-35907809	ENSMUSG00000062279	3.82	0.55	2.54	0.0087	0.023	Gm10237	Distal Intergenic
chr10:21632670-21633170	ENSMUSG00000050844	3.02	0	2.61	0.0087	0.023	1700020N01Rik	Distal Intergenic
chr8:111745864-111746364	ENSMUSG00000031955	3.02	0	2.61	0.0087	0.023	Bcar1	Promoter (2-3kb)
chr18:83840817-83841317	ENSMUSG00000046982	4.68	2.8	1.72	0.0089	0.024	Tshz1	Distal Intergenic
chr6:100892441-100892941	ENSMUSG00000052144	3.01	0	2.6	0.009	0.024	Ppp4r2	Distal Intergenic
chr3:107829685-107830185	ENSMUSG00000040600	3.8	0.48	2.52	0.009	0.024	Eps8l3	Distal Intergenic
chr1:131751083-131751583	ENSMUSG00000042268	3.11	0	2.64	0.0091	0.024	Slc26a9	Promoter (<=1kb)
chr13:37691941-37692441	ENSMUSG00000039087	5.07	3.51	1.48	0.0091	0.024	Rreb1	Distal Intergenic
chr1:191283002-191283502	ENSMUSG00000037499	3.13	0	2.65	0.0091	0.024	Nenf	Distal Intergenic
chr17:17446631-17447131	ENSMUSG00000047786	4.57	2.47	1.87	0.0092	0.024	Lix1	Promoter (1-2kb)
chr3:121464824-121465324	ENSMUSG00000039865	3.01	0	2.59	0.0092	0.024	Slc44a3	Intron (ENSMUST00000039197/ENSMUSG00000039865, intron 12 of 14)
chr9:108274550-108275050	ENSMUSG00000039952	4.54	2.43	1.85	0.0093	0.024	Dag1	Distal Intergenic
chr9:94670223-94670723	ENSMUSG00000031129	4.29	1.43	2.32	0.0093	0.024	Slc9a9	Promoter (<=1kb)
chr11:109648447-109648947	ENSMUSG00000020612	4.27	1.48	2.31	0.0093	0.024	Prkar1a	Promoter (<=1kb)
chr1:63395395-63395895	ENSMUSG00000081643	3.77	5.05	-1.23	0.0093	0.024	Gm11605	Distal Intergenic
chr1:91414016-91414516	ENSMUSG00000067071	4.27	1.49	2.32	0.0093	0.024	Hes6	Promoter (<=1kb)
chr2:38906146-38906646	ENSMUSG00000063972	2.96	0	2.58	0.0094	0.024	Nr6a1	Intron (ENSMUST00000112877/ENSMUSG00000063972, intron 2 of 11)
chr5:136269893-136270393	ENSMUSG00000029705	4.34	1.43	2.35	0.0094	0.025	Cux1	3' UTR
chr4:120277119-120277619	ENSMUSG00000052135	4.4	2.06	2.03	0.0094	0.025	Foxo6	Intron (ENSMUST00000102656/ENSMUSG00000052135, intron 1 of 1)
chr2:163718869-163719369	ENSMUSG00000035268	4.28	1.49	2.32	0.0094	0.025	Pkig	Intron (ENSMUST00000147385/ENSMUSG00000035268, intron 2 of 2)
chr3:119726011-119726511	ENSMUSG00000028134	2.72	4.19	-1.39	0.0095	0.025	Ptbp2	Exon (ENSMUST00000029780/ENSMUSG00000028134, exon 9 of 14)
chr8:61921484-61921984	ENSMUSG00000086866	3.79	0.48	2.51	0.0095	0.025	4930512H18Rik	Exon (ENSMUST00000133752/ENSMUSG00000086866, exon 3 of 3)
chr4:43447215-43447715	ENSMUSG00000028459	4.29	1.46	2.32	0.0095	0.025	Cd72	Promoter (2-3kb)
chr1:191254423-191254923	ENSMUSG00000073478	4.46	2.09	2.08	0.0095	0.025	D730003I15Rik	Distal Intergenic
chr5:92604869-92605369	ENSMUSG00000047963	2.98	0	2.58	0.0095	0.025	Stbd1	Promoter (1-2kb)
chr7:36177918-36178418	ENSMUSG00000098016	3.43	4.66	-1.18	0.0096	0.025	Gm9211	Distal Intergenic
chr8:111726370-111726870	ENSMUSG00000031955	3.06	0	2.61	0.0096	0.025	Bcar1	Intron (ENSMUST00000166232/ENSMUSG00000031955, intron 1 of 6)
chr9:66249265-66249765	ENSMUSG00000032380	4.27	1.55	2.31	0.0096	0.025	Dapk2	Intron (ENSMUST00000034944/ENSMUSG00000032380, intron 5 of 11)
chr11:100628704-100629204	ENSMUSG00000014198	4.28	1.48	2.32	0.0096	0.025	Zfp385c	3' UTR
chr1:45587624-45588124	ENSMUSG00000026042	2.96	0	2.57	0.0097	0.025	Col5a2	Distal Intergenic
chr13:99259390-99259890	ENSMUSG00000050919	4.52	2.46	1.84	0.0099	0.025	Zfp366	Distal Intergenic
chr1:126484652-126485152	ENSMUSG00000049690	4.37	2.07	2.01	0.01	0.026	Nckap5	Intron (ENSMUST00000161954/ENSMUSG00000049690, intron 1 of 14)
chr6:72112506-72113006	ENSMUSG00000056091	3.75	0.43	2.49	0.01	0.026	St3gal5	Intron (ENSMUST00000069994/ENSMUSG00000056091, intron 1 of 6)
chr10:59114943-59115443	ENSMUSG00000037990	3.77	0.43	2.5	0.01	0.026	Sh3rf3	Intron (ENSMUST00000153031/ENSMUSG00000037990, intron 8 of 9)
chr16:93292811-93293311	ENSMUSG00000076457	3.75	0.55	2.48	0.01	0.026	Mir802	Distal Intergenic
chr2:178909269-178909769	ENSMUSG00000082215	3	0	2.58	0.01	0.026	Gm14314	Distal Intergenic
chr8:76753864-76754364	ENSMUSG00000074235	2.98	0	2.57	0.01	0.026	Gm10649	Intron (ENSMUST00000143324/ENSMUSG00000074235, intron 4 of 5)
chr10:63128360-63128860	ENSMUSG00000020067	2.98	0	2.57	0.01	0.026	Mypn	Intron (ENSMUST00000095580/ENSMUSG00000020067, intron 13 of 19)
chr1:42763428-42763928	ENSMUSG00000093436	2.94	0	2.55	0.01	0.026	Gm20646	Distal Intergenic
chr19:5942591-5943091	ENSMUSG00000024833	2.96	0	2.56	0.01	0.026	Pola2	Intron (ENSMUST00000025752/ENSMUSG00000024833, intron 15 of 17)
chr10:31596748-31597248	ENSMUSG00000063760	4.99	3.5	1.41	0.01	0.026	Rnf217	Intron (ENSMUST00000081989/ENSMUSG00000063760, intron 1 of 5)
chr19:58017125-58017625	ENSMUSG00000054843	3.02	0	2.58	0.01	0.026	Atrnl1	Intron (ENSMUST00000077282/ENSMUSG00000054843, intron 27 of 28)
chr16:43464618-43465118	ENSMUSG00000022708	2.97	0	2.56	0.01	0.027	Zbtb20	Intron (ENSMUST00000132881/ENSMUSG00000022708, intron 4 of 4)
chr16:45336470-45336970	ENSMUSG00000022661	2.97	0	2.56	0.01	0.027	Cd200	Distal Intergenic
chr2:33057473-33057973	ENSMUSG00000038860	2.99	0	2.57	0.011	0.027	Garnl3	Intron (ENSMUST00000102810/ENSMUSG00000038860, intron 3 of 28)
chr5:88929556-88930056	ENSMUSG00000060961	3.05	0	2.59	0.011	0.027	Slc4a4	Intron (ENSMUST00000148750/ENSMUSG00000060961, intron 1 of 25)
chr4:141766897-141767397	ENSMUSG00000040697	2.97	0	2.56	0.011	0.027	Dnajc16	Intron (ENSMUST00000038014/ENSMUSG00000040697, intron 11 of 14)
chr9:62531762-62532262	ENSMUSG00000041729	3.75	0.55	2.48	0.011	0.027	Coro2b	Intron (ENSMUST00000048043/ENSMUSG00000041729, intron 1 of 11)
chr4:41619312-41619812	ENSMUSG00000061322	3.03	0	2.58	0.011	0.027	Dnai1	Intron (ENSMUST00000102963/ENSMUSG00000061322, intron 12 of 19)
chr14:62322966-62323466	ENSMUSG00000021932	3.75	0.55	2.48	0.011	0.027	Rnaseh2b	Intron (ENSMUST00000166879/ENSMUSG00000021932, intron 1 of 4)
chr4:104448136-104448636	ENSMUSG00000028519	2.94	0	2.55	0.011	0.027	Dab1	Intron (ENSMUST00000106827/ENSMUSG00000028519, intron 3 of 9)
chr8:70467228-70467728	ENSMUSG00000055707	3.74	0.55	2.48	0.011	0.027	Klhl26	Intron (ENSMUST00000066597/ENSMUSG00000055707, intron 1 of 2)
chr9:117068014-117068514	ENSMUSG00000039607	3.72	0.55	2.46	0.011	0.027	Rbms3	Promoter (2-3kb)
chr2:6667557-6668057	ENSMUSG00000002107	2.94	0	2.55	0.011	0.027	Celf2	Intron (ENSMUST00000002176/ENSMUSG00000002107, intron 4 of 15)
chr13:92736828-92737328	ENSMUSG00000021702	2.97	0	2.55	0.011	0.027	Thbs4	Distal Intergenic
chr19:33068514-33069014	ENSMUSG00000071573	3.02	0	2.57	0.011	0.027	Rnls	Distal Intergenic
chr7:134207843-134208343	ENSMUSG00000054555	4.94	3.5	1.38	0.011	0.027	Adam12	Intron (ENSMUST00000067680/ENSMUSG00000054555, intron 1 of 22)
chr6:114795897-114796397	ENSMUSG00000030314	3.83	0.48	2.5	0.011	0.028	Atg7	Intron (ENSMUST00000032457/ENSMUSG00000030314, intron 18 of 18)
chr11:29638202-29638702	ENSMUSG00000084850	4.75	3.05	1.55	0.011	0.028	Gm12092	Intron (ENSMUST00000125194/ENSMUSG00000084850, intron 1 of 2)
chr15:84212722-84213222	ENSMUSG00000022437	2.93	0	2.54	0.011	0.028	Samm50	Intron (ENSMUST00000023071/ENSMUSG00000022437, intron 14 of 14)
chr7:46315602-46316102	ENSMUSG00000009487	4.43	2.05	2.05	0.011	0.028	Otog	Distal Intergenic
chr7:67536835-67537335	ENSMUSG00000030556	2.91	0	2.52	0.011	0.028	Lrrc28	Intron (ENSMUST00000053950/ENSMUSG00000030556, intron 7 of 9)
chr9:102262125-102262625	ENSMUSG00000032537	3.27	4.71	-1.38	0.011	0.028	Ephb1	Intron (ENSMUST00000035129/ENSMUSG00000032537, intron 1 of 15)
chr17:6172888-6173388	ENSMUSG00000034377	3.7	0.48	2.45	0.011	0.028	Tulp4	Intron (ENSMUST00000142030/ENSMUSG00000034377, intron 1 of 5)
chr15:58286939-58287439	ENSMUSG00000086801	2.9	0	2.52	0.011	0.028	Gm15943	Intron (ENSMUST00000147638/ENSMUSG00000086801, intron 1 of 1)
chr14:70106358-70106858	ENSMUSG00000022089	2.91	0	2.52	0.012	0.028	Bin3	Intron (ENSMUST00000022680/ENSMUSG00000022089, intron 1 of 8)
chr14:61128913-61129413	ENSMUSG00000048279	4.26	1.55	2.28	0.012	0.029	Sacs	Distal Intergenic
chr1:43259865-43260365	ENSMUSG00000094497	2.97	0	2.54	0.012	0.029	Gm8210	Distal Intergenic
chr17:62947711-62948211	ENSMUSG00000048915	3.69	0.48	2.44	0.012	0.029	Efna5	Distal Intergenic
chr15:59109094-59109594	ENSMUSG00000022353	3.7	0.48	2.44	0.012	0.029	Mtss1	Distal Intergenic
chr12:73462107-73462607	ENSMUSG00000034435	3.68	0.43	2.43	0.012	0.029	Tmem30b	Distal Intergenic
chr4:34239562-34240062	ENSMUSG00000087602	3.01	0	2.55	0.012	0.029	Gm12753	Distal Intergenic
chr15:62903082-62903582	ENSMUSG00000088897	3.75	0.48	2.46	0.012	0.03	Gm22521	Distal Intergenic
chr6:89345787-89346287	ENSMUSG00000030084	3.66	0.43	2.42	0.012	0.03	Plxna1	Intron (ENSMUST00000163139/ENSMUSG00000030084, intron 3 of 31)
chr9:67114020-67114520	ENSMUSG00000088021	3.67	0.48	2.43	0.012	0.03	Gm22145	Distal Intergenic
chr12:73355297-73355797	ENSMUSG00000044712	2.92	0	2.52	0.012	0.03	Slc38a6	Distal Intergenic
chr10:86123162-86123662	ENSMUSG00000059602	2.9	0	2.51	0.012	0.03	Syn3	Promoter (2-3kb)
chr5:102629439-102629939	ENSMUSG00000057315	2.96	0	2.53	0.012	0.03	Arhgap24	Intron (ENSMUST00000094559/ENSMUSG00000057315, intron 2 of 9)
chr5:92599007-92599507	ENSMUSG00000047963	3.67	0.48	2.42	0.012	0.03	Stbd1	Distal Intergenic
chr5:122585425-122585925	ENSMUSG00000029469	2.89	0	2.5	0.012	0.03	Ift81	Intron (ENSMUST00000031426/ENSMUSG00000029469, intron 11 of 18)
chr19:9029810-9030310	ENSMUSG00000069833	2.99	0	2.54	0.012	0.03	Ahnak	Intron (ENSMUST00000092955/ENSMUSG00000069833, intron 4 of 5)
chr2:74452716-74453216	ENSMUSG00000009207	2.89	0	2.5	0.013	0.03	Lnpk	Distal Intergenic
chr16:16560066-16560566	ENSMUSG00000022788	2.89	0	2.5	0.013	0.031	Fgd4	Promoter (<=1kb)
chr15:69107744-69108244	ENSMUSG00000022332	2.87	0	2.49	0.013	0.031	Khdrbs3	Distal Intergenic
chr2:157873182-157873682	ENSMUSG00000027649	3.65	0.43	2.41	0.013	0.031	Ctnnbl1	Intron (ENSMUST00000029178/ENSMUSG00000027649, intron 13 of 15)
chr18:5929122-5929622	ENSMUSG00000041225	3.03	0	2.55	0.013	0.031	Arhgap12	Distal Intergenic
chr8:49631257-49631757	ENSMUSG00000031559	3.66	0.48	2.41	0.013	0.031	4930555F03Rik	Distal Intergenic
chr11:60058260-60058760	ENSMUSG00000000301	2.96	0	2.52	0.013	0.031	Pemt	Distal Intergenic
chr7:73199908-73200408	ENSMUSG00000097756	4.15	1.46	2.21	0.013	0.032	A730056A06Rik	Distal Intergenic
chr18:47350261-47350761	ENSMUSG00000019647	3.11	0	2.57	0.013	0.032	Sema6a	Intron (ENSMUST00000019791/ENSMUSG00000019647, intron 1 of 18)
chr4:102633198-102633698	ENSMUSG00000028525	3.16	0	2.59	0.013	0.032	Pde4b	Distal Intergenic
chr6:91116628-91117128	ENSMUSG00000030091	3.09	0	2.57	0.013	0.032	Nup210	Promoter (<=1kb)
chr4:152068157-152068657	ENSMUSG00000039713	3.62	0.43	2.39	0.013	0.032	Plekhg5	Distal Intergenic
chr9:35305207-35305707	ENSMUSG00000066771	10.58	11.81	-1.18	0.013	0.032	Gm5614	Distal Intergenic
chr19:41993511-41994011	ENSMUSG00000025171	3.62	0.55	2.39	0.014	0.032	Ubtd1	Intron (ENSMUST00000026170/ENSMUSG00000025171, intron 1 of 2)
chr5:136230292-136230792	ENSMUSG00000005057	4.67	3.05	1.49	0.014	0.032	Sh2b2	Intron (ENSMUST00000005188/ENSMUSG00000005057, intron 2 of 8)
chr10:81416783-81417283	ENSMUSG00000055053	3.63	0.43	2.39	0.014	0.033	Nfic	Intron (ENSMUST00000105321/ENSMUSG00000055053, intron 2 of 8)
chr13:60012432-60012932	ENSMUSG00000052957	3.62	0.55	2.38	0.014	0.033	Gas1	Distal Intergenic
chr11:79047301-79047801	ENSMUSG00000018334	4.57	2.81	1.61	0.014	0.033	Ksr1	Exon (ENSMUST00000018478/ENSMUSG00000018334, exon 3 of 19)
chr2:77316938-77317438	ENSMUSG00000085277	4.41	2.07	2.02	0.014	0.033	Gm13943	Promoter (2-3kb)
chr7:137306061-137306561	ENSMUSG00000010476	2.9	0	2.49	0.014	0.033	Ebf3	Intron (ENSMUST00000033378/ENSMUSG00000010476, intron 6 of 15)
chr2:32045323-32045823	ENSMUSG00000001855	2.84	0	2.46	0.014	0.033	Nup214	Promoter (2-3kb)
chr7:74445104-74445604	ENSMUSG00000025790	2.84	0	2.46	0.014	0.033	Slco3a1	Intron (ENSMUST00000098371/ENSMUSG00000025790, intron 2 of 10)
chr19:34255300-34255800	ENSMUSG00000035783	3.69	0.55	2.41	0.014	0.033	Acta2	Promoter (<=1kb)
chr14:11151643-11152143	ENSMUSG00000060579	3.61	0.48	2.38	0.014	0.033	Fhit	Intron (ENSMUST00000162278/ENSMUSG00000060579, intron 1 of 8)
chr3:88500136-88500636	ENSMUSG00000028063	2.85	0	2.46	0.014	0.033	Lmna	Promoter (2-3kb)
chr7:28971822-28972322	ENSMUSG00000053565	3.74	0.55	2.43	0.014	0.033	Eif3k	Intron (ENSMUST00000066070/ENSMUSG00000053565, intron 7 of 7)
chr17:79998908-79999408	ENSMUSG00000024095	3.59	4.75	-1.1	0.014	0.034	Hnrnpll	Distal Intergenic
chr18:62003331-62003831	ENSMUSG00000045629	3.59	0.55	2.37	0.014	0.034	Sh3tc2	Intron (ENSMUST00000051720/ENSMUSG00000045629, intron 12 of 16)
chr6:145684276-145684776	ENSMUSG00000085658	3.65	0.55	2.39	0.014	0.034	Gm15704	Distal Intergenic
chr7:81063289-81063789	ENSMUSG00000085194	2.84	0	2.46	0.014	0.034	Platr32	Intron (ENSMUST00000107348/ENSMUSG00000038763, intron 1 of 13)
chr12:74951018-74951518	ENSMUSG00000034402	3.6	0.48	2.37	0.015	0.034	Kcnh5	Intron (ENSMUST00000042299/ENSMUSG00000034402, intron 10 of 10)
chr11:29636805-29637305	ENSMUSG00000084850	3.65	0.43	2.39	0.015	0.034	Gm12092	Intron (ENSMUST00000125194/ENSMUSG00000084850, intron 1 of 2)
chr2:128818081-128818581	ENSMUSG00000014353	3.02	0	2.52	0.015	0.034	Tmem87b	Promoter (<=1kb)
chr15:87717095-87717595	ENSMUSG00000054863	2.98	0	2.5	0.015	0.035	Tafa5	Intron (ENSMUST00000068088/ENSMUSG00000054863, intron 2 of 3)
chr11:54256984-54257484	ENSMUSG00000085585	2.85	0	2.45	0.015	0.035	Gm12223	Distal Intergenic
chr3:28467982-28468482	ENSMUSG00000027692	2.84	0	2.45	0.015	0.035	Tnik	Intron (ENSMUST00000160934/ENSMUSG00000027692, intron 2 of 31)
chr16:91861829-91862329	ENSMUSG00000022957	3.59	0.48	2.35	0.015	0.035	Itsn1	Promoter (<=1kb)
chr7:127685330-127685830	ENSMUSG00000030814	3.57	0.43	2.35	0.015	0.035	Bcl7c	Intron (ENSMUST00000106282/ENSMUSG00000030814, intron 4 of 4)
chr5:102783619-102784119	ENSMUSG00000057315	3.65	0.55	2.38	0.015	0.035	Arhgap24	Intron (ENSMUST00000094559/ENSMUSG00000057315, intron 3 of 9)
chr2:159718679-159719179	ENSMUSG00000083451	2.9	0	2.47	0.015	0.035	Gm11445	Distal Intergenic
chr12:81653323-81653823	ENSMUSG00000042734	2.97	0	2.49	0.016	0.036	Ttc9	Intron (ENSMUST00000036116/ENSMUSG00000042734, intron 1 of 2)
chr3:28417067-28417567	ENSMUSG00000027692	4.27	2.11	1.92	0.016	0.036	Tnik	Promoter (2-3kb)
chr15:99826437-99826937	ENSMUSG00000090500	2.91	0	2.47	0.016	0.037	Gm17057	Exon (ENSMUST00000073691/ENSMUSG00000023022, exon 3 of 11)
chr5:28019795-28020295	ENSMUSG00000097673	3.77	0.55	2.42	0.016	0.037	Gm26608	Exon (ENSMUST00000180740/ENSMUSG00000097673, exon 3 of 3)
chr12:100392190-100392690	ENSMUSG00000033530	3.56	0.55	2.33	0.016	0.037	Ttc7b	Intron (ENSMUST00000062957/ENSMUSG00000033530, intron 9 of 19)
chr7:80786591-80787091	ENSMUSG00000030536	3.58	0.55	2.35	0.016	0.037	Iqgap1	Intron (ENSMUST00000167377/ENSMUSG00000030536, intron 2 of 37)
chr13:68707359-68707859	ENSMUSG00000021536	2.95	4.28	-1.26	0.016	0.037	Adcy2	Intron (ENSMUST00000022013/ENSMUSG00000021536, intron 14 of 24)
chr9:60309717-60310217	ENSMUSG00000032289	4.4	2.43	1.72	0.016	0.037	Thsd4	Intron (ENSMUST00000171654/ENSMUSG00000032289, intron 5 of 16)
chr7:35733604-35734104	ENSMUSG00000043671	2.99	0	2.49	0.016	0.037	Dpy19l3	Intron (ENSMUST00000051377/ENSMUSG00000043671, intron 3 of 18)
chr13:83076575-83077075	ENSMUSG00000005583	3.1	4.38	-1.22	0.016	0.037	Mef2c	Distal Intergenic
chr6:67138549-67139049	ENSMUSG00000097603	4.07	1.49	2.14	0.016	0.037	A430010J10Rik	Intron (ENSMUST00000181304/ENSMUSG00000097603, intron 4 of 5)
chr2:73351420-73351920	ENSMUSG00000041762	4.06	1.48	2.13	0.017	0.038	Gpr155	Exon (ENSMUST00000076463/ENSMUSG00000041762, exon 14 of 17)
chr1:170011109-170011609	ENSMUSG00000026674	3.53	0.55	2.31	0.017	0.038	Ddr2	Intron (ENSMUST00000170800/ENSMUSG00000026674, intron 2 of 16)
chr9:121777405-121777905	ENSMUSG00000074001	4.08	1.43	2.15	0.017	0.038	Klhl40	Promoter (<=1kb)
chr12:111306764-111307264	ENSMUSG00000021279	4.11	1.55	2.16	0.017	0.038	Cdc42bpb	Intron (ENSMUST00000041965/ENSMUSG00000021279, intron 23 of 36)
chr19:37536366-37536866	ENSMUSG00000053799	2.81	0	2.41	0.017	0.038	Exoc6	Distal Intergenic
chr15:85613306-85613806	ENSMUSG00000097209	3.02	0	2.49	0.017	0.038	AU022754	Distal Intergenic
chr15:57718641-57719141	ENSMUSG00000071757	2.96	0	2.47	0.017	0.039	Zhx2	Intron (ENSMUST00000096430/ENSMUSG00000071757, intron 1 of 3)
chr17:30231463-30231963	ENSMUSG00000062202	2.86	0	2.43	0.017	0.039	Btbd9	Intron (ENSMUST00000079924/ENSMUSG00000062202, intron 9 of 11)
chr10:84885597-84886097	ENSMUSG00000020037	2.78	0	2.4	0.018	0.04	Rfx4	Intron (ENSMUST00000060397/ENSMUSG00000020037, intron 15 of 17)
chr16:94173298-94173798	ENSMUSG00000040820	2.9	0	2.44	0.018	0.04	Hlcs	Intron (ENSMUST00000163193/ENSMUSG00000040820, intron 6 of 10)
chr1:136007688-136008188	ENSMUSG00000026411	2.9	0	2.44	0.018	0.04	Tmem9	Promoter (<=1kb)
chr3:133758310-133758810	ENSMUSG00000077336	2.9	0	2.44	0.018	0.04	Gm23011	Distal Intergenic
chr9:62665876-62666376	ENSMUSG00000032243	4.21	2.07	1.87	0.018	0.04	Itga11	Distal Intergenic
chr2:60722424-60722924	ENSMUSG00000026971	2.82	0	2.41	0.018	0.04	Itgb6	Promoter (<=1kb)
chr10:62216718-62217218	ENSMUSG00000037031	2.8	0	2.4	0.018	0.04	Tspan15	Intron (ENSMUST00000047883/ENSMUSG00000037031, intron 1 of 7)
chr2:90871118-90871618	ENSMUSG00000027282	3.57	0.43	2.32	0.018	0.04	Mtch2	Distal Intergenic
chr4:45540586-45541086	ENSMUSG00000065322	2.85	0	2.42	0.018	0.04	Gm22055	Distal Intergenic
chr7:112336258-112336758	ENSMUSG00000038244	3.54	0.55	2.31	0.018	0.04	Mical2	Intron (ENSMUST00000050149/ENSMUSG00000038244, intron 17 of 19)
chr5:122997735-122998235	ENSMUSG00000056735	2.86	0	2.42	0.018	0.04	A930024E05Rik	Exon (ENSMUST00000148466/ENSMUSG00000056735, exon 3 of 3)
chr10:90112577-90113077	ENSMUSG00000058589	4.04	1.55	2.11	0.018	0.04	Anks1b	Intron (ENSMUST00000183156/ENSMUSG00000058589, intron 8 of 25)
chr13:36900994-36901494	ENSMUSG00000039109	2.76	0	2.38	0.018	0.04	F13a1	Intron (ENSMUST00000037491/ENSMUSG00000039109, intron 11 of 14)
chr14:66127894-66128394	ENSMUSG00000022040	3	0	2.47	0.018	0.04	Ephx2	Distal Intergenic
chr19:46933992-46934492	ENSMUSG00000025041	2.8	0	2.4	0.018	0.04	Nt5c2	Intron (ENSMUST00000168536/ENSMUSG00000025041, intron 2 of 17)
chr3:128990425-128990925	ENSMUSG00000074236	2.88	0	2.43	0.018	0.04	Gm9387	Distal Intergenic
chr5:35070904-35071404	ENSMUSG00000044716	3.49	0.55	2.29	0.018	0.041	Dok7	Intron (ENSMUST00000101298/ENSMUSG00000044716, intron 2 of 4)
chr7:75913930-75914430	ENSMUSG00000055652	4.06	1.55	2.12	0.018	0.041	Klhl25	Distal Intergenic
chr5:53273566-53274066	ENSMUSG00000061461	2.79	0	2.39	0.019	0.041	Smim20	Intron (ENSMUST00000136866/ENSMUSG00000061461, intron 2 of 3)
chr3:89090677-89091177	ENSMUSG00000041263	4.75	3.02	1.54	0.019	0.041	Rusc1	Promoter (<=1kb)
chr12:12995154-12995654	ENSMUSG00000037169	3.56	0.48	2.31	0.019	0.041	Mycn	Distal Intergenic
chr3:36551244-36551744	ENSMUSG00000027714	4.38	2.45	1.7	0.019	0.042	Exosc9	Promoter (<=1kb)
chr13:95784648-95785148	ENSMUSG00000021676	2.75	0	2.37	0.019	0.042	Iqgap2	Intron (ENSMUST00000068603/ENSMUSG00000021676, intron 2 of 35)
chr2:115592522-115593022	ENSMUSG00000040282	4.01	1.48	2.09	0.019	0.042	Cdin1	Intron (ENSMUST00000166472/ENSMUSG00000040282, intron 1 of 10)
chr2:52335026-52335526	ENSMUSG00000026950	3.47	0.55	2.27	0.019	0.042	Neb	Promoter (<=1kb)
chr4:127300432-127300932	ENSMUSG00000082047	2.73	4.08	-1.27	0.019	0.042	Gm12948	Promoter (2-3kb)
chrX:51576120-51576620	ENSMUSG00000062184	2.91	0	2.43	0.019	0.042	Hs6st2	Intron (ENSMUST00000088172/ENSMUSG00000062184, intron 2 of 4)
chr2:11083519-11084019	ENSMUSG00000084560	2.78	0	2.38	0.019	0.042	Gm26478	Distal Intergenic
chr13:57017296-57017796	ENSMUSG00000077279	2.85	0	2.4	0.02	0.043	Gm22777	Distal Intergenic
chr10:7183169-7183669	ENSMUSG00000015202	2.76	0	2.36	0.02	0.044	Cnksr3	Intron (ENSMUST00000015346/ENSMUSG00000015202, intron 1 of 12)
chr10:4838052-4838552	ENSMUSG00000019768	3.76	5.1	-1.27	0.02	0.044	Esr1	Intron (ENSMUST00000149195/ENSMUSG00000019768, intron 5 of 7)
chr15:25948298-25948798	ENSMUSG00000022270	2.77	0	2.37	0.02	0.044	Retreg1	Promoter (<=1kb)
chr17:15195268-15195768	ENSMUSG00000097624	4.18	2.13	1.83	0.02	0.044	Gm5091	Distal Intergenic
chr4:116301025-116301525	ENSMUSG00000028698	3.03	0	2.46	0.02	0.044	Pik3r3	3' UTR
chr4:135095699-135096199	ENSMUSG00000086884	2.74	0	2.35	0.021	0.045	Gm16225	Distal Intergenic
chr15:73131861-73132361	ENSMUSG00000036698	4.47	2.83	1.52	0.021	0.045	Ago2	Intron (ENSMUST00000044113/ENSMUSG00000036698, intron 3 of 18)
chr4:142080687-142081187	ENSMUSG00000040616	2.81	0	2.37	0.021	0.045	Tmem51	Promoter (2-3kb)
chr7:15962259-15962759	ENSMUSG00000074364	3.48	0.48	2.26	0.021	0.045	Ehd2	Intron (ENSMUST00000098799/ENSMUSG00000074364, intron 3 of 5)
chr16:28974302-28974802	ENSMUSG00000051065	2.81	4.28	-1.38	0.021	0.045	Mb21d2	Distal Intergenic
chr9:110205897-110206397	ENSMUSG00000032481	3.44	0.55	2.24	0.021	0.045	Smarcc1	Exon (ENSMUST00000111968/ENSMUSG00000032481, exon 24 of 25)
chr19:32309274-32309774	ENSMUSG00000040451	2.76	0	2.36	0.021	0.045	Sgms1	Intron (ENSMUST00000099514/ENSMUSG00000040451, intron 2 of 9)
chr11:77462333-77462833	ENSMUSG00000020836	4.83	3.51	1.26	0.021	0.045	Coro6	Promoter (<=1kb)
chr9:35369075-35369575	ENSMUSG00000038119	2.78	0	2.37	0.021	0.045	Cdon	Distal Intergenic
chr15:76797558-76798058	ENSMUSG00000090429	3.43	0.55	2.23	0.021	0.045	Gm17271	Promoter (<=1kb)
chr13:47178092-47178592	ENSMUSG00000038068	3.47	0.43	2.25	0.021	0.046	Rnf144b	Intron (ENSMUST00000068891/ENSMUSG00000038068, intron 1 of 7)
chr13:9695750-9696250	ENSMUSG00000021156	2.84	0	2.38	0.022	0.046	Zmynd11	Promoter (<=1kb)
chr6:29439240-29439740	ENSMUSG00000068699	4.93	3.49	1.35	0.022	0.047	Flnc	Intron (ENSMUST00000090474/ENSMUSG00000068699, intron 2 of 47)
chr11:106658063-106658563	ENSMUSG00000020717	3.42	0.43	2.22	0.022	0.047	Pecam1	Intron (ENSMUST00000103069/ENSMUSG00000020717, intron 13 of 13)
chr10:70060038-70060538	ENSMUSG00000069601	3.44	0.48	2.23	0.022	0.047	Ank3	Distal Intergenic
chr17:14720165-14720665	ENSMUSG00000079311	2.73	0	2.34	0.022	0.047	Gm3222	Distal Intergenic
chr3:8830805-8831305	ENSMUSG00000040269	4.17	2.02	1.83	0.022	0.047	Mrps28	Intron (ENSMUST00000042148/ENSMUSG00000040269, intron 2 of 2)
chr2:38395124-38395624	ENSMUSG00000000247	2.7	4.2	-1.37	0.022	0.047	Lhx2	Distal Intergenic
chr5:147293149-147293649	ENSMUSG00000029646	3.42	0.43	2.22	0.022	0.047	Cdx2	Distal Intergenic
chrX:166805446-166805946	ENSMUSG00000067147	2.81	0	2.36	0.022	0.047	Rpl7a-ps11	Distal Intergenic
chr18:65124685-65125185	ENSMUSG00000024589	3.4	0.55	2.21	0.022	0.048	Nedd4l	Intron (ENSMUST00000163516/ENSMUSG00000024589, intron 5 of 30)
chr5:37000924-37001424	ENSMUSG00000039474	4.59	3.11	1.41	0.022	0.048	Wfs1	Distal Intergenic
chr16:42152516-42153016	ENSMUSG00000061080	2.76	0	2.35	0.022	0.048	Lsamp	Intron (ENSMUST00000099761/ENSMUSG00000061080, intron 6 of 6)
chr11:11844248-11844748	ENSMUSG00000020182	3.99	1.48	2.06	0.022	0.048	Ddc	Intron (ENSMUST00000066237/ENSMUSG00000020182, intron 7 of 14)
chr18:55623552-55624052	ENSMUSG00000092702	2.81	0	2.36	0.023	0.048	Gm24514	Promoter (<=1kb)
chr6:55138224-55138724	ENSMUSG00000003476	3.7	4.74	-1.01	0.023	0.048	Crhr2	Distal Intergenic
chr5:100751569-100752069	ENSMUSG00000035266	3.49	0.48	2.24	0.023	0.048	Helq	Distal Intergenic
chr1:92343612-92344112	ENSMUSG00000026260	3.83	4.95	-1.08	0.023	0.048	Ndufa10	Distal Intergenic
chr8:67930953-67931453	ENSMUSG00000030465	2.77	0	2.34	0.023	0.048	Psd3	Intron (ENSMUST00000038959/ENSMUSG00000030465, intron 3 of 14)
chr18:47242546-47243046	ENSMUSG00000019647	2.74	0	2.33	0.023	0.049	Sema6a	Intron (ENSMUST00000123228/ENSMUSG00000019647, intron 4 of 4)
chr19:55103026-55103526	ENSMUSG00000024978	3.53	0.55	2.26	0.023	0.05	Gpam	Distal Intergenic
chr15:68194327-68194827	ENSMUSG00000022335	3.39	0.55	2.2	0.024	0.05	Zfat	Intron (ENSMUST00000162054/ENSMUSG00000022335, intron 3 of 15)
chr5:92493404-92493904	ENSMUSG00000029426	3.37	0.55	2.19	0.024	0.051	Scarb2	Intron (ENSMUST00000031377/ENSMUSG00000029426, intron 1 of 11)
chr1:20667621-20668121	ENSMUSG00000065559	4.24	2.09	1.86	0.024	0.051	Mir206	Distal Intergenic
chr1:86470623-86471123	ENSMUSG00000036574	2.77	0	2.33	0.024	0.051	Tex44	Distal Intergenic
chr11:49404596-49405096	ENSMUSG00000084278	2.73	0	2.31	0.025	0.052	Gm12189	Promoter (<=1kb)
chr9:27110049-27110549	ENSMUSG00000031990	2.73	0	2.31	0.025	0.052	Jam3	Intron (ENSMUST00000034472/ENSMUSG00000031990, intron 1 of 8)
chr5:144344542-144345042	ENSMUSG00000047843	3.37	0.55	2.18	0.025	0.052	Bri3	Intron (ENSMUST00000155491/ENSMUSG00000047843, intron 3 of 3)
chr2:60710271-60710771	ENSMUSG00000026971	3.75	4.79	-1.01	0.025	0.052	Itgb6	Intron (ENSMUST00000028348/ENSMUSG00000026971, intron 1 of 17)
chr3:144664906-144665406	ENSMUSG00000037062	2.79	0	2.33	0.025	0.052	Sh3glb1	Distal Intergenic
chr14:57616255-57616755	ENSMUSG00000021952	3.43	0.43	2.2	0.025	0.052	Xpo4	Intron (ENSMUST00000174545/ENSMUSG00000021952, intron 7 of 22)
chr10:81119581-81120081	ENSMUSG00000035027	4.34	2.48	1.66	0.025	0.053	Map2k2	Promoter (<=1kb)
chr7:145317451-145317951	ENSMUSG00000051207	3.39	0.55	2.18	0.025	0.053	Mrgprd	Promoter (2-3kb)
chr10:44285041-44285541	ENSMUSG00000038160	4.16	2.05	1.81	0.025	0.053	Atg5	Intron (ENSMUST00000039286/ENSMUSG00000038160, intron 1 of 7)
chr14:56571695-56572195	ENSMUSG00000064128	3.89	1.49	1.99	0.026	0.053	Cenpj	Promoter (<=1kb)
chr17:15193860-15194360	ENSMUSG00000097624	3.36	0.43	2.17	0.026	0.053	Gm5091	Distal Intergenic
chr10:80836777-80837277	ENSMUSG00000051067	4.44	2.75	1.5	0.026	0.054	Lingo3	Intron (ENSMUST00000053986/ENSMUSG00000051067, intron 1 of 1)
chr7:113220778-113221278	ENSMUSG00000055116	3.91	1.43	2.01	0.026	0.054	Arntl	Intron (ENSMUST00000047321/ENSMUSG00000055116, intron 1 of 19)
chr6:30469301-30469801	ENSMUSG00000085470	3.94	1.55	2.02	0.026	0.054	1700012C14Rik	Distal Intergenic
chr9:112249707-112250207	ENSMUSG00000087038	3.38	0.43	2.17	0.026	0.054	2900079G21Rik	Intron (ENSMUST00000144424/ENSMUSG00000087038, intron 1 of 3)
chr18:8542333-8542833	ENSMUSG00000092097	2.69	0	2.29	0.026	0.054	Gm5819	Distal Intergenic
chr4:56122126-56122626	ENSMUSG00000081290	3.96	1.48	2.03	0.026	0.054	Gm12520	Distal Intergenic
chr10:79934207-79934707	ENSMUSG00000019564	3.88	1.48	1.98	0.026	0.054	Arid3a	Intron (ENSMUST00000019708/ENSMUSG00000019564, intron 3 of 8)
chr1:51289929-51290429	ENSMUSG00000045954	2.87	4.42	-1.42	0.026	0.054	Cavin2	Promoter (<=1kb)
chr5:112039561-112040061	ENSMUSG00000097767	3.33	0.55	2.15	0.026	0.054	Miat	Distal Intergenic
chr2:6877041-6877541	ENSMUSG00000002107	4.49	2.82	1.52	0.027	0.055	Celf2	Intron (ENSMUST00000002176/ENSMUSG00000002107, intron 3 of 15)
chr4:53832317-53832817	ENSMUSG00000028420	3.33	0.43	2.15	0.027	0.056	Tmem38b	Exon (ENSMUST00000150803/ENSMUSG00000028420, exon 4 of 4)
chr11:99985967-99986467	ENSMUSG00000078253	3.35	0.48	2.16	0.027	0.056	Krtap16-1	Promoter (<=1kb)
chr3:122088242-122088742	ENSMUSG00000028125	4.09	2.07	1.75	0.027	0.056	Abca4	Intron (ENSMUST00000013995/ENSMUSG00000028125, intron 11 of 49)
chr18:5386970-5387470	ENSMUSG00000050945	3.42	0.43	2.19	0.027	0.056	Zfp438	Distal Intergenic
chr6:43459048-43459548	ENSMUSG00000029735	3.36	0.48	2.16	0.027	0.056	Tpk1	Intron (ENSMUST00000067888/ENSMUSG00000029735, intron 7 of 8)
chr11:65721513-65722013	ENSMUSG00000033352	2.73	0	2.29	0.027	0.056	Map2k4	Promoter (1-2kb)
chr16:89841858-89842358	ENSMUSG00000002489	2.67	0	2.27	0.027	0.056	Tiam1	Intron (ENSMUST00000114122/ENSMUSG00000002489, intron 4 of 18)
chr7:90049788-90050288	ENSMUSG00000062235	3.86	1.43	1.96	0.028	0.056	Btf3-ps5	Distal Intergenic
chr13:102670534-102671034	ENSMUSG00000021624	2.66	0	2.26	0.028	0.057	Cd180	Distal Intergenic
chr11:50430672-50431172	ENSMUSG00000020375	2.68	0	2.27	0.028	0.057	Rufy1	Promoter (<=1kb)
chr14:105417864-105418364	ENSMUSG00000022116	2.68	0	2.27	0.028	0.057	4930449E01Rik	Distal Intergenic
chr11:80489090-80489590	ENSMUSG00000035441	4.12	2.02	1.77	0.028	0.057	Myo1d	Intron (ENSMUST00000041065/ENSMUSG00000035441, intron 21 of 21)
chr1:39457799-39458299	ENSMUSG00000003134	3.38	4.47	-1.06	0.028	0.057	Tbc1d8	Intron (ENSMUST00000054462/ENSMUSG00000003134, intron 1 of 19)
chr17:47541964-47542464	ENSMUSG00000034165	2.77	0	2.3	0.028	0.057	Ccnd3	Intron (ENSMUST00000182129/ENSMUSG00000034165, intron 1 of 5)
chr12:84198089-84198589	ENSMUSG00000042507	4.09	2.02	1.75	0.028	0.057	Mideas	Intron (ENSMUST00000046266/ENSMUSG00000042507, intron 1 of 12)
chr11:115899892-115900392	ENSMUSG00000048442	3.33	0.48	2.14	0.028	0.057	Smim5	Promoter (<=1kb)
chr4:148915052-148915552	ENSMUSG00000028977	3.85	1.55	1.95	0.029	0.058	Casz1	Promoter (<=1kb)
chr17:64281294-64281794	ENSMUSG00000024083	3.4	0.48	2.16	0.029	0.058	Pja2	3' UTR
chr2:14164532-14165032	ENSMUSG00000061531	2.68	0	2.26	0.029	0.058	Tmem236	Distal Intergenic
chr2:60627467-60627967	ENSMUSG00000026971	2.68	0	2.26	0.029	0.058	Itgb6	Exon (ENSMUST00000059888/ENSMUSG00000026971, exon 10 of 15)
chr2:27035936-27036436	ENSMUSG00000083335	3.26	4.41	-1.1	0.029	0.058	Gm13397	Promoter (<=1kb)
chr16:94655006-94655506	ENSMUSG00000022897	3.3	0.43	2.13	0.029	0.059	Dyrk1a	Intron (ENSMUST00000119878/ENSMUSG00000022897, intron 2 of 11)
chr7:100073869-100074369	ENSMUSG00000030726	3.85	1.48	1.95	0.029	0.059	Pold3	Distal Intergenic
chr6:126034726-126035226	ENSMUSG00000038115	3.17	4.59	-1.33	0.03	0.059	Ano2	Intron (ENSMUST00000160496/ENSMUSG00000038115, intron 24 of 25)
chr5:122439339-122439839	ENSMUSG00000029466	3.31	0.48	2.12	0.03	0.059	Anapc7	Promoter (<=1kb)
chr18:46525599-46526099	ENSMUSG00000033319	3.83	1.43	1.94	0.03	0.059	Fem1c	Promoter (<=1kb)
chr1:155233902-155234402	ENSMUSG00000033722	4.73	3.47	1.18	0.03	0.06	BC034090	Promoter (1-2kb)
chr18:10784150-10784650	ENSMUSG00000095438	4.38	2.82	1.43	0.03	0.06	Mir133a-1hg	Promoter (<=1kb)
chr2:58489130-58489630	ENSMUSG00000026836	3.37	0.55	2.15	0.031	0.061	Acvr1	Intron (ENSMUST00000145495/ENSMUSG00000026836, intron 2 of 10)
chr4:139091736-139092236	ENSMUSG00000041120	2.81	0	2.3	0.031	0.061	Nbl1	Promoter (<=1kb)
chr14:63095092-63095592	ENSMUSG00000064399	2.9	0	2.32	0.031	0.061	Gm23629	Distal Intergenic
chr2:104122319-104122819	ENSMUSG00000032671	3.81	1.43	1.93	0.031	0.061	A930018P22Rik	Promoter (<=1kb)
chr17:67996119-67996619	ENSMUSG00000024043	2.63	0	2.23	0.031	0.061	Arhgap28	Intron (ENSMUST00000024840/ENSMUSG00000024043, intron 1 of 17)
chr8:11753090-11753590	ENSMUSG00000031511	4.07	2.07	1.73	0.031	0.062	Arhgef7	Intron (ENSMUST00000033908/ENSMUSG00000031511, intron 1 of 17)
chrX:99477002-99477502	ENSMUSG00000034403	3.26	0.43	2.1	0.031	0.062	Pja1	Distal Intergenic
chr2:160848143-160848643	ENSMUSG00000085303	2.66	0	2.24	0.031	0.062	Gm16751	Promoter (2-3kb)
chr6:89348186-89348686	ENSMUSG00000030084	4.42	2.76	1.47	0.032	0.062	Plxna1	Intron (ENSMUST00000163139/ENSMUSG00000030084, intron 3 of 31)
chr16:10337153-10337653	ENSMUSG00000039179	3.28	0.43	2.1	0.032	0.062	Tekt5	Distal Intergenic
chr1:89171451-89171951	ENSMUSG00000036206	2.71	0	2.25	0.032	0.063	Sh3bp4	Distal Intergenic
chr7:67466228-67466728	ENSMUSG00000030556	4.53	3.06	1.35	0.032	0.063	Lrrc28	Distal Intergenic
chr8:67950590-67951090	ENSMUSG00000030465	3.26	0.55	2.09	0.032	0.063	Psd3	Promoter (<=1kb)
chr5:148569426-148569926	ENSMUSG00000001687	3.25	0.43	2.09	0.032	0.064	Ubl3	Distal Intergenic
chr13:91372132-91372632	ENSMUSG00000097182	2.62	0	2.21	0.032	0.064	A830009L08Rik	Intron (ENSMUST00000181054/ENSMUSG00000097182, intron 2 of 2)
chr14:74867674-74868174	ENSMUSG00000068015	2.62	0	2.21	0.032	0.064	Lrch1	Intron (ENSMUST00000088970/ENSMUSG00000068015, intron 1 of 19)
chr2:27471131-27471631	ENSMUSG00000026918	3.24	4.48	-1.18	0.032	0.064	Brd3	Intron (ENSMUST00000028282/ENSMUSG00000026918, intron 1 of 11)
chr1:24471265-24471765	ENSMUSG00000026141	3.78	1.55	1.9	0.033	0.064	Col19a1	Intron (ENSMUST00000115244/ENSMUSG00000026141, intron 11 of 50)
chr5:74260987-74261487	ENSMUSG00000062110	3.28	0.43	2.1	0.033	0.065	Scfd2	Intron (ENSMUST00000072857/ENSMUSG00000062110, intron 5 of 8)
chr17:29050822-29051322	ENSMUSG00000085912	4.04	2.13	1.71	0.033	0.065	Trp53cor1	Distal Intergenic
chr7:27560279-27560779	ENSMUSG00000049643	3.8	1.48	1.9	0.033	0.065	2310022A10Rik	Exon (ENSMUST00000067386/ENSMUSG00000049643, exon 3 of 10)
chr6:119248684-119249184	ENSMUSG00000041460	2.79	0	2.26	0.033	0.065	Cacna2d4	Intron (ENSMUST00000037434/ENSMUSG00000041460, intron 6 of 37)
chr17:31557401-31557901	ENSMUSG00000013562	3.83	1.43	1.92	0.034	0.065	4833413E03Rik	Promoter (<=1kb)
chr2:128324508-128325008	ENSMUSG00000074813	3.28	0.55	2.1	0.034	0.065	Morrbid	Intron (ENSMUST00000143065/ENSMUSG00000074813, intron 2 of 3)
chr8:106231519-106232019	ENSMUSG00000060098	3.23	0.55	2.07	0.034	0.065	Prmt7	Promoter (2-3kb)
chr19:46899810-46900310	ENSMUSG00000025041	4.27	2.46	1.59	0.034	0.065	Nt5c2	Promoter (1-2kb)
chr10:45173940-45174440	ENSMUSG00000019848	4.04	2.07	1.7	0.034	0.066	Popdc3	Distal Intergenic
chr8:54548283-54548783	ENSMUSG00000031519	3.26	0.48	2.09	0.034	0.066	Asb5	Promoter (1-2kb)
chr11:117986533-117987033	ENSMUSG00000017715	3.89	1.43	1.95	0.034	0.066	Pgs1	Promoter (<=1kb)
chr8:120265517-120266017	ENSMUSG00000092329	4.45	2.55	1.7	0.034	0.066	Galnt2l	Intron (ENSMUST00000127664/ENSMUSG00000092329, intron 1 of 15)
chr11:70764174-70764674	ENSMUSG00000043602	4.24	2.55	1.55	0.034	0.066	Zfp3	Promoter (<=1kb)
chr1:192840647-192841147	ENSMUSG00000016262	3.3	0.48	2.09	0.034	0.066	Sertad4	Distal Intergenic
chr1:184675430-184675930	ENSMUSG00000092578	4.34	2.43	1.64	0.034	0.066	4930488B22Rik	Distal Intergenic
chr5:125268385-125268885	ENSMUSG00000037936	3.81	1.48	1.91	0.034	0.066	Scarb1	Distal Intergenic
chr7:19291242-19291742	ENSMUSG00000030401	4.04	2.13	1.69	0.035	0.067	Rtn2	Promoter (<=1kb)
chr5:53976865-53977365	ENSMUSG00000039156	3.26	0.43	2.08	0.035	0.067	Stim2	Distal Intergenic
chr11:118365052-118365552	ENSMUSG00000017466	3.78	1.43	1.89	0.035	0.067	Timp2	Distal Intergenic
chr12:85540991-85541491	ENSMUSG00000034271	3.24	0.48	2.06	0.035	0.068	Jdp2	Distal Intergenic
chr15:67176893-67177393	ENSMUSG00000013846	3.24	0.48	2.06	0.035	0.068	St3gal1	Distal Intergenic
chr7:136048909-136049409	ENSMUSG00000098031	3.76	1.55	1.88	0.035	0.068	Gm9341	Distal Intergenic
chr4:83973006-83973506	ENSMUSG00000085217	2.85	4.07	-1.14	0.036	0.068	6030471H07Rik	Distal Intergenic
chr7:96300946-96301446	ENSMUSG00000048078	3.31	0.48	2.1	0.036	0.068	Tenm4	Intron (ENSMUST00000107162/ENSMUSG00000048078, intron 1 of 32)
chr11:68086217-68086717	ENSMUSG00000020903	3.21	0.43	2.05	0.036	0.069	Stx8	Intron (ENSMUST00000021285/ENSMUSG00000020903, intron 6 of 7)
chr14:24995147-24995647	ENSMUSG00000072686	3.25	0.48	2.06	0.036	0.069	Gm10398	Distal Intergenic
chr14:31569157-31569657	ENSMUSG00000057606	3.24	0.43	2.06	0.037	0.07	Colq	Intron (ENSMUST00000112027/ENSMUSG00000057606, intron 1 of 16)
chr2:157611704-157612204	ENSMUSG00000087547	3.19	0.55	2.04	0.037	0.07	Platr27	Distal Intergenic
chr2:152810023-152810523	ENSMUSG00000007659	2.62	0	2.19	0.037	0.071	Bcl2l1	Intron (ENSMUST00000007803/ENSMUSG00000007659, intron 2 of 2)
chr13:21408331-21408831	ENSMUSG00000021327	2.58	0	2.17	0.038	0.072	Zkscan3	Distal Intergenic
chr11:67105637-67106137	ENSMUSG00000020908	3.73	1.48	1.86	0.038	0.072	Myh3	Distal Intergenic
chr10:80813260-80813760	ENSMUSG00000020216	3.73	1.55	1.85	0.038	0.072	Jsrp1	Promoter (<=1kb)
chr7:24429647-24430147	ENSMUSG00000062028	4.61	3.34	1.23	0.038	0.072	Irgc1	Distal Intergenic
chr2:98664862-98665362	ENSMUSG00000075015	10.21	11.13	-0.89	0.038	0.073	Gm10801	Promoter (1-2kb)
chr15:36716317-36716817	ENSMUSG00000022285	3.23	0.55	2.04	0.039	0.073	Ywhaz	Distal Intergenic
chr17:68107806-68108306	ENSMUSG00000024043	2.78	4.08	-1.22	0.039	0.073	Arhgap28	Distal Intergenic
chr6:97226997-97227497	ENSMUSG00000035199	3.17	0.43	2.01	0.039	0.074	Arl6ip5	Intron (ENSMUST00000044681/ENSMUSG00000035199, intron 1 of 2)
chr3:146852147-146852647	ENSMUSG00000036745	3.74	1.48	1.86	0.039	0.074	Ttll7	Promoter (<=1kb)
chr2:28523470-28523970	ENSMUSG00000026821	3.16	0.55	2.01	0.04	0.075	Ralgds	Intron (ENSMUST00000135803/ENSMUSG00000026821, intron 1 of 3)
chr4:120247291-120247791	ENSMUSG00000052135	3.16	0.48	2.01	0.04	0.075	Foxo6	Distal Intergenic
chr8:94321981-94322481	ENSMUSG00000065512	3.33	4.41	-1.02	0.04	0.075	Mir138-2	Promoter (1-2kb)
chr5:131642720-131643220	ENSMUSG00000029673	3.93	2.11	1.62	0.04	0.075	Auts2	Intron (ENSMUST00000161226/ENSMUSG00000029673, intron 5 of 18)
chr5:88933368-88933868	ENSMUSG00000060961	2.7	0	2.19	0.04	0.076	Slc4a4	Promoter (<=1kb)
chr5:53525500-53526000	ENSMUSG00000039191	3.18	0.48	2.01	0.041	0.076	Rbpj	Distal Intergenic
chr10:60400468-60400968	ENSMUSG00000090439	3.18	0.48	2.02	0.041	0.076	Gm17455	Promoter (<=1kb)
chr14:20668114-20668614	ENSMUSG00000039376	4.2	2.48	1.52	0.041	0.078	Synpo2l	Promoter (<=1kb)
chr12:85869482-85869982	ENSMUSG00000012609	4.3	2.76	1.36	0.042	0.078	Ttll5	Exon (ENSMUST00000176008/ENSMUSG00000012609, exon 10 of 10)
chr15:76976575-76977075	ENSMUSG00000063236	3.91	2.06	1.6	0.042	0.078	1110038F14Rik	Distal Intergenic
chr6:112273321-112273821	ENSMUSG00000057604	2.63	0	2.16	0.042	0.078	Lmcd1	Promoter (<=1kb)
chr4:52461252-52461752	ENSMUSG00000028312	3.16	0.43	1.99	0.042	0.078	Smc2	Intron (ENSMUST00000102915/ENSMUSG00000028312, intron 14 of 24)
chr3:128575647-128576147	ENSMUSG00000065248	3.2	0.43	2.02	0.042	0.079	Gm22293	Distal Intergenic
chr3:28333758-28334258	ENSMUSG00000027692	3.33	4.47	-1.08	0.042	0.079	Tnik	Intron (ENSMUST00000160934/ENSMUSG00000027692, intron 1 of 31)
chr8:40896448-40896948	ENSMUSG00000031596	3.69	1.43	1.82	0.042	0.079	Slc7a2	Promoter (1-2kb)
chr8:25554687-25555187	ENSMUSG00000086134	3.93	2.07	1.61	0.043	0.079	Gm16159	Promoter (<=1kb)
chr12:104064450-104064950	ENSMUSG00000092075	3.72	1.46	1.84	0.043	0.08	Serpina4-ps1	Distal Intergenic
chr2:69668336-69668836	ENSMUSG00000063145	3.67	1.46	1.81	0.043	0.08	Bbs5	Promoter (1-2kb)
chr3:81910532-81911032	ENSMUSG00000056023	3.12	0.48	1.98	0.043	0.08	Gm9989	Distal Intergenic
chr13:20207131-20207631	ENSMUSG00000041112	3.92	2.07	1.61	0.043	0.08	Elmo1	Intron (ENSMUST00000165249/ENSMUSG00000041112, intron 2 of 21)
chr18:44843879-44844379	ENSMUSG00000034653	2.52	0	2.12	0.043	0.08	Ythdc2	Exon (ENSMUST00000037763/ENSMUSG00000034653, exon 8 of 30)
chr14:105377666-105378166	ENSMUSG00000053253	4.47	3.02	1.3	0.043	0.08	Ndfip2	Distal Intergenic
chr1:86757995-86758495	ENSMUSG00000053333	3.69	1.55	1.82	0.043	0.08	Dis3l2	Intron (ENSMUST00000065694/ENSMUSG00000053333, intron 4 of 20)
chrX:11748212-11748712	ENSMUSG00000080811	3.11	0.55	1.97	0.043	0.08	Gm14513	Distal Intergenic
chr6:125603062-125603562	ENSMUSG00000001930	3.9	2.06	1.59	0.044	0.08	Vwf	Promoter (<=1kb)
chr9:57601306-57601806	ENSMUSG00000039714	3.66	1.55	1.8	0.044	0.081	Cplx3	3' UTR
chr10:41552762-41553262	ENSMUSG00000075225	4.33	2.87	1.38	0.044	0.081	Ccdc162	Promoter (<=1kb)
chr4:42953730-42954230	ENSMUSG00000036052	3.69	1.43	1.82	0.044	0.082	Dnajb5	Promoter (<=1kb)
chr10:90946851-90947351	ENSMUSG00000058589	3.09	0.48	1.96	0.045	0.082	Anks1b	Intron (ENSMUST00000183156/ENSMUSG00000058589, intron 23 of 25)
chr2:155606300-155606800	ENSMUSG00000074652	3.11	0.48	1.96	0.045	0.082	Myh7b	Distal Intergenic
chr19:27176463-27176963	ENSMUSG00000024924	3.87	2.09	1.57	0.045	0.083	Vldlr	Distal Intergenic
chr7:136059774-136060274	ENSMUSG00000098031	3.09	0.55	1.96	0.045	0.083	Gm9341	Distal Intergenic
chr12:8445345-8445845	ENSMUSG00000054364	3.89	2.13	1.58	0.046	0.084	Rhob	Distal Intergenic
chr14:21683767-21684267	ENSMUSG00000063821	3.67	1.43	1.8	0.046	0.084	Dupd1	Intron (ENSMUST00000073870/ENSMUSG00000063821, intron 3 of 3)
chr13:63154724-63155224	ENSMUSG00000021458	3.76	1.43	1.84	0.046	0.084	Aopep	Intron (ENSMUST00000091560/ENSMUSG00000021458, intron 4 of 14)
chr3:45297297-45297797	ENSMUSG00000097040	2.68	0	2.15	0.047	0.085	2610316D01Rik	Intron (ENSMUST00000181047/ENSMUSG00000097040, intron 6 of 8)
chr5:26222029-26222529	ENSMUSG00000059645	3.63	1.43	1.77	0.048	0.087	Gm7361	Distal Intergenic
chr3:8935573-8936073	ENSMUSG00000027506	3.15	0.43	1.97	0.048	0.087	Tpd52	Intron (ENSMUST00000091355/ENSMUSG00000027506, intron 5 of 6)
chrX:166803073-166803573	ENSMUSG00000067147	3.62	1.49	1.77	0.048	0.087	Rpl7a-ps11	Distal Intergenic
chr16:44126289-44126789	ENSMUSG00000052459	3.15	0.55	1.97	0.048	0.087	Atp6v1a	Intron (ENSMUST00000114666/ENSMUSG00000052459, intron 1 of 14)
chr2:153470906-153471406	ENSMUSG00000061411	3.68	4.69	-0.95	0.048	0.088	Nol4l	Intron (ENSMUST00000035346/ENSMUSG00000061411, intron 3 of 10)
chr12:31973349-31973849	ENSMUSG00000002997	4.13	2.43	1.47	0.048	0.088	Prkar2b	Intron (ENSMUST00000003079/ENSMUSG00000002997, intron 5 of 11)
chr5:134006631-134007131	ENSMUSG00000087344	4.58	3.32	1.18	0.049	0.089	Gm15627	Distal Intergenic
chr7:67373248-67373748	ENSMUSG00000030557	4.09	2.48	1.43	0.05	0.09	Mef2a	Promoter (<=1kb)
chr6:117105234-117105734	ENSMUSG00000061353	2.74	0	2.15	0.05	0.09	Cxcl12	Distal Intergenic
chr11:5520610-5521110	ENSMUSG00000020484	3.11	0.43	1.94	0.05	0.09	Xbp1	Promoter (<=1kb)
chr10:31504034-31504534	ENSMUSG00000063760	3.07	0.55	1.92	0.05	0.09	Rnf217	Intron (ENSMUST00000081989/ENSMUSG00000063760, intron 4 of 5)
chr2:148421586-148422086	ENSMUSG00000082911	3.64	1.55	1.77	0.05	0.09	Gm14119	Promoter (2-3kb)
chr10:62421137-62421637	ENSMUSG00000020080	2.6	0	2.1	0.05	0.09	Hkdc1	Promoter (<=1kb)
chr12:74516443-74516943	ENSMUSG00000079061	3.42	4.58	-1.1	0.05	0.091	Gm11042	Distal Intergenic
chr3:65922427-65922927	ENSMUSG00000027829	3.04	0.43	1.91	0.051	0.091	Ccnl1	Distal Intergenic
chr9:37474882-37475382	ENSMUSG00000042138	3.61	1.55	1.75	0.051	0.091	Msantd2	Distal Intergenic
chr1:72966296-72966796	ENSMUSG00000026182	3.09	0.48	1.94	0.051	0.091	Tnp1	Distal Intergenic
chrX:103519490-103519990	ENSMUSG00000082812	3.05	0.48	1.91	0.051	0.092	Gm14860	Distal Intergenic
chr10:98882558-98883058	ENSMUSG00000019943	4.07	2.55	1.41	0.051	0.092	Atp2b1	Distal Intergenic
chr3:144623170-144623670	ENSMUSG00000037072	3.75	1.48	1.82	0.051	0.092	Selenof	Distal Intergenic
chr13:24505811-24506311	ENSMUSG00000089413	3.63	1.55	1.75	0.052	0.093	Gm22013	Distal Intergenic
chr19:22204286-22204786	ENSMUSG00000052387	3.02	0.43	1.9	0.052	0.093	Trpm3	Intron (ENSMUST00000074770/ENSMUSG00000052387, intron 1 of 24)
chr2:152180397-152180897	ENSMUSG00000081087	3.09	0.43	1.93	0.052	0.093	Rps15a-ps7	Distal Intergenic
chr1:167644780-167645280	ENSMUSG00000015843	2.56	0	2.08	0.053	0.094	Rxrg	Distal Intergenic
chr8:125292746-125293246	ENSMUSG00000043051	3.1	0.48	1.92	0.053	0.095	Disc1	Distal Intergenic
chr1:53845895-53846395	ENSMUSG00000042807	3.59	1.55	1.73	0.053	0.095	Hecw2	Intron (ENSMUST00000087659/ENSMUSG00000042807, intron 21 of 28)
chr14:65871913-65872413	ENSMUSG00000022035	3.03	0.43	1.89	0.053	0.095	Ccdc25	Distal Intergenic
chr15:38050079-38050579	ENSMUSG00000037487	3.03	0.43	1.89	0.056	0.099	Ubr5	Intron (ENSMUST00000110336/ENSMUSG00000037487, intron 1 of 58)
chr2:27436256-27436756	ENSMUSG00000026918	3.82	2.11	1.51	0.056	0.099	Brd3	Distal Intergenic
chr19:3681210-3681710	ENSMUSG00000024913	4.05	2.48	1.4	0.056	0.099	Lrp5	Intron (ENSMUST00000025856/ENSMUSG00000024913, intron 1 of 22)
chr11:88605167-88605667	ENSMUSG00000069769	3.55	1.49	1.71	0.056	0.099	Msi2	Intron (ENSMUST00000107909/ENSMUSG00000069769, intron 5 of 13)
chr13:3669939-3670439	ENSMUSG00000033781	3.58	1.48	1.73	0.056	0.099	Asb13	Distal Intergenic
chr1:187904556-187905056	ENSMUSG00000026610	3.03	0.48	1.9	0.056	0.099	Esrrg	Intron (ENSMUST00000127489/ENSMUSG00000026610, intron 3 of 3)
chr18:5388399-5388899	ENSMUSG00000050945	3.59	1.43	1.74	0.056	0.099	Zfp438	Distal Intergenic
chr2:44535792-44536292	ENSMUSG00000036890	3.55	1.55	1.71	0.056	0.099	Gtdc1	Distal Intergenic
chr7:27315972-27316472	ENSMUSG00000040488	4.38	3.11	1.21	0.057	0.1	Ltbp4	Intron (ENSMUST00000038618/ENSMUSG00000040488, intron 24 of 32)
chr4:107623823-107624323	ENSMUSG00000034762	4.35	3.07	1.18	0.057	0.1	Glis1	Intron (ENSMUST00000046005/ENSMUSG00000034762, intron 7 of 10)
chr13:99284377-99284877	ENSMUSG00000021650	3.58	1.43	1.72	0.057	0.1	Ptcd2	Distal Intergenic
chr4:102431998-102432498	ENSMUSG00000028525	3.56	1.55	1.71	0.057	0.1	Pde4b	Promoter (1-2kb)
chr4:97794769-97795269	ENSMUSG00000028565	2.98	0.43	1.87	0.057	0.1	Nfia	Intron (ENSMUST00000152023/ENSMUSG00000028565, intron 2 of 3)
chr1:59433947-59434447	ENSMUSG00000041075	3.1	0.55	1.91	0.058	0.1	Fzd7	Distal Intergenic
chr14:71082238-71082738	ENSMUSG00000022103	3.02	0.43	1.88	0.058	0.1	Gfra2	Distal Intergenic
chr19:58060662-58061162	ENSMUSG00000054843	3.55	1.48	1.7	0.058	0.1	Atrnl1	Intron (ENSMUST00000077282/ENSMUSG00000054843, intron 28 of 28)
chr6:56347149-56347649	ENSMUSG00000004347	3.83	2.02	1.52	0.058	0.1	Pde1c	Intron (ENSMUST00000044505/ENSMUSG00000004347, intron 1 of 18)
chr9:35041405-35041905	ENSMUSG00000032038	3.82	2.07	1.52	0.058	0.1	St3gal4	Distal Intergenic
chr6:87075025-87075525	ENSMUSG00000029992	3.56	1.52	1.7	0.059	0.1	Gfpt1	Promoter (1-2kb)
chr19:45015945-45016445	ENSMUSG00000035342	3.07	0.48	1.89	0.059	0.1	Lzts2	Promoter (<=1kb)
chr2:165629795-165630295	ENSMUSG00000017897	3.85	2.07	1.54	0.059	0.1	Eya2	Intron (ENSMUST00000088132/ENSMUSG00000017897, intron 1 of 15)
chr17:42711105-42711605	ENSMUSG00000057899	2.5	0	2.03	0.059	0.1	Adgrf2	Exon (ENSMUST00000113614/ENSMUSG00000057899, exon 6 of 6)
chr1:184384024-184384524	ENSMUSG00000089057	3.04	0.48	1.88	0.06	0.1	Gm23349	Distal Intergenic
chr16:26003151-26003651	ENSMUSG00000038168	2.62	4.16	-1.39	0.06	0.1	P3h2	Intron (ENSMUST00000039990/ENSMUSG00000038168, intron 1 of 14)
chr12:79511652-79512152	ENSMUSG00000059060	4.62	3.45	1.07	0.06	0.11	Rad51b	Distal Intergenic
chr7:37530698-37531198	ENSMUSG00000043456	3.56	1.55	1.69	0.061	0.11	Zfp536	Intron (ENSMUST00000175941/ENSMUSG00000043456, intron 5 of 6)
chr17:11229454-11229954	ENSMUSG00000023826	3.8	2.13	1.5	0.062	0.11	Prkn	Intron (ENSMUST00000168593/ENSMUSG00000023826, intron 1 of 5)
chr13:32769881-32770381	ENSMUSG00000044951	2.96	0.48	1.84	0.062	0.11	Mylk4	Intron (ENSMUST00000057428/ENSMUSG00000044951, intron 1 of 11)
chr6:71262425-71262925	ENSMUSG00000055027	2.98	0.43	1.85	0.062	0.11	Smyd1	Promoter (<=1kb)
chr12:28482629-28483129	ENSMUSG00000020633	2.94	0.48	1.83	0.062	0.11	Dcdc2c	Distal Intergenic
chr15:79044893-79045393	ENSMUSG00000006378	3.76	2.07	1.48	0.062	0.11	Gcat	Distal Intergenic
chr15:55133591-55134091	ENSMUSG00000022419	2.53	0	2.02	0.063	0.11	Deptor	Promoter (<=1kb)
chr7:107592640-107593140	ENSMUSG00000051041	3.01	0.55	1.85	0.063	0.11	Olfml1	Promoter (1-2kb)
chr10:80666980-80667480	ENSMUSG00000020190	4.28	2.75	1.33	0.063	0.11	Mknk2	3' UTR
chr18:75585027-75585527	ENSMUSG00000052928	3.75	2.07	1.47	0.064	0.11	Ctif	Intron (ENSMUST00000165559/ENSMUSG00000052928, intron 6 of 11)
chr13:52155087-52155587	ENSMUSG00000097495	3.01	0.55	1.86	0.065	0.11	Gm26651	Distal Intergenic
chr13:52175639-52176139	ENSMUSG00000097495	3.97	2.52	1.33	0.065	0.11	Gm26651	Distal Intergenic
chr13:23372378-23372878	ENSMUSG00000087097	2.94	0.55	1.81	0.066	0.11	4930586N03Rik	Intron (ENSMUST00000122940/ENSMUSG00000087097, intron 3 of 3)
chr1:24336027-24336527	ENSMUSG00000026141	2.93	0.43	1.81	0.066	0.11	Col19a1	Intron (ENSMUST00000144297/ENSMUSG00000026141, intron 7 of 39)
chr1:186715156-186715656	ENSMUSG00000001305	3.76	2.07	1.47	0.066	0.11	Rrp15	Distal Intergenic
chr8:14678834-14679334	ENSMUSG00000047495	3.51	1.43	1.67	0.067	0.11	Dlgap2	Intron (ENSMUST00000152652/ENSMUSG00000047495, intron 3 of 14)
chr1:92787199-92787699	ENSMUSG00000034220	4.81	3.83	0.95	0.067	0.11	Gpc1	Distal Intergenic
chr16:24073098-24073598	ENSMUSG00000022508	3.96	2.49	1.32	0.067	0.11	Bcl6	Distal Intergenic
chr2:16483889-16484389	ENSMUSG00000026748	3.75	2.07	1.47	0.067	0.11	Plxdc2	Intron (ENSMUST00000028081/ENSMUSG00000026748, intron 1 of 13)
chr11:103293949-103294449	ENSMUSG00000078635	3.47	4.4	-0.88	0.067	0.11	1700028N14Rik	Distal Intergenic
chr5:106451822-106452322	ENSMUSG00000034384	2.94	0.48	1.81	0.067	0.12	Barhl2	Distal Intergenic
chr19:21585768-21586268	ENSMUSG00000035171	4.01	2.48	1.36	0.067	0.12	1110059E24Rik	Intron (ENSMUST00000177577/ENSMUSG00000035171, intron 2 of 2)
chr19:47891889-47892389	ENSMUSG00000044948	3.5	1.55	1.66	0.068	0.12	Cfap43	Intron (ENSMUST00000026048/ENSMUSG00000044948, intron 1 of 13)
chr1:134289619-134290119	ENSMUSG00000026459	2.91	0.43	1.8	0.068	0.12	Myog	Promoter (<=1kb)
chr17:45599339-45599839	ENSMUSG00000023942	2.91	0.48	1.81	0.068	0.12	Slc29a1	Promoter (<=1kb)
chr2:29624781-29625281	ENSMUSG00000039844	3.47	1.48	1.64	0.068	0.12	Rapgef1	Intron (ENSMUST00000095087/ENSMUSG00000039844, intron 1 of 25)
chr3:146262473-146262973	ENSMUSG00000036832	2.7	0	2.04	0.069	0.12	Lpar3	Intron (ENSMUST00000039164/ENSMUSG00000036832, intron 2 of 2)
chr6:24599604-24600104	ENSMUSG00000029683	4.17	2.8	1.24	0.069	0.12	Lmod2	Promoter (1-2kb)
chr6:66987596-66988096	ENSMUSG00000036402	2.9	0.55	1.79	0.069	0.12	Gng12	Intron (ENSMUST00000043148/ENSMUSG00000036402, intron 3 of 4)
chr1:114673809-114674309	ENSMUSG00000097648	3.48	1.55	1.63	0.069	0.12	9330185C12Rik	Distal Intergenic
chr13:37130561-37131061	ENSMUSG00000039109	3.78	2.05	1.49	0.07	0.12	F13a1	Distal Intergenic
chr11:107716318-107716818	ENSMUSG00000020722	3.85	4.66	-0.79	0.07	0.12	Cacng1	Promoter (<=1kb)
chr1:180210630-180211130	ENSMUSG00000026489	3.49	1.43	1.64	0.07	0.12	Coq8a	Distal Intergenic
chr2:118779552-118780052	ENSMUSG00000040035	3.03	0.43	1.84	0.07	0.12	Disp2	Promoter (<=1kb)
chr7:111297053-111297553	ENSMUSG00000038296	3.47	1.43	1.64	0.071	0.12	Galnt18	Distal Intergenic
chr17:47595361-47595861	ENSMUSG00000034165	3.44	1.55	1.62	0.072	0.12	Ccnd3	Promoter (<=1kb)
chr7:101834196-101834696	ENSMUSG00000032737	4.09	2.43	1.41	0.072	0.12	Inppl1	Promoter (2-3kb)
chr3:34041945-34042445	ENSMUSG00000027680	2.92	0.55	1.78	0.073	0.12	Fxr1	Intron (ENSMUST00000001620/ENSMUSG00000027680, intron 3 of 16)
chr3:14787650-14788150	ENSMUSG00000027556	3.06	4.07	-0.95	0.073	0.12	Car1	Intron (ENSMUST00000181860/ENSMUSG00000027556, intron 1 of 7)
chr6:52168668-52169168	ENSMUSG00000079560	3.1	4.18	-1.01	0.073	0.12	Hoxa3	Promoter (<=1kb)
chr5:139220062-139220562	ENSMUSG00000036817	3.46	1.43	1.63	0.073	0.12	Sun1	Intron (ENSMUST00000058716/ENSMUSG00000036817, intron 2 of 22)
chr1:134320673-134321173	ENSMUSG00000026458	3.41	1.43	1.6	0.074	0.13	Ppfia4	Exon (ENSMUST00000168515/ENSMUSG00000026458, exon 12 of 29)
chr19:53738610-53739110	ENSMUSG00000043639	2.97	4.21	-1.13	0.075	0.13	Rbm20	Intron (ENSMUST00000095969/ENSMUSG00000043639, intron 1 of 8)
chr4:96725662-96726162	ENSMUSG00000078639	4.01	2.43	1.35	0.076	0.13	Gm12695	Intron (ENSMUST00000107071/ENSMUSG00000078639, intron 10 of 10)
chr6:140697945-140698445	ENSMUSG00000030232	4.44	3.34	1.06	0.076	0.13	Aebp2	Distal Intergenic
chr17:8951633-8952133	ENSMUSG00000023868	3.43	1.48	1.6	0.076	0.13	Pde10a	Intron (ENSMUST00000115715/ENSMUSG00000023868, intron 12 of 21)
chr3:55098943-55099443	ENSMUSG00000036580	2.91	0.55	1.77	0.077	0.13	Spg20	Distal Intergenic
chr8:105518603-105519103	ENSMUSG00000031891	2.44	0	1.94	0.077	0.13	Hsd11b2	Promoter (<=1kb)
chr4:150122463-150122963	ENSMUSG00000028976	3.97	2.53	1.31	0.077	0.13	Slc2a5	Intron (ENSMUST00000030826/ENSMUSG00000028976, intron 3 of 13)
chr12:80123644-80124144	ENSMUSG00000097729	2.85	0.48	1.74	0.078	0.13	2310015A10Rik	Exon (ENSMUST00000180643/ENSMUSG00000097729, exon 3 of 3)
chr2:102038465-102038965	ENSMUSG00000048058	2.83	0.48	1.74	0.078	0.13	Ldlrad3	Promoter (<=1kb)
chr6:89328003-89328503	ENSMUSG00000030084	3.69	2.07	1.41	0.078	0.13	Plxna1	Intron (ENSMUST00000163139/ENSMUSG00000030084, intron 23 of 31)
chr7:134550324-134550824	ENSMUSG00000058325	3.46	1.55	1.61	0.078	0.13	Dock1	Distal Intergenic
chr5:118149679-118150179	ENSMUSG00000032867	4.1	2.83	1.17	0.078	0.13	Fbxw8	Promoter (<=1kb)
chr6:88586981-88587481	ENSMUSG00000033182	2.86	0.43	1.75	0.08	0.13	Kbtbd12	Exon (ENSMUST00000184743/ENSMUSG00000033182, exon 1 of 1)
chr2:18895983-18896483	ENSMUSG00000026737	3.68	2.13	1.39	0.08	0.13	Pip4k2a	Intron (ENSMUST00000006912/ENSMUSG00000026737, intron 3 of 9)
chr1:186634959-186635459	ENSMUSG00000039239	2.89	0.48	1.75	0.081	0.13	Tgfb2	Intron (ENSMUST00000045288/ENSMUSG00000039239, intron 2 of 6)
chr9:15105060-15105560	ENSMUSG00000031936	3.67	2.02	1.39	0.081	0.13	Hephl1	Intron (ENSMUST00000159985/ENSMUSG00000031936, intron 1 of 19)
chrX:134425794-134426294	ENSMUSG00000000223	2.81	0.48	1.73	0.081	0.13	Drp2	Promoter (1-2kb)
chr2:156278605-156279105	ENSMUSG00000038116	3.39	1.55	1.56	0.081	0.13	Phf20	Intron (ENSMUST00000037401/ENSMUSG00000038116, intron 9 of 17)
chr6:114861053-114861553	ENSMUSG00000030315	3.37	1.43	1.56	0.081	0.13	Vgll4	3' UTR
chr11:50746408-50746908	ENSMUSG00000036545	3.94	2.49	1.29	0.082	0.14	Adamts2	Intron (ENSMUST00000040523/ENSMUSG00000036545, intron 4 of 21)
chr3:144669493-144669993	ENSMUSG00000037062	3.99	4.81	-0.78	0.082	0.14	Sh3glb1	Distal Intergenic
chr2:125916866-125917366	ENSMUSG00000027207	3.06	4.05	-0.94	0.082	0.14	Galk2	Intron (ENSMUST00000028636/ENSMUSG00000027207, intron 5 of 9)
chr5:83405164-83405664	ENSMUSG00000049537	3.67	2.13	1.38	0.082	0.14	Tecrl	Distal Intergenic
chr6:113508816-113509316	ENSMUSG00000030286	4.4	3.27	1.03	0.082	0.14	Emc3	Distal Intergenic
chr17:73194437-73194937	ENSMUSG00000054469	3.37	1.55	1.56	0.082	0.14	Lclat1	Promoter (<=1kb)
chr18:78639185-78639685	ENSMUSG00000088733	2.34	0	1.89	0.083	0.14	Gm23895	Distal Intergenic
chr14:21253337-21253837	ENSMUSG00000039197	2.35	0	1.89	0.083	0.14	Adk	Intron (ENSMUST00000045376/ENSMUSG00000039197, intron 6 of 10)
chr16:24156602-24157102	ENSMUSG00000022508	3.66	2.09	1.38	0.083	0.14	Bcl6	Distal Intergenic
chr12:83848782-83849282	ENSMUSG00000021224	3.65	2.07	1.38	0.083	0.14	Numb	Intron (ENSMUST00000117217/ENSMUSG00000021224, intron 3 of 10)
chr18:61344590-61345090	ENSMUSG00000033871	2.79	0.48	1.71	0.083	0.14	Ppargc1b	Intron (ENSMUST00000075299/ENSMUSG00000033871, intron 1 of 11)
chr8:82858746-82859246	ENSMUSG00000047747	3.94	2.48	1.29	0.083	0.14	Rnf150	Distal Intergenic
chr8:122651440-122651940	ENSMUSG00000092329	4.83	5.55	-0.69	0.084	0.14	Galnt2l	Intron (ENSMUST00000127664/ENSMUSG00000092329, intron 1 of 15)
chr12:77178089-77178589	ENSMUSG00000021065	2.97	0.43	1.77	0.085	0.14	Fut8	Distal Intergenic
chr13:117048469-117048969	ENSMUSG00000021725	3.37	1.46	1.56	0.086	0.14	Parp8	Distal Intergenic
chr3:129038804-129039304	ENSMUSG00000074236	2.41	3.68	-1.13	0.086	0.14	Gm9387	Distal Intergenic
chr15:66885979-66886479	ENSMUSG00000005124	3.37	1.43	1.56	0.086	0.14	Ccn4	Distal Intergenic
chr7:45639493-45639993	ENSMUSG00000042918	5.15	5.75	-0.57	0.086	0.14	Mamstr	Promoter (<=1kb)
chr5:83054765-83055265	ENSMUSG00000049537	3.37	1.46	1.55	0.086	0.14	Tecrl	Distal Intergenic
chr11:116825196-116825696	ENSMUSG00000020814	3.7	2.02	1.41	0.086	0.14	Mxra7	Promoter (2-3kb)
chr8:122769437-122769937	ENSMUSG00000092329	3.64	2.05	1.36	0.086	0.14	Galnt2l	Intron (ENSMUST00000127664/ENSMUSG00000092329, intron 1 of 15)
chr17:71994198-71994698	ENSMUSG00000055471	2.96	0.48	1.77	0.087	0.14	Alk	Intron (ENSMUST00000086639/ENSMUSG00000055471, intron 5 of 28)
chr12:73207008-73207508	ENSMUSG00000021103	3.62	2.02	1.35	0.088	0.14	Mnat1	Intron (ENSMUST00000021523/ENSMUSG00000021103, intron 6 of 7)
chr13:116870134-116870634	ENSMUSG00000021725	2.41	0	1.89	0.088	0.14	Parp8	Intron (ENSMUST00000022239/ENSMUSG00000021725, intron 19 of 26)
chr1:89538459-89538959	ENSMUSG00000055013	4.94	4.1	0.82	0.088	0.14	Agap1	Intron (ENSMUST00000027521/ENSMUSG00000055013, intron 1 of 17)
chr2:115605729-115606229	ENSMUSG00000040282	2.95	4.29	-1.21	0.088	0.14	Cdin1	Intron (ENSMUST00000166472/ENSMUSG00000040282, intron 1 of 10)
chr3:65474661-65475161	ENSMUSG00000074580	3.33	1.48	1.52	0.089	0.14	4931440P22Rik	Distal Intergenic
chr10:59623514-59624014	ENSMUSG00000009647	2.79	0.43	1.69	0.09	0.15	Mcu	Distal Intergenic
chr11:85739638-85740138	ENSMUSG00000059439	3.31	1.46	1.52	0.091	0.15	Bcas3	Intron (ENSMUST00000108061/ENSMUSG00000059439, intron 24 of 27)
chr2:163716876-163717376	ENSMUSG00000035268	3.38	1.55	1.55	0.091	0.15	Pkig	Intron (ENSMUST00000147385/ENSMUSG00000035268, intron 2 of 2)
chr2:167299794-167300294	ENSMUSG00000017929	3.33	1.55	1.52	0.091	0.15	B4galt5	3' UTR
chr6:40071003-40071503	ENSMUSG00000057716	3.3	4.33	-0.95	0.091	0.15	Tmem178b	Intron (ENSMUST00000180886/ENSMUSG00000057716, intron 2 of 3)
chr17:47521793-47522293	ENSMUSG00000034165	3.89	2.46	1.24	0.091	0.15	Ccnd3	Intron (ENSMUST00000182129/ENSMUSG00000034165, intron 1 of 5)
chr5:123766358-123766858	ENSMUSG00000029414	4.61	3.69	0.9	0.093	0.15	Kntc1	Intron (ENSMUST00000031366/ENSMUSG00000029414, intron 13 of 63)
chr10:67018880-67019380	ENSMUSG00000019873	3.33	1.48	1.51	0.093	0.15	Reep3	Intron (ENSMUST00000020023/ENSMUSG00000019873, intron 6 of 7)
chr8:46512496-46512996	ENSMUSG00000018796	3.32	1.48	1.51	0.094	0.15	Acsl1	Exon (ENSMUST00000128746/ENSMUSG00000018796, exon 5 of 6)
chr7:49378564-49379064	ENSMUSG00000052512	2.55	3.65	-1.04	0.094	0.15	Nav2	Intron (ENSMUST00000183659/ENSMUSG00000052512, intron 4 of 39)
chr2:29705393-29705893	ENSMUSG00000039844	3.41	1.55	1.56	0.094	0.15	Rapgef1	Promoter (2-3kb)
chr5:134959086-134959586	ENSMUSG00000047501	3.32	1.43	1.51	0.094	0.15	Cldn4	Distal Intergenic
chr16:97286674-97287174	ENSMUSG00000040605	3.31	1.49	1.5	0.094	0.15	Bace2	Distal Intergenic
chr7:112760693-112761193	ENSMUSG00000055320	4.25	3.04	1.09	0.094	0.15	Tead1	Promoter (1-2kb)
chr15:65585544-65586044	ENSMUSG00000077783	4.3	2.82	1.3	0.095	0.15	Gm23907	Distal Intergenic
chr14:78541344-78541844	ENSMUSG00000022016	3.33	1.48	1.51	0.095	0.15	Akap11	Distal Intergenic
chr7:34969033-34969533	ENSMUSG00000063931	4.05	2.78	1.13	0.095	0.15	Pepd	Promoter (<=1kb)
chr9:119576978-119577478	ENSMUSG00000032511	4.07	2.81	1.14	0.095	0.15	Scn5a	Promoter (1-2kb)
chr3:52603224-52603724	ENSMUSG00000070490	4.81	3.97	0.83	0.096	0.15	Gm10293	Distal Intergenic
chr5:52617872-52618372	ENSMUSG00000052295	2.45	0	1.86	0.097	0.15	8030423F21Rik	Promoter (<=1kb)
chr2:109557386-109557886	ENSMUSG00000081746	2.71	0.55	1.64	0.097	0.15	Gm13925	Distal Intergenic
chr7:138237611-138238111	ENSMUSG00000091002	2.43	0	1.86	0.097	0.15	Tcerg1l	Intron (ENSMUST00000160436/ENSMUSG00000091002, intron 8 of 11)
chr1:40714995-40715495	ENSMUSG00000026062	3.29	1.43	1.49	0.097	0.16	Slc9a2	Intron (ENSMUST00000027231/ENSMUSG00000026062, intron 1 of 11)
chr16:18289160-18289660	ENSMUSG00000022718	2.81	0.48	1.68	0.098	0.16	Dgcr8	Promoter (<=1kb)
chr5:146713013-146713513	ENSMUSG00000029640	4.07	2.87	1.13	0.099	0.16	Usp12	Distal Intergenic
chr12:85497740-85498240	ENSMUSG00000021250	3.59	2.13	1.32	0.099	0.16	Fos	Distal Intergenic
chr1:136066566-136067066	ENSMUSG00000026407	4.27	5	-0.7	0.099	0.16	Cacna1s	Intron (ENSMUST00000160641/ENSMUSG00000026407, intron 2 of 43)
chr5:123346260-123346760	ENSMUSG00000029438	4.11	2.87	1.16	0.1	0.16	Bcl7a	Promoter (1-2kb)
chr3:55330341-55330841	ENSMUSG00000027797	2.71	3.84	-1.02	0.1	0.16	Dclk1	Intron (ENSMUST00000167204/ENSMUSG00000027797, intron 3 of 6)
chr16:31508924-31509424	ENSMUSG00000046598	3.47	4.43	-0.88	0.1	0.16	Bdh1	Distal Intergenic
chr10:80937630-80938130	ENSMUSG00000015312	3.27	1.48	1.48	0.1	0.16	Gadd45b	Distal Intergenic
chrX:56651766-56652266	ENSMUSG00000060681	2.71	0.43	1.63	0.1	0.16	Slc9a6	Intron (ENSMUST00000077741/ENSMUSG00000060681, intron 13 of 15)
chr1:164955760-164956260	ENSMUSG00000026573	3.29	1.43	1.49	0.1	0.16	Xcl1	Distal Intergenic
chr12:81244438-81244938	ENSMUSG00000079055	3.6	2.13	1.31	0.1	0.16	Slc8a3	Intron (ENSMUST00000085238/ENSMUSG00000079055, intron 2 of 6)
chr16:76319869-76320369	ENSMUSG00000048490	2.39	3.65	-1.16	0.1	0.16	Nrip1	Intron (ENSMUST00000121927/ENSMUSG00000048490, intron 3 of 3)
chr2:180362617-180363117	ENSMUSG00000084843	3.57	2.07	1.3	0.1	0.16	B230312C02Rik	Distal Intergenic
chr7:64839714-64840214	ENSMUSG00000030518	3.25	1.46	1.46	0.1	0.16	Fam189a1	Intron (ENSMUST00000119118/ENSMUSG00000030518, intron 3 of 9)
chr15:27594965-27595465	ENSMUSG00000022265	3.55	2.13	1.29	0.1	0.16	Ank	Downstream (<=300bp)
chr8:118162065-118162565	ENSMUSG00000065028	4.11	2.75	1.17	0.1	0.16	Gm25200	Distal Intergenic
chr8:128272868-128273368	ENSMUSG00000099326	3.36	4.29	-0.86	0.1	0.16	Mir21c	Distal Intergenic
chr16:25058705-25059205	ENSMUSG00000096960	3.26	1.52	1.46	0.1	0.16	A230028O05Rik	Promoter (<=1kb)
chr15:63036155-63036655	ENSMUSG00000088897	4.24	3.07	1.07	0.1	0.16	Gm22521	Distal Intergenic
chr9:92621813-92622313	ENSMUSG00000032374	2.71	0.43	1.63	0.1	0.16	Plod2	Distal Intergenic
chr11:66813300-66813800	ENSMUSG00000072834	2.36	0	1.81	0.1	0.16	Gm12298	Distal Intergenic
chr12:104979170-104979670	ENSMUSG00000054150	4.06	2.75	1.14	0.1	0.16	Syne3	Intron (ENSMUST00000095439/ENSMUSG00000054150, intron 2 of 18)
chr11:119496141-119496641	ENSMUSG00000039850	3.36	1.48	1.51	0.1	0.16	Endov	Promoter (2-3kb)
chr10:45311580-45312080	ENSMUSG00000019848	4.76	3.83	0.88	0.11	0.17	Popdc3	Intron (ENSMUST00000175658/ENSMUSG00000019848, intron 2 of 2)
chr4:81970392-81970892	ENSMUSG00000087608	3.34	1.43	1.51	0.11	0.17	Gm12914	Distal Intergenic
chr16:29761928-29762428	ENSMUSG00000097307	3.8	2.52	1.18	0.11	0.17	Gm26834	Distal Intergenic
chr1:135535218-135535718	ENSMUSG00000009418	3.79	2.53	1.17	0.11	0.17	Nav1	Intron (ENSMUST00000040599/ENSMUSG00000009418, intron 2 of 29)
chr4:45165423-45165923	ENSMUSG00000035615	3.56	2.02	1.29	0.11	0.17	Frmpd1	Distal Intergenic
chr19:11912135-11912635	ENSMUSG00000046139	3.3	1.43	1.49	0.11	0.17	Patl1	Promoter (<=1kb)
chr7:67414740-67415240	ENSMUSG00000030557	3.52	2.07	1.27	0.11	0.17	Mef2a	Distal Intergenic
chr4:145777478-145777978	ENSMUSG00000094177	0	3.02	-1.67	0.11	0.17	Vmn2r-ps15	Promoter (1-2kb)
chr5:96322182-96322682	ENSMUSG00000034687	3.29	4.17	-0.84	0.11	0.17	Fras1	Distal Intergenic
chr2:128321493-128321993	ENSMUSG00000074813	4.55	3.67	0.85	0.11	0.17	Morrbid	Intron (ENSMUST00000143065/ENSMUSG00000074813, intron 2 of 3)
chr10:122845470-122845970	ENSMUSG00000034613	3.52	2.09	1.26	0.11	0.17	Ppm1h	Intron (ENSMUST00000162853/ENSMUSG00000034613, intron 4 of 5)
chr13:31765504-31766004	ENSMUSG00000065843	3.41	4.27	-0.82	0.11	0.17	Gm25186	Distal Intergenic
chr6:8377617-8378117	ENSMUSG00000089862	3.21	1.55	1.42	0.11	0.17	Umad1	Promoter (1-2kb)
chr9:97638598-97639098	ENSMUSG00000032452	4.05	2.78	1.13	0.11	0.17	Clstn2	Intron (ENSMUST00000035027/ENSMUSG00000032452, intron 2 of 17)
chr15:99440416-99440916	ENSMUSG00000023009	3.51	2.07	1.25	0.11	0.18	Nckap5l	Intron (ENSMUST00000023747/ENSMUSG00000023009, intron 1 of 12)
chr8:105276183-105276683	ENSMUSG00000014776	3.51	2.13	1.25	0.11	0.18	Nol3	Promoter (<=1kb)
chr12:83791718-83792218	ENSMUSG00000021223	3.25	1.48	1.45	0.11	0.18	Papln	3' UTR
chr2:20642909-20643409	ENSMUSG00000036617	3.49	2.03	1.25	0.11	0.18	Etl4	Intron (ENSMUST00000114610/ENSMUSG00000036617, intron 4 of 7)
chr2:101762313-101762813	ENSMUSG00000032841	3.27	1.48	1.46	0.11	0.18	Prr5l	Intron (ENSMUST00000171088/ENSMUSG00000032841, intron 3 of 8)
chr6:52954397-52954897	ENSMUSG00000063568	3.78	2.47	1.15	0.12	0.18	Jazf1	Intron (ENSMUST00000074541/ENSMUSG00000063568, intron 1 of 4)
chr9:61645504-61646004	ENSMUSG00000032280	3.25	1.43	1.44	0.12	0.18	Tle3	Distal Intergenic
chr2:93438262-93438762	ENSMUSG00000027215	3.54	2.09	1.27	0.12	0.18	Cd82	Intron (ENSMUST00000099696/ENSMUSG00000027215, intron 1 of 8)
chr1:134909442-134909942	ENSMUSG00000073557	3.5	2.02	1.25	0.12	0.18	Ppp1r12b	Intron (ENSMUST00000045665/ENSMUSG00000073557, intron 1 of 23)
chr5:96389920-96390420	ENSMUSG00000034687	4.13	3.07	0.98	0.12	0.18	Fras1	Intron (ENSMUST00000036019/ENSMUSG00000034687, intron 2 of 73)
chr9:63443642-63444142	ENSMUSG00000091866	3.74	2.47	1.13	0.12	0.18	Gm6257	Promoter (<=1kb)
chr9:66276640-66277140	ENSMUSG00000032380	3.87	2.48	1.22	0.12	0.18	Dapk2	Distal Intergenic
chr10:69326296-69326796	ENSMUSG00000019942	3.23	1.55	1.42	0.12	0.18	Cdk1	Distal Intergenic
chrX:13475364-13475864	ENSMUSG00000051228	3.04	3.95	-0.86	0.12	0.18	Nyx	Intron (ENSMUST00000050434/ENSMUSG00000051228, intron 2 of 2)
chr10:5110726-5111226	ENSMUSG00000096553	3.19	1.55	1.4	0.12	0.18	Gm10097	Distal Intergenic
chr7:28179912-28180412	ENSMUSG00000002409	3.54	2.13	1.26	0.12	0.18	Dyrk1b	Promoter (<=1kb)
chr15:62043447-62043947	ENSMUSG00000097039	2.34	0	1.76	0.12	0.18	Pvt1	Intron (ENSMUST00000182956/ENSMUSG00000097039, intron 1 of 6)
chr2:155265415-155265915	ENSMUSG00000027602	2.74	0.43	1.6	0.12	0.18	Map1lc3a	Distal Intergenic
chr9:101221640-101222140	ENSMUSG00000043154	2.61	0.48	1.55	0.12	0.18	Ppp2r3a	Promoter (<=1kb)
chr1:155809994-155810494	ENSMUSG00000033684	2.45	0	1.77	0.12	0.18	Qsox1	Promoter (2-3kb)
chr11:75812951-75813451	ENSMUSG00000087059	3.57	2.13	1.28	0.12	0.19	Gm12339	Intron (ENSMUST00000127424/ENSMUSG00000087059, intron 2 of 4)
chr7:144934824-144935324	ENSMUSG00000070348	4.41	3.34	1.01	0.12	0.19	Ccnd1	Promoter (2-3kb)
chr8:121901687-121902187	ENSMUSG00000092329	3.73	2.43	1.12	0.12	0.19	Galnt2l	Intron (ENSMUST00000127664/ENSMUSG00000092329, intron 1 of 15)
chr16:45311433-45311933	ENSMUSG00000052013	3.16	1.55	1.39	0.12	0.19	Btla	Distal Intergenic
chr1:66921964-66922464	ENSMUSG00000061816	3.2	1.43	1.4	0.13	0.19	Myl1	Distal Intergenic
chr10:58352359-58352859	ENSMUSG00000019920	3.16	1.48	1.39	0.13	0.19	Lims1	Promoter (2-3kb)
chr4:148056165-148056665	ENSMUSG00000029009	3.8	2.43	1.16	0.13	0.19	Mthfr	3' UTR
chr5:124637227-124637727	ENSMUSG00000038023	2.85	4.27	-1.23	0.13	0.19	Atp6v0a2	Exon (ENSMUST00000037865/ENSMUSG00000038023, exon 4 of 20)
chr2:62807350-62807850	ENSMUSG00000059742	3.49	4.28	-0.76	0.13	0.19	Kcnh7	Promoter (1-2kb)
chr4:97618548-97619048	ENSMUSG00000048747	3.66	2.07	1.33	0.13	0.19	E130114P18Rik	Intron (ENSMUST00000146447/ENSMUSG00000048747, intron 3 of 5)
chr2:166615238-166615738	ENSMUSG00000039621	3.68	4.5	-0.78	0.13	0.19	Prex1	Intron (ENSMUST00000036719/ENSMUSG00000039621, intron 7 of 39)
chr7:120882628-120883128	ENSMUSG00000035064	3.37	4.48	-1.01	0.13	0.19	Eef2k	Intron (ENSMUST00000047875/ENSMUSG00000035064, intron 6 of 17)
chr12:8435634-8436134	ENSMUSG00000054364	3.58	2.11	1.27	0.13	0.19	Rhob	Distal Intergenic
chr3:96555195-96555695	ENSMUSG00000074398	3.17	1.55	1.38	0.13	0.19	Gm15441	Promoter (2-3kb)
chr14:60445998-60446498	ENSMUSG00000021986	2.54	3.63	-1.02	0.13	0.19	Amer2	Distal Intergenic
chr4:151983528-151984028	ENSMUSG00000039759	3.92	2.78	1.02	0.13	0.19	Thap3	Exon (ENSMUST00000036680/ENSMUSG00000039759, exon 3 of 4)
chr17:32018145-32018645	ENSMUSG00000002076	3.8	2.46	1.16	0.13	0.19	Hsf2bp	Intron (ENSMUST00000002145/ENSMUSG00000002076, intron 3 of 7)
chr4:82516282-82516782	ENSMUSG00000087413	2.68	0.48	1.56	0.13	0.19	Gm11266	Intron (ENSMUST00000139835/ENSMUSG00000087413, intron 1 of 1)
chr3:14860264-14860764	ENSMUSG00000027559	2.54	3.93	-1.21	0.13	0.2	Car3	Promoter (2-3kb)
chr3:37378381-37378881	ENSMUSG00000037225	2.59	0.55	1.52	0.13	0.2	Fgf2	Promoter (1-2kb)
chr11:97971110-97971610	ENSMUSG00000017417	4	2.82	1.07	0.13	0.2	Plxdc1	Promoter (2-3kb)
chr19:56588176-56588676	ENSMUSG00000025078	3.44	2.09	1.19	0.13	0.2	Nhlrc2	Exon (ENSMUST00000071423/ENSMUSG00000025078, exon 6 of 11)
chr9:89667513-89668013	ENSMUSG00000032353	3.53	2.07	1.25	0.13	0.2	Tmed3	Distal Intergenic
chr17:32211415-32211915	ENSMUSG00000024002	3.95	2.81	1.04	0.13	0.2	Brd4	Intron (ENSMUST00000119123/ENSMUSG00000024002, intron 11 of 19)
chr2:143681795-143682295	ENSMUSG00000027419	3.99	2.87	1.05	0.13	0.2	Pcsk2	Intron (ENSMUST00000028905/ENSMUSG00000027419, intron 2 of 11)
chr13:112067476-112067976	ENSMUSG00000086092	3.5	2.13	1.21	0.13	0.2	Gm15323	Distal Intergenic
chr15:78773319-78773819	ENSMUSG00000018169	4.15	3.04	0.98	0.13	0.2	Mfng	Promoter (<=1kb)
chr12:100101553-100102053	ENSMUSG00000021178	3.71	2.43	1.1	0.14	0.2	Psmc1	Distal Intergenic
chrX:135958532-135959032	ENSMUSG00000083223	3.92	2.75	1.02	0.14	0.2	Gm15016	Distal Intergenic
chr15:11165858-11166358	ENSMUSG00000047497	3.42	2.02	1.18	0.14	0.2	Adamts12	Intron (ENSMUST00000061318/ENSMUSG00000047497, intron 3 of 23)
chr6:83405601-83406101	ENSMUSG00000034832	3.57	2.13	1.27	0.14	0.2	Tet3	Intron (ENSMUST00000089622/ENSMUSG00000034832, intron 2 of 10)
chr13:83503921-83504421	ENSMUSG00000005583	3.51	4.31	-0.74	0.14	0.2	Mef2c	Promoter (<=1kb)
chr13:70685119-70685619	ENSMUSG00000049538	3.2	1.48	1.37	0.14	0.2	Adamts16	Distal Intergenic
chr3:89436180-89436680	ENSMUSG00000042613	3.68	2.47	1.07	0.14	0.21	Pbxip1	Promoter (<=1kb)
chr9:50457559-50458059	ENSMUSG00000032068	3.77	2.46	1.14	0.14	0.21	Plet1	Distal Intergenic
chr13:52541280-52541780	ENSMUSG00000047842	2.69	3.63	-0.9	0.14	0.21	Diras2	Distal Intergenic
chr1:21008836-21009336	ENSMUSG00000041779	3.09	1.52	1.33	0.14	0.21	Tram2	Intron (ENSMUST00000037998/ENSMUSG00000041779, intron 4 of 10)
chr8:11348597-11349097	ENSMUSG00000031503	3.43	2.07	1.17	0.14	0.21	Col4a2	Intron (ENSMUST00000033899/ENSMUSG00000031503, intron 3 of 47)
chr19:47249153-47249653	ENSMUSG00000006435	4.09	3.09	0.94	0.14	0.21	Neurl1a	Intron (ENSMUST00000111808/ENSMUSG00000006435, intron 3 of 5)
chr15:98512822-98513322	ENSMUSG00000022992	3.73	2.43	1.11	0.14	0.21	Kansl2	Distal Intergenic
chr4:109574221-109574721	ENSMUSG00000087641	3.11	1.49	1.34	0.14	0.21	Gm12811	Intron (ENSMUST00000125237/ENSMUSG00000087641, intron 1 of 2)
chr19:56974101-56974601	ENSMUSG00000025083	3.41	2.07	1.17	0.14	0.21	Afap1l2	Intron (ENSMUST00000118800/ENSMUSG00000025083, intron 1 of 18)
chr4:129287322-129287822	ENSMUSG00000001333	3.31	1.43	1.43	0.14	0.21	Sync	Promoter (<=1kb)
chr5:134119462-134119962	ENSMUSG00000015944	3.44	2.07	1.18	0.14	0.21	Castor2	Intron (ENSMUST00000016088/ENSMUSG00000015944, intron 1 of 8)
chr3:88496686-88497186	ENSMUSG00000028063	3.39	2.13	1.15	0.15	0.21	Lmna	Intron (ENSMUST00000029699/ENSMUSG00000028063, intron 1 of 11)
chr3:138049438-138049938	ENSMUSG00000049349	3.7	2.43	1.08	0.15	0.22	Gm5105	3' UTR
chr1:133777528-133778028	ENSMUSG00000026463	3.08	1.55	1.31	0.15	0.22	Atp2b4	Intron (ENSMUST00000143567/ENSMUSG00000026463, intron 1 of 20)
chr11:116522889-116523389	ENSMUSG00000061878	3.13	1.48	1.33	0.15	0.22	Sphk1	Distal Intergenic
chr18:61609666-61610166	ENSMUSG00000024576	2.55	3.68	-1	0.15	0.22	Csnk1a1	Distal Intergenic
chr17:32353673-32354173	ENSMUSG00000024050	3.4	2.05	1.15	0.15	0.22	Wiz	3' UTR
chr9:43769899-43770399	ENSMUSG00000032012	3.11	1.43	1.32	0.15	0.22	Nectin1	Intron (ENSMUST00000034510/ENSMUSG00000032012, intron 1 of 5)
chr8:106534428-106534928	ENSMUSG00000061048	3.12	1.55	1.33	0.15	0.22	Cdh3	Intron (ENSMUST00000080797/ENSMUSG00000061048, intron 2 of 15)
chr18:76060241-76060741	ENSMUSG00000044646	4.12	3.11	0.95	0.15	0.22	Zbtb7c	Promoter (<=1kb)
chr17:31915697-31916197	ENSMUSG00000002076	3.44	2.07	1.18	0.15	0.22	Hsf2bp	Distal Intergenic
chr2:32064859-32065359	ENSMUSG00000090157	3.88	2.83	0.97	0.15	0.22	Gm16534	Promoter (<=1kb)
chr9:21337508-21338008	ENSMUSG00000057193	4.19	3.13	1	0.15	0.22	Slc44a2	Promoter (<=1kb)
chr12:85094664-85095164	ENSMUSG00000042320	3.72	2.55	1.09	0.15	0.22	Prox2	Promoter (1-2kb)
chr1:157506553-157507053	ENSMUSG00000087093	3.09	1.52	1.3	0.15	0.22	Gm15486	Promoter (<=1kb)
chr12:101008056-101008556	ENSMUSG00000021182	3.66	2.53	1.04	0.15	0.22	Ccdc88c	Intron (ENSMUST00000068411/ENSMUSG00000021182, intron 3 of 29)
chr7:135603144-135603644	ENSMUSG00000041836	4.08	3.04	0.92	0.15	0.22	Ptpre	Intron (ENSMUST00000073961/ENSMUSG00000041836, intron 2 of 20)
chr11:74404228-74404728	ENSMUSG00000038807	3.26	4.21	-0.86	0.15	0.23	Rap1gap2	Intron (ENSMUST00000102521/ENSMUSG00000038807, intron 17 of 24)
chr17:7873416-7873916	ENSMUSG00000090069	3.37	2.09	1.14	0.16	0.23	E430024P14Rik	Distal Intergenic
chr8:70699772-70700272	ENSMUSG00000080058	3.04	1.48	1.28	0.16	0.23	Gm11175	Promoter (<=1kb)
chr6:114889006-114889506	ENSMUSG00000030315	3.98	2.75	1.06	0.16	0.23	Vgll4	Intron (ENSMUST00000032459/ENSMUSG00000030315, intron 2 of 4)
chr5:120567193-120567693	ENSMUSG00000032741	3.64	2.43	1.03	0.16	0.23	Tpcn1	Intron (ENSMUST00000046426/ENSMUSG00000032741, intron 2 of 27)
chr12:52950735-52951235	ENSMUSG00000061603	2.41	3.45	-0.97	0.16	0.23	Akap6	Intron (ENSMUST00000095737/ENSMUSG00000061603, intron 7 of 13)
chr15:55975765-55976265	ENSMUSG00000060429	3.04	1.55	1.28	0.16	0.23	Sntb1	Distal Intergenic
chr15:77156491-77156991	ENSMUSG00000033565	3.42	2.13	1.15	0.16	0.23	Rbfox2	Promoter (2-3kb)
chr13:40364830-40365330	ENSMUSG00000047094	3.06	1.49	1.28	0.16	0.23	Ofcc1	Distal Intergenic
chr16:94497793-94498293	ENSMUSG00000022898	4.18	3.07	0.99	0.16	0.23	Vps26c	3' UTR
chrX:73321021-73321521	ENSMUSG00000081253	3.1	1.49	1.31	0.16	0.23	Gm8501	Distal Intergenic
chr18:35370997-35371497	ENSMUSG00000024357	3.41	2.13	1.14	0.16	0.23	Sil1	Intron (ENSMUST00000025215/ENSMUSG00000024357, intron 3 of 9)
chr4:147641888-147642388	ENSMUSG00000066000	1.93	3.08	-1.04	0.16	0.23	Zfp979	Promoter (<=1kb)
chr4:70232305-70232805	ENSMUSG00000039298	2.99	4.08	-0.98	0.16	0.23	Cdk5rap2	Intron (ENSMUST00000144099/ENSMUSG00000039298, intron 34 of 36)
chr19:16959521-16960021	ENSMUSG00000039126	3.94	2.75	1.03	0.16	0.23	Prune2	Intron (ENSMUST00000087689/ENSMUSG00000039126, intron 1 of 19)
chr2:178606627-178607127	ENSMUSG00000039155	3.37	2.02	1.14	0.16	0.23	Cdh26	Distal Intergenic
chr2:75643215-75643715	ENSMUSG00000082152	3.02	3.91	-0.85	0.16	0.24	Gm13655	Distal Intergenic
chr3:125827186-125827686	ENSMUSG00000032854	3.03	1.52	1.25	0.17	0.24	Ugt8a	Distal Intergenic
chr10:25929490-25929990	ENSMUSG00000049420	3.06	1.43	1.27	0.17	0.25	Tmem200a	Distal Intergenic
chr8:23138662-23139162	ENSMUSG00000086741	4.68	3.85	0.8	0.17	0.25	Gm15816	Promoter (<=1kb)
chr3:122064410-122064910	ENSMUSG00000028125	3.73	2.55	1.07	0.17	0.25	Abca4	Intron (ENSMUST00000013995/ENSMUSG00000028125, intron 5 of 49)
chr1:154175237-154175737	ENSMUSG00000066797	3.61	2.55	1	0.17	0.25	Zfp648	Distal Intergenic
chr8:104855385-104855885	ENSMUSG00000061825	2.42	0.48	1.38	0.17	0.25	Ces2c	Promoter (2-3kb)
chr2:59417463-59417963	ENSMUSG00000080982	3.71	2.48	1.07	0.18	0.25	Gm13549	Distal Intergenic
chr3:58327621-58328121	ENSMUSG00000065722	2.99	1.55	1.23	0.18	0.25	Gm26166	Distal Intergenic
chr11:111555478-111555978	ENSMUSG00000082448	2.27	0	1.57	0.18	0.25	Gm11676	Distal Intergenic
chr1:75359991-75360491	ENSMUSG00000026208	3.89	2.87	0.96	0.18	0.25	Des	Promoter (<=1kb)
chr8:55347567-55348067	ENSMUSG00000031517	0.33	4.08	-1.57	0.18	0.25	Gpm6a	Distal Intergenic
chr17:11092907-11093407	ENSMUSG00000023826	3	1.48	1.23	0.18	0.25	Prkn	Intron (ENSMUST00000168593/ENSMUSG00000023826, intron 1 of 5)
chr16:4521652-4522152	ENSMUSG00000022519	2.98	1.55	1.23	0.18	0.25	Srl	Promoter (<=1kb)
chr16:18604175-18604675	ENSMUSG00000075335	3.84	2.87	0.92	0.18	0.26	4930588K23Rik	Intron (ENSMUST00000156827/ENSMUSG00000075335, intron 1 of 1)
chr5:110607773-110608273	ENSMUSG00000033316	3.56	4.28	-0.71	0.18	0.26	Galnt9	Intron (ENSMUST00000040001/ENSMUSG00000033316, intron 6 of 10)
chr14:47936890-47937390	ENSMUSG00000062081	2.97	1.55	1.21	0.18	0.26	Gm6055	Distal Intergenic
chr6:101046719-101047219	ENSMUSG00000035357	4.23	3.34	0.85	0.18	0.26	Pdzrn3	Distal Intergenic
chr12:108135717-108136217	ENSMUSG00000056770	3.57	2.52	0.97	0.18	0.26	Setd3	Intron (ENSMUST00000071095/ENSMUSG00000056770, intron 6 of 12)
chr6:91285253-91285753	ENSMUSG00000064080	3.91	2.87	0.97	0.18	0.26	Fbln2	Distal Intergenic
chr1:63239714-63240214	ENSMUSG00000046856	4.8	4.06	0.69	0.18	0.26	Gpr1	Distal Intergenic
chr13:55169064-55169564	ENSMUSG00000005320	4.94	4.3	0.61	0.18	0.26	Fgfr4	Distal Intergenic
chr18:61346182-61346682	ENSMUSG00000033871	4.15	3.27	0.8	0.19	0.27	Ppargc1b	Intron (ENSMUST00000075299/ENSMUSG00000033871, intron 1 of 11)
chr17:29457648-29458148	ENSMUSG00000097125	2.39	0.48	1.35	0.19	0.27	Gm26885	Distal Intergenic
chr19:47222467-47222967	ENSMUSG00000006435	5.25	4.68	0.57	0.19	0.27	Neurl1a	Intron (ENSMUST00000111808/ENSMUSG00000006435, intron 1 of 5)
chr19:38042193-38042693	ENSMUSG00000048612	3.28	2.06	1.06	0.19	0.27	Myof	Promoter (<=1kb)
chr1:35575285-35575785	ENSMUSG00000064601	2.4	0.43	1.35	0.19	0.27	Gm25634	Distal Intergenic
chr11:79885952-79886452	ENSMUSG00000065283	3.28	2.13	1.05	0.19	0.27	Gm24454	Distal Intergenic
chr12:100003000-100003500	ENSMUSG00000045404	3.02	1.43	1.23	0.19	0.27	Kcnk13	Intron (ENSMUST00000160413/ENSMUSG00000045404, intron 2 of 2)
chr15:67019134-67019634	ENSMUSG00000091412	3.56	2.43	0.96	0.19	0.27	Gm2895	Distal Intergenic
chr5:136300795-136301295	ENSMUSG00000086220	3.98	3.04	0.84	0.19	0.27	Gm16599	Promoter (1-2kb)
chr16:25445481-25445981	ENSMUSG00000048399	4.04	3.03	0.88	0.19	0.27	Tprg	Distal Intergenic
chr11:98839863-98840363	ENSMUSG00000038020	3.25	2.03	1.03	0.19	0.27	Rapgefl1	Exon (ENSMUST00000107479/ENSMUSG00000038020, exon 2 of 15)
chr5:135497369-135497869	ENSMUSG00000039959	2.82	3.83	-0.89	0.19	0.27	Hip1	Intron (ENSMUST00000060311/ENSMUSG00000039959, intron 1 of 30)
chr10:67185458-67185958	ENSMUSG00000037876	3.38	2.09	1.1	0.19	0.27	Jmjd1c	Promoter (<=1kb)
chr19:41101315-41101815	ENSMUSG00000025013	3.26	2.07	1.04	0.19	0.27	Tll2	Intron (ENSMUST00000025986/ENSMUSG00000025013, intron 13 of 20)
chr11:106674526-106675026	ENSMUSG00000020717	3.56	2.55	0.95	0.19	0.27	Pecam1	Intron (ENSMUST00000103069/ENSMUSG00000020717, intron 13 of 13)
chr9:49537878-49538378	ENSMUSG00000079564	3.76	2.81	0.87	0.19	0.27	Gm11149	Intron (ENSMUST00000068730/ENSMUSG00000079564, intron 2 of 3)
chr17:79501129-79501629	ENSMUSG00000036368	3.16	3.94	-0.72	0.2	0.27	Rmdn2	Distal Intergenic
chr18:69469285-69469785	ENSMUSG00000053477	4.03	3.02	0.88	0.2	0.28	Tcf4	Intron (ENSMUST00000066717/ENSMUSG00000053477, intron 6 of 20)
chr16:8671950-8672450	ENSMUSG00000008393	2.18	0	1.5	0.2	0.28	Carhsp1	Promoter (<=1kb)
chr15:58204118-58204618	ENSMUSG00000022358	3.35	2.13	1.08	0.2	0.28	Fbxo32	Intron (ENSMUST00000022986/ENSMUSG00000022358, intron 4 of 8)
chr4:32288094-32288594	ENSMUSG00000040270	3.98	3.12	0.83	0.2	0.28	Bach2	Intron (ENSMUST00000108180/ENSMUSG00000040270, intron 1 of 6)
chr7:63924937-63925437	ENSMUSG00000052040	2.94	1.48	1.18	0.2	0.28	Klf13	Promoter (<=1kb)
chr8:13472223-13472723	ENSMUSG00000031451	3.65	2.48	1.01	0.2	0.28	Gas6	Intron (ENSMUST00000033828/ENSMUSG00000031451, intron 10 of 14)
chr14:113026186-113026686	ENSMUSG00000058126	2.95	1.55	1.18	0.2	0.28	Tpm3-rs7	Distal Intergenic
chr9:119478337-119478837	ENSMUSG00000032511	3.33	2.06	1.08	0.2	0.28	Scn5a	Distal Intergenic
chr5:101891672-101892172	ENSMUSG00000043940	3.26	2.13	1.02	0.2	0.28	Wdfy3	Promoter (2-3kb)
chr15:25762159-25762659	ENSMUSG00000022272	3.98	3.07	0.84	0.2	0.28	Myo10	Intron (ENSMUST00000110457/ENSMUSG00000022272, intron 19 of 40)
chr8:41175078-41175578	ENSMUSG00000031594	3.05	3.81	-0.72	0.2	0.28	Fgl1	Distal Intergenic
chr11:117930683-117931183	ENSMUSG00000082562	4.37	3.51	0.81	0.2	0.28	Gm11726	Distal Intergenic
chr12:31795155-31795655	ENSMUSG00000035933	3.24	2.03	1.01	0.2	0.28	Cog5	Intron (ENSMUST00000036862/ENSMUSG00000035933, intron 8 of 22)
chr13:37588725-37589225	ENSMUSG00000021423	3.79	2.81	0.89	0.2	0.28	Ly86	Distal Intergenic
chr10:73782855-73783355	ENSMUSG00000052613	3.3	2.02	1.05	0.2	0.28	Pcdh15	Intron (ENSMUST00000123398/ENSMUSG00000052613, intron 3 of 13)
chr16:25220450-25220950	ENSMUSG00000048399	3.53	2.43	0.93	0.2	0.28	Tprg	Distal Intergenic
chr1:140379503-140380003	ENSMUSG00000052726	2.91	1.55	1.17	0.21	0.28	Kcnt2	Intron (ENSMUST00000119786/ENSMUSG00000052726, intron 7 of 26)
chr16:31933522-31934022	ENSMUSG00000045625	2.44	0	1.49	0.21	0.29	Pigz	Promoter (<=1kb)
chr12:64917397-64917897	ENSMUSG00000047227	3.22	2.03	1.01	0.21	0.29	Gm527	Promoter (<=1kb)
chr10:17599740-17600240	ENSMUSG00000039910	2.88	1.55	1.15	0.21	0.29	Cited2	Distal Intergenic
chr9:59533883-59534383	ENSMUSG00000025232	3.24	2.13	1	0.21	0.29	Hexa	Distal Intergenic
chr2:161090659-161091159	ENSMUSG00000057133	2.94	1.43	1.18	0.21	0.29	Chd6	Intron (ENSMUST00000039782/ENSMUSG00000057133, intron 1 of 36)
chr18:35362589-35363089	ENSMUSG00000024357	4.31	3.51	0.76	0.21	0.29	Sil1	Intron (ENSMUST00000025215/ENSMUSG00000024357, intron 3 of 9)
chr13:69481061-69481561	ENSMUSG00000034575	3.84	2.81	0.91	0.21	0.29	Tent4a	Distal Intergenic
chr5:148608094-148608594	ENSMUSG00000001687	3.6	4.27	-0.66	0.21	0.29	Ubl3	Distal Intergenic
chr5:57803094-57803594	ENSMUSG00000029108	3.53	2.43	0.94	0.21	0.29	Pcdh7	Intron (ENSMUST00000094783/ENSMUSG00000029108, intron 1 of 2)
chr11:7282112-7282612	ENSMUSG00000087637	3.21	2.03	0.99	0.21	0.3	Gm11986	Intron (ENSMUST00000149481/ENSMUSG00000087637, intron 1 of 1)
chr5:151189879-151190379	ENSMUSG00000016128	3.5	2.47	0.91	0.22	0.3	Stard13	Promoter (<=1kb)
chrX:160598355-160598855	ENSMUSG00000031295	2.74	3.82	-0.94	0.22	0.3	Phka2	3' UTR
chr6:86157254-86157754	ENSMUSG00000029999	3.09	4.18	-0.96	0.22	0.3	Tgfa	Distal Intergenic
chr10:85003567-85004067	ENSMUSG00000035620	3.56	2.43	0.96	0.22	0.3	Ric8b	Intron (ENSMUST00000038523/ENSMUSG00000035620, intron 9 of 9)
chr5:124166234-124166734	ENSMUSG00000029406	3.49	2.43	0.9	0.22	0.3	Pitpnm2	Intron (ENSMUST00000086123/ENSMUSG00000029406, intron 1 of 23)
chr1:74295569-74296069	ENSMUSG00000026179	4.22	3.46	0.7	0.22	0.3	Pnkd	Promoter (<=1kb)
chr10:119105222-119105722	ENSMUSG00000020114	3.94	3.07	0.8	0.22	0.3	Cand1	Distal Intergenic
chr1:37081749-37082249	ENSMUSG00000050122	3.48	2.43	0.89	0.22	0.3	Vwa3b	Distal Intergenic
chr8:95401119-95401619	ENSMUSG00000031796	2.87	1.43	1.12	0.22	0.3	Cfap20	Distal Intergenic
chr5:111205768-111206268	ENSMUSG00000033209	3.71	2.8	0.82	0.22	0.3	Ttc28	Intron (ENSMUST00000040111/ENSMUSG00000033209, intron 7 of 23)
chr8:46083115-46083615	ENSMUSG00000038291	2.84	1.46	1.12	0.22	0.3	Snx25	Promoter (2-3kb)
chr4:125405871-125406371	ENSMUSG00000001985	3.52	2.46	0.92	0.22	0.31	Grik3	Distal Intergenic
chr9:37054481-37054981	ENSMUSG00000035934	2.83	1.43	1.11	0.22	0.31	Pknox2	Intron (ENSMUST00000177218/ENSMUSG00000035934, intron 1 of 10)
chr1:88763696-88764196	ENSMUSG00000097398	3.92	3.1	0.77	0.23	0.31	Platr5	Distal Intergenic
chr2:103577688-103578188	ENSMUSG00000032724	3.51	2.43	0.9	0.23	0.31	Abtb2	Intron (ENSMUST00000076212/ENSMUSG00000032724, intron 1 of 16)
chr12:41089987-41090487	ENSMUSG00000056899	3.28	2.13	1.01	0.23	0.31	Immp2l	Intron (ENSMUST00000132121/ENSMUSG00000056899, intron 3 of 6)
chr9:26692629-26693129	ENSMUSG00000045994	3.33	4.07	-0.68	0.23	0.31	B3gat1	Distal Intergenic
chr5:111890679-111891179	ENSMUSG00000085271	2.83	1.48	1.1	0.23	0.31	E130006D01Rik	Distal Intergenic
chr2:33189234-33189734	ENSMUSG00000038831	3.18	2.02	0.97	0.23	0.31	Ralgps1	Intron (ENSMUST00000042615/ENSMUSG00000038831, intron 7 of 16)
chr1:191736370-191736870	ENSMUSG00000026623	2.86	1.55	1.1	0.23	0.31	Lpgat1	Intron (ENSMUST00000110855/ENSMUSG00000026623, intron 2 of 7)
chr6:56616962-56617462	ENSMUSG00000077682	3.98	4.56	-0.55	0.23	0.31	Gm22493	Distal Intergenic
chr15:100413898-100414398	ENSMUSG00000023030	4.07	3.32	0.72	0.23	0.31	Slc11a2	Intron (ENSMUST00000023774/ENSMUSG00000023030, intron 1 of 16)
chr5:31950447-31950947	ENSMUSG00000052139	3.99	3.13	0.82	0.23	0.32	Babam2	Intron (ENSMUST00000080598/ENSMUSG00000052139, intron 7 of 11)
chr1:131794455-131794955	ENSMUSG00000042251	3.19	2.13	0.97	0.23	0.32	Pm20d1	Promoter (2-3kb)
chr13:94116689-94117189	ENSMUSG00000045312	2.86	1.48	1.11	0.24	0.32	Lhfpl2	Intron (ENSMUST00000054274/ENSMUSG00000045312, intron 1 of 3)
chr12:110571008-110571508	ENSMUSG00000017843	4.23	3.53	0.69	0.24	0.32	Ppp2r5c	Intron (ENSMUST00000084985/ENSMUSG00000017843, intron 12 of 13)
chr1:89117035-89117535	ENSMUSG00000036206	4.02	4.56	-0.53	0.24	0.32	Sh3bp4	Intron (ENSMUST00000066279/ENSMUSG00000036206, intron 2 of 5)
chr18:64964882-64965382	ENSMUSG00000024589	3.27	2.13	1	0.24	0.32	Nedd4l	Intron (ENSMUST00000163516/ENSMUSG00000024589, intron 1 of 30)
chr16:94360608-94361108	ENSMUSG00000022940	4.42	3.68	0.7	0.24	0.32	Pigp	Promoter (1-2kb)
chr3:128054034-128054534	ENSMUSG00000074237	3.17	2.07	0.95	0.24	0.32	Gm10650	Distal Intergenic
chr2:33046866-33047366	ENSMUSG00000038860	3.98	3.11	0.81	0.24	0.32	Garnl3	Intron (ENSMUST00000102810/ENSMUSG00000038860, intron 5 of 28)
chr15:80582438-80582938	ENSMUSG00000050439	2.98	1.43	1.17	0.24	0.32	Enthd1	Distal Intergenic
chr10:41832101-41832601	ENSMUSG00000038332	2.88	3.68	-0.73	0.24	0.32	Sesn1	Intron (ENSMUST00000099931/ENSMUSG00000038332, intron 1 of 9)
chr15:98886601-98887101	ENSMUSG00000023755	3.7	2.81	0.81	0.24	0.32	Rhebl1	Distal Intergenic
chr14:58538102-58538602	ENSMUSG00000077201	4	4.59	-0.56	0.24	0.33	Gm25614	Distal Intergenic
chr1:156494948-156495448	ENSMUSG00000026600	3.06	4.03	-0.87	0.24	0.33	Soat1	Distal Intergenic
chr1:184261323-184261823	ENSMUSG00000039384	3.15	2.02	0.93	0.24	0.33	Dusp10	Distal Intergenic
chr2:131696227-131696727	ENSMUSG00000086831	3.43	2.52	0.84	0.24	0.33	Gm14280	Intron (ENSMUST00000138080/ENSMUSG00000086831, intron 1 of 2)
chr6:56345081-56345581	ENSMUSG00000004347	2.33	0.55	1.24	0.24	0.33	Pde1c	Exon (ENSMUST00000044505/ENSMUSG00000004347, exon 2 of 19)
chrX:96119987-96120487	ENSMUSG00000031207	3.14	2.07	0.93	0.25	0.33	Msn	Intron (ENSMUST00000117399/ENSMUSG00000031207, intron 1 of 12)
chr11:89945976-89946476	ENSMUSG00000020553	3.23	2.05	0.98	0.25	0.33	Pctp	Distal Intergenic
chr8:78813087-78813587	ENSMUSG00000031683	3.67	2.82	0.79	0.25	0.33	Lsm6	Promoter (<=1kb)
chr11:19424113-19424613	ENSMUSG00000082737	3.17	2.13	0.93	0.25	0.33	Gm12026	Distal Intergenic
chr4:46966472-46966972	ENSMUSG00000039809	2.77	1.52	1.05	0.25	0.33	Gabbr2	Intron (ENSMUST00000107749/ENSMUSG00000039809, intron 1 of 18)
chr10:118640119-118640619	ENSMUSG00000055170	4.05	4.58	-0.5	0.25	0.33	Ifng	Distal Intergenic
chr2:27069595-27070095	ENSMUSG00000009214	3.87	3.05	0.74	0.25	0.33	Mymk	Promoter (1-2kb)
chr2:26485139-26485639	ENSMUSG00000026923	3.67	2.78	0.79	0.25	0.33	Notch1	Exon (ENSMUST00000028288/ENSMUSG00000026923, exon 3 of 34)
chr17:10390061-10390561	ENSMUSG00000037196	2.07	0	1.35	0.25	0.33	Pacrg	Distal Intergenic
chr7:29987479-29987979	ENSMUSG00000074221	3.33	4.06	-0.68	0.25	0.33	Zfp568	Promoter (<=1kb)
chr12:58268716-58269216	ENSMUSG00000045930	3.12	2.13	0.91	0.25	0.33	Clec14a	Promoter (<=1kb)
chr8:114306346-114306846	ENSMUSG00000046844	3.12	2.13	0.91	0.25	0.33	Vat1l	Intron (ENSMUST00000049509/ENSMUSG00000046844, intron 7 of 8)
chr3:122438396-122438896	ENSMUSG00000028121	3.86	3.05	0.73	0.26	0.34	Bcar3	Intron (ENSMUST00000029766/ENSMUSG00000028121, intron 2 of 11)
chr19:56818061-56818561	ENSMUSG00000035173	3.44	2.43	0.84	0.26	0.34	Ccdc186	Intron (ENSMUST00000118592/ENSMUSG00000035173, intron 1 of 15)
chr10:44080310-44080810	ENSMUSG00000019866	3.14	2.02	0.91	0.26	0.34	Crybg1	Distal Intergenic
chr13:104499606-104500106	ENSMUSG00000046169	3.11	2.02	0.9	0.26	0.34	Adamts6	Distal Intergenic
chr11:116814322-116814822	ENSMUSG00000020814	3.09	3.96	-0.78	0.26	0.35	Mxra7	Intron (ENSMUST00000021170/ENSMUSG00000020814, intron 2 of 3)
chr9:69470818-69471318	ENSMUSG00000032231	3.66	2.75	0.78	0.26	0.35	Anxa2	Intron (ENSMUST00000034756/ENSMUSG00000032231, intron 3 of 12)
chr8:87094686-87095186	ENSMUSG00000098854	3.1	2.06	0.9	0.26	0.35	Gm5118	Promoter (1-2kb)
chr14:57980094-57980594	ENSMUSG00000021973	3.55	4.16	-0.59	0.26	0.35	Micu2	Intron (ENSMUST00000022543/ENSMUSG00000021973, intron 1 of 11)
chr8:90876358-90876858	ENSMUSG00000056608	3.16	2.13	0.92	0.27	0.35	Chd9	Intron (ENSMUST00000048665/ENSMUSG00000056608, intron 2 of 39)
chr6:72068418-72068918	ENSMUSG00000056091	3.04	4	-0.83	0.27	0.35	St3gal5	Distal Intergenic
chr5:125056844-125057344	ENSMUSG00000029478	3.66	2.81	0.77	0.27	0.35	Ncor2	Promoter (<=1kb)
chr3:89578838-89579338	ENSMUSG00000000794	3.37	2.49	0.8	0.27	0.35	Kcnn3	Intron (ENSMUST00000000811/ENSMUSG00000000794, intron 2 of 7)
chr1:187907777-187908277	ENSMUSG00000026610	3.25	4.17	-0.82	0.27	0.36	Esrrg	Intron (ENSMUST00000127489/ENSMUSG00000026610, intron 3 of 3)
chr14:55575319-55575819	ENSMUSG00000086341	4.05	3.32	0.69	0.27	0.36	Gm15932	Promoter (<=1kb)
chr4:118040533-118041033	ENSMUSG00000028538	2.83	1.43	1.05	0.27	0.36	St3gal3	Intron (ENSMUST00000030263/ENSMUSG00000028538, intron 3 of 11)
chr5:107411216-107411716	ENSMUSG00000090558	2.62	3.76	-0.96	0.27	0.36	Gm17202	Intron (ENSMUST00000159968/ENSMUSG00000033805, intron 2 of 3)
chr18:61707518-61708018	ENSMUSG00000024579	3.33	3.94	-0.59	0.27	0.36	Pcyox1l	Promoter (<=1kb)
chr18:68794275-68794775	ENSMUSG00000099300	4.4	3.82	0.57	0.27	0.36	Mir6356	Distal Intergenic
chr11:116100254-116100754	ENSMUSG00000020773	3.68	2.87	0.77	0.28	0.36	Trim47	Distal Intergenic
chr11:6477365-6477865	ENSMUSG00000086839	3.37	2.43	0.8	0.28	0.36	Gm11973	Promoter (1-2kb)
chr3:145874075-145874575	ENSMUSG00000028194	3.07	2.13	0.87	0.28	0.36	Ddah1	Intron (ENSMUST00000029845/ENSMUSG00000028194, intron 4 of 5)
chr3:148671091-148671591	ENSMUSG00000028184	2.71	1.52	1	0.28	0.37	Adgrl2	Distal Intergenic
chr11:100741307-100741807	ENSMUSG00000035355	3.81	3.1	0.68	0.28	0.37	Kcnh4	3' UTR
chr7:127210248-127210748	ENSMUSG00000030672	3.88	4.41	-0.5	0.28	0.37	Mylpf	Promoter (<=1kb)
chr3:68608783-68609283	ENSMUSG00000027777	3.39	2.43	0.81	0.28	0.37	Schip1	Intron (ENSMUST00000029346/ENSMUSG00000027777, intron 3 of 7)
chr6:37322034-37322534	ENSMUSG00000038648	3.08	2.13	0.87	0.28	0.37	Creb3l2	Distal Intergenic
chr1:72951733-72952233	ENSMUSG00000026182	4.91	4.41	0.49	0.28	0.37	Tnp1	Distal Intergenic
chr5:30751032-30751532	ENSMUSG00000029168	3.36	2.47	0.79	0.28	0.37	Dpysl5	Intron (ENSMUST00000114729/ENSMUSG00000029168, intron 2 of 12)
chr1:152203168-152203668	ENSMUSG00000032666	4.34	3.7	0.62	0.28	0.37	1700025G04Rik	Distal Intergenic
chr19:7153125-7153625	ENSMUSG00000036278	4.13	3.49	0.6	0.28	0.37	Macrod1	Intron (ENSMUST00000040261/ENSMUSG00000036278, intron 3 of 10)
chr3:37128118-37128618	ENSMUSG00000027720	3.62	2.75	0.74	0.28	0.37	Il2	Promoter (2-3kb)
chr6:142702004-142702504	ENSMUSG00000030249	2.74	1.48	1	0.29	0.37	Abcc9	Promoter (<=1kb)
chr14:66341129-66341629	ENSMUSG00000022044	3.94	3.07	0.77	0.29	0.37	Stmn4	Promoter (2-3kb)
chr2:76981608-76982108	ENSMUSG00000051747	2.68	1.48	0.98	0.29	0.37	Ttn	Promoter (<=1kb)
chr1:80224743-80225243	ENSMUSG00000043230	2.25	0	1.25	0.29	0.38	Fam124b	Distal Intergenic
chr1:86976969-86977469	ENSMUSG00000053333	3.07	2.09	0.85	0.29	0.38	Dis3l2	Intron (ENSMUST00000065694/ENSMUSG00000053333, intron 12 of 20)
chr4:138111850-138112350	ENSMUSG00000028760	3.35	2.45	0.77	0.29	0.38	Eif4g3	Intron (ENSMUST00000058133/ENSMUSG00000028760, intron 9 of 9)
chr18:67374089-67374589	ENSMUSG00000024526	3.99	3.26	0.65	0.29	0.38	Cidea	Distal Intergenic
chr8:124668752-124669252	ENSMUSG00000037300	3.37	4.04	-0.64	0.3	0.38	Ttc13	Distal Intergenic
chr2:59685158-59685658	ENSMUSG00000035168	4.4	3.8	0.56	0.3	0.38	Tanc1	Intron (ENSMUST00000112568/ENSMUSG00000035168, intron 2 of 26)
chr2:174271011-174271511	ENSMUSG00000065410	2.32	3.1	-0.7	0.3	0.39	Mir298	Distal Intergenic
chr6:30866459-30866959	ENSMUSG00000025607	2.2	0	1.22	0.3	0.39	Copg2	Intron (ENSMUST00000048774/ENSMUSG00000025607, intron 5 of 23)
chr10:25533840-25534340	ENSMUSG00000096546	4.51	3.98	0.53	0.3	0.39	Smlr1	Promoter (1-2kb)
chr9:21792240-21792740	ENSMUSG00000032194	1.87	0	1.22	0.3	0.39	Kank2	Intron (ENSMUST00000034717/ENSMUSG00000032194, intron 3 of 11)
chr7:132674003-132674503	ENSMUSG00000030946	3.36	2.53	0.77	0.3	0.39	Lhpp	Intron (ENSMUST00000033241/ENSMUSG00000030946, intron 6 of 6)
chr4:57183469-57183969	ENSMUSG00000038764	3.36	2.43	0.78	0.3	0.39	Ptpn3	Distal Intergenic
chr5:34660145-34660645	ENSMUSG00000052783	4.15	3.52	0.62	0.3	0.39	Grk4	Promoter (<=1kb)
chr15:52967730-52968230	ENSMUSG00000061731	3.58	4.21	-0.57	0.3	0.39	Ext1	Distal Intergenic
chr13:49020144-49020644	ENSMUSG00000037989	3.79	3.11	0.66	0.31	0.39	Wnk2	Distal Intergenic
chr11:58981840-58982340	ENSMUSG00000020455	4.54	3.96	0.55	0.31	0.39	Trim11	Exon (ENSMUST00000108809/ENSMUSG00000020455, exon 3 of 5)
chr15:12848128-12848628	ENSMUSG00000022191	3.25	3.97	-0.65	0.31	0.39	Drosha	Exon (ENSMUST00000169061/ENSMUSG00000022191, exon 9 of 35)
chr7:115751091-115751591	ENSMUSG00000051910	3.02	2.13	0.82	0.31	0.39	Sox6	Intron (ENSMUST00000072804/ENSMUSG00000051910, intron 4 of 16)
chr11:75260201-75260701	ENSMUSG00000045287	4.36	4.8	-0.44	0.31	0.4	Rtn4rl1	Intron (ENSMUST00000102514/ENSMUSG00000045287, intron 1 of 1)
chr13:46522763-46523263	ENSMUSG00000021373	3.78	4.31	-0.49	0.31	0.4	Cap2	Intron (ENSMUST00000021802/ENSMUSG00000021373, intron 1 of 12)
chr14:77174427-77174927	ENSMUSG00000022012	3.38	2.43	0.8	0.31	0.4	Enox1	Intron (ENSMUST00000022589/ENSMUSG00000022012, intron 1 of 18)
chr11:3526947-3527447	ENSMUSG00000020439	3.8	4.3	-0.47	0.31	0.4	Smtn	Promoter (<=1kb)
chr2:44999879-45000379	ENSMUSG00000026872	3.02	2.03	0.83	0.32	0.4	Zeb2	Intron (ENSMUST00000068415/ENSMUSG00000026872, intron 6 of 9)
chr6:100127304-100127804	ENSMUSG00000072872	3.55	2.84	0.67	0.32	0.41	Rybp	Distal Intergenic
chr4:145593009-145593509	ENSMUSG00000078502	0.55	3.34	-1.16	0.32	0.41	Zfp268	Intron (ENSMUST00000105739/ENSMUSG00000078502, intron 1 of 3)
chr12:12904621-12905121	ENSMUSG00000097627	4.18	3.52	0.63	0.32	0.41	4930519A11Rik	Promoter (1-2kb)
chr15:51591320-51591820	ENSMUSG00000022312	2.69	1.43	0.96	0.32	0.41	Eif3h	Distal Intergenic
chr4:125158890-125159390	ENSMUSG00000042677	3.37	2.53	0.77	0.32	0.41	Zc3h12a	Distal Intergenic
chr12:75308580-75309080	ENSMUSG00000046768	3.4	2.5	0.8	0.32	0.41	Rhoj	Promoter (<=1kb)
chr3:89522404-89522904	ENSMUSG00000000794	3.53	2.8	0.66	0.32	0.41	Kcnn3	Promoter (2-3kb)
chr3:109286558-109287058	ENSMUSG00000033721	2.18	0.48	1.09	0.32	0.41	Vav3	Distal Intergenic
chr11:114051296-114051796	ENSMUSG00000041592	4.07	3.49	0.55	0.32	0.41	Sdk2	Intron (ENSMUST00000041627/ENSMUSG00000041592, intron 1 of 44)
chr15:57692933-57693433	ENSMUSG00000071757	3.4	2.48	0.79	0.33	0.41	Zhx2	Promoter (1-2kb)
chr11:73036741-73037241	ENSMUSG00000020785	2.98	2.07	0.79	0.33	0.42	Camkk1	Exon (ENSMUST00000155720/ENSMUSG00000020785, exon 12 of 15)
chr7:100465640-100466140	ENSMUSG00000099137	4.38	3.79	0.54	0.33	0.42	Gm10603	Promoter (1-2kb)
chr15:10940039-10940539	ENSMUSG00000058914	4.11	3.5	0.58	0.33	0.42	C1qtnf3	Distal Intergenic
chr12:10514237-10514737	ENSMUSG00000020621	3.29	2.53	0.72	0.33	0.42	Rdh14	Distal Intergenic
chr11:78973233-78973733	ENSMUSG00000001123	3.56	2.79	0.67	0.33	0.42	Lgals9	Promoter (2-3kb)
chr2:52318859-52319359	ENSMUSG00000026950	2.97	2.07	0.78	0.33	0.42	Neb	Intron (ENSMUST00000036934/ENSMUSG00000026950, intron 10 of 156)
chr11:117934297-117934797	ENSMUSG00000082562	3.55	2.75	0.68	0.33	0.42	Gm11726	Distal Intergenic
chr11:103218089-103218589	ENSMUSG00000044787	2.98	2.06	0.79	0.33	0.42	Spata32	Promoter (<=1kb)
chr16:92301991-92302491	ENSMUSG00000051989	3.61	2.87	0.7	0.33	0.42	Smim11	Promoter (<=1kb)
chr6:118186975-118187475	ENSMUSG00000030110	3.27	2.5	0.7	0.33	0.42	Ret	Intron (ENSMUST00000032201/ENSMUSG00000030110, intron 1 of 19)
chr11:59636061-59636561	ENSMUSG00000044061	2.98	2.13	0.79	0.33	0.42	Olfr225	Distal Intergenic
chr13:9329285-9329785	ENSMUSG00000048264	2.96	2.07	0.77	0.34	0.43	Dip2c	Intron (ENSMUST00000174552/ENSMUSG00000048264, intron 1 of 36)
chr3:105716244-105716744	ENSMUSG00000048458	4.26	3.69	0.56	0.34	0.43	Inka2	Exon (ENSMUST00000066610/ENSMUSG00000048458, exon 2 of 2)
chr10:41280114-41280614	ENSMUSG00000038417	3.79	3.06	0.66	0.34	0.43	Fig4	Intron (ENSMUST00000043814/ENSMUSG00000038417, intron 3 of 22)
chr12:28514190-28514690	ENSMUSG00000020633	3.93	3.3	0.58	0.34	0.43	Dcdc2c	Distal Intergenic
chr5:132074706-132075206	ENSMUSG00000029673	3.26	2.46	0.7	0.34	0.43	Auts2	Intron (ENSMUST00000161226/ENSMUSG00000029673, intron 2 of 18)
chr7:29123731-29124231	ENSMUSG00000030592	3.76	3.09	0.62	0.34	0.43	Ryr1	Promoter (<=1kb)
chr18:66510386-66510886	ENSMUSG00000089387	2.65	1.49	0.91	0.34	0.43	Gm24679	Distal Intergenic
chr18:46494013-46494513	ENSMUSG00000033319	3.25	2.49	0.69	0.34	0.43	Fem1c	Distal Intergenic
chr5:64840071-64840571	ENSMUSG00000029178	4.1	4.56	-0.45	0.34	0.43	Klf3	Distal Intergenic
chr3:129683080-129683580	ENSMUSG00000028017	3	2.09	0.78	0.35	0.43	Egf	Promoter (<=1kb)
chr12:91745927-91746427	ENSMUSG00000020961	2.56	1.48	0.87	0.35	0.43	Ston2	Promoter (<=1kb)
chr18:61510028-61510528	ENSMUSG00000045094	3.57	2.87	0.67	0.35	0.44	Arhgef37	Intron (ENSMUST00000171629/ENSMUSG00000045094, intron 4 of 12)
chr16:20746663-20747163	ENSMUSG00000065372	2.98	2.02	0.79	0.35	0.44	Gm22741	Promoter (1-2kb)
chr2:131189720-131190220	ENSMUSG00000027330	3.56	2.81	0.67	0.35	0.44	Cdc25b	Promoter (1-2kb)
chr8:120213931-120214431	ENSMUSG00000097960	3.26	2.46	0.69	0.35	0.44	A330074K22Rik	Intron (ENSMUST00000127664/ENSMUSG00000092329, intron 1 of 15)
chr9:78537194-78537694	ENSMUSG00000049624	3.32	3.98	-0.6	0.35	0.44	Slc17a5	3' UTR
chr13:91371133-91371633	ENSMUSG00000097182	2.92	2.11	0.74	0.35	0.44	A830009L08Rik	Exon (ENSMUST00000181054/ENSMUSG00000097182, exon 3 of 3)
chr13:110907451-110907951	ENSMUSG00000055194	2.95	2.03	0.76	0.36	0.44	Actbl2	Distal Intergenic
chr6:95500706-95501206	ENSMUSG00000061838	2.62	1.48	0.89	0.36	0.45	Suclg2	Intron (ENSMUST00000079847/ENSMUSG00000061838, intron 9 of 10)
chr5:35168269-35168769	ENSMUSG00000029103	2.67	3.27	-0.59	0.36	0.45	Lrpap1	Distal Intergenic
chr4:117317678-117318178	ENSMUSG00000028677	3.7	3.09	0.58	0.36	0.45	Rnf220	Intron (ENSMUST00000030439/ENSMUSG00000028677, intron 2 of 14)
chr4:48044352-48044852	ENSMUSG00000028341	3.25	3.96	-0.62	0.36	0.45	Nr4a3	Promoter (<=1kb)
chr6:141434325-141434825	ENSMUSG00000041741	3.24	2.48	0.67	0.36	0.45	Pde3a	Intron (ENSMUST00000043259/ENSMUSG00000041741, intron 2 of 15)
chr2:60552861-60553361	ENSMUSG00000086578	4	3.34	0.63	0.37	0.46	Gm13583	Promoter (<=1kb)
chr1:71887736-71888236	ENSMUSG00000059483	3.71	3.07	0.59	0.37	0.46	Gm5528	Distal Intergenic
chr13:10636766-10637266	ENSMUSG00000097009	3.24	3.79	-0.52	0.37	0.46	Gm26861	Intron (ENSMUST00000180807/ENSMUSG00000097009, intron 4 of 5)
chr4:15213017-15213517	ENSMUSG00000043252	4.47	3.95	0.49	0.37	0.46	Tmem64	Distal Intergenic
chr1:90734065-90734565	ENSMUSG00000048126	3.52	4.04	-0.51	0.37	0.46	Col6a3	Distal Intergenic
chr18:68444204-68444704	ENSMUSG00000045569	3.12	3.84	-0.63	0.37	0.46	Mc2r	Distal Intergenic
chr11:11855238-11855738	ENSMUSG00000020182	3.9	3.26	0.57	0.37	0.46	Ddc	Intron (ENSMUST00000066237/ENSMUSG00000020182, intron 6 of 14)
chr4:129828083-129828583	ENSMUSG00000028788	5.13	4.71	0.38	0.37	0.46	Ptp4a2	Intron (ENSMUST00000132386/ENSMUSG00000028788, intron 2 of 2)
chr4:45137620-45138120	ENSMUSG00000082628	3.22	2.52	0.65	0.37	0.46	Gm12566	Promoter (1-2kb)
chr4:10254161-10254661	ENSMUSG00000084215	2.88	3.47	-0.55	0.37	0.46	Gm11814	Distal Intergenic
chr4:148102083-148102583	ENSMUSG00000029005	2.89	2.09	0.71	0.38	0.47	Draxin	3' UTR
chr4:44028221-44028721	ENSMUSG00000028478	2.9	2.07	0.72	0.38	0.47	Clta	Intron (ENSMUST00000107846/ENSMUSG00000028478, intron 5 of 5)
chr10:69238271-69238771	ENSMUSG00000019944	3.57	2.87	0.66	0.38	0.47	Rhobtb1	Intron (ENSMUST00000167286/ENSMUSG00000019944, intron 3 of 4)
chr13:55371184-55371684	ENSMUSG00000052087	3.88	3.34	0.54	0.38	0.47	Rgs14	Promoter (1-2kb)
chr11:80508724-80509224	ENSMUSG00000085078	4.41	3.92	0.45	0.38	0.47	C030013C21Rik	Promoter (<=1kb)
chr7:96303933-96304433	ENSMUSG00000048078	3.53	2.83	0.64	0.38	0.47	Tenm4	Promoter (1-2kb)
chr7:73286155-73286655	ENSMUSG00000097756	4.05	3.47	0.52	0.38	0.47	A730056A06Rik	Distal Intergenic
chr4:151411555-151412055	ENSMUSG00000014592	3.44	2.76	0.59	0.39	0.48	Camta1	Intron (ENSMUST00000169423/ENSMUSG00000014592, intron 5 of 24)
chr4:136689882-136690382	ENSMUSG00000028664	3.66	3.06	0.55	0.39	0.48	Ephb2	Intron (ENSMUST00000105845/ENSMUSG00000028664, intron 5 of 15)
chr3:108591105-108591605	ENSMUSG00000040389	4.04	3.45	0.52	0.39	0.48	Wdr47	Promoter (<=1kb)
chr11:95369872-95370372	ENSMUSG00000038893	5.01	4.66	0.35	0.39	0.48	Fam117a	Intron (ENSMUST00000037502/ENSMUSG00000038893, intron 2 of 7)
chr12:55466309-55466809	ENSMUSG00000021025	2.91	3.46	-0.53	0.39	0.48	Nfkbia	Distal Intergenic
chr4:116371673-116372173	ENSMUSG00000003810	3.45	3.93	-0.47	0.39	0.48	Mast2	Intron (ENSMUST00000106484/ENSMUSG00000003810, intron 4 of 29)
chr11:117239568-117240068	ENSMUSG00000059248	4.02	3.51	0.5	0.39	0.48	Septin9	Intron (ENSMUST00000093907/ENSMUSG00000059248, intron 2 of 11)
chr4:129020446-129020946	ENSMUSG00000028792	3.91	3.13	0.7	0.39	0.48	Ak2	Distal Intergenic
chr4:135873792-135874292	ENSMUSG00000028675	3.21	2.48	0.65	0.4	0.49	Pnrc2	Promoter (<=1kb)
chr15:64117424-64117924	ENSMUSG00000022377	4.26	3.79	0.44	0.4	0.49	Asap1	Intron (ENSMUST00000177371/ENSMUSG00000022377, intron 22 of 27)
chr4:130516414-130516914	ENSMUSG00000078532	3.9	3.25	0.56	0.4	0.49	Nkain1	Distal Intergenic
chr16:94519000-94519500	ENSMUSG00000022898	3.69	2.87	0.72	0.4	0.49	Vps26c	Intron (ENSMUST00000023615/ENSMUSG00000022898, intron 1 of 7)
chr13:42453599-42454099	ENSMUSG00000021367	2.91	2.02	0.72	0.4	0.49	Edn1	Distal Intergenic
chr9:63308914-63309414	ENSMUSG00000058444	3.77	3.04	0.62	0.4	0.49	Map2k5	Intron (ENSMUST00000034920/ENSMUSG00000058444, intron 8 of 21)
chrX:140521908-140522408	ENSMUSG00000031431	3.3	3.79	-0.48	0.4	0.49	Tsc22d3	Distal Intergenic
chr15:57847469-57847969	ENSMUSG00000071757	2.84	2.05	0.68	0.4	0.49	Zhx2	Distal Intergenic
chr14:34442522-34443022	ENSMUSG00000021796	3.2	2.43	0.64	0.4	0.49	Bmpr1a	Intron (ENSMUST00000049005/ENSMUSG00000021796, intron 4 of 12)
chr5:107997774-107998274	ENSMUSG00000084855	2.91	2.13	0.7	0.4	0.49	Gm9850	Distal Intergenic
chr16:94721451-94721951	ENSMUSG00000022897	3.47	2.8	0.6	0.41	0.5	Dyrk1a	Distal Intergenic
chr2:163481475-163481975	ENSMUSG00000053353	3.85	3.3	0.51	0.41	0.5	2310001K24Rik	Distal Intergenic
chr15:103093650-103094150	ENSMUSG00000097003	3.76	4.19	-0.4	0.42	0.51	D930007P13Rik	Distal Intergenic
chr17:68312481-68312981	ENSMUSG00000041565	3.65	3.04	0.53	0.42	0.51	L3mbtl4	Intron (ENSMUST00000150573/ENSMUSG00000041565, intron 1 of 6)
chr9:62082967-62083467	ENSMUSG00000032252	3.86	3.26	0.53	0.42	0.51	Glce	Distal Intergenic
chr16:45796776-45797276	ENSMUSG00000033149	4.11	4.48	-0.37	0.42	0.51	Phldb2	Intron (ENSMUST00000036355/ENSMUSG00000033149, intron 5 of 17)
chr1:177555536-177556036	ENSMUSG00000063659	4.29	3.79	0.46	0.42	0.51	Zbtb18	Distal Intergenic
chr14:66736667-66737167	ENSMUSG00000045875	2.72	0	0.85	0.42	0.51	Adra1a	Distal Intergenic
chr1:172140149-172140649	ENSMUSG00000089803	4.39	3.93	0.43	0.42	0.51	Gm10171	Distal Intergenic
chr2:38064235-38064735	ENSMUSG00000035392	3.11	3.69	-0.52	0.42	0.52	Dennd1a	Intron (ENSMUST00000102787/ENSMUSG00000035392, intron 5 of 21)
chr4:94752436-94752936	ENSMUSG00000006386	3.65	4.19	-0.49	0.43	0.52	Tek	Intron (ENSMUST00000073939/ENSMUSG00000006386, intron 1 of 21)
chr1:120921438-120921938	ENSMUSG00000097881	2.97	2.06	0.72	0.43	0.52	Celrr	Distal Intergenic
chr3:144069926-144070426	ENSMUSG00000028266	3.5	3.94	-0.43	0.43	0.52	Lmo4	Distal Intergenic
chr15:34412001-34412501	ENSMUSG00000022324	2.91	3.61	-0.62	0.43	0.52	Matn2	Intron (ENSMUST00000163455/ENSMUSG00000022324, intron 10 of 18)
chr6:67130555-67131055	ENSMUSG00000097603	3.84	3.31	0.5	0.43	0.52	A430010J10Rik	Intron (ENSMUST00000181304/ENSMUSG00000097603, intron 3 of 5)
chr5:64714250-64714750	ENSMUSG00000097640	3.14	3.68	-0.49	0.43	0.52	Gm20033	Promoter (<=1kb)
chr11:59161359-59161859	ENSMUSG00000049287	4.64	5.04	-0.37	0.43	0.52	Iba57	Promoter (1-2kb)
chr11:69295256-69295756	ENSMUSG00000087003	2.83	2.13	0.66	0.43	0.52	Cntrobos	Promoter (1-2kb)
chr17:31892767-31893267	ENSMUSG00000024042	3.59	4.22	-0.56	0.43	0.52	Sik1	Distal Intergenic
chr8:70246543-70247043	ENSMUSG00000036054	2.95	2.07	0.71	0.43	0.52	Sugp2	Promoter (1-2kb)
chr5:66760699-66761199	ENSMUSG00000037736	3.44	2.87	0.55	0.43	0.52	Limch1	Intron (ENSMUST00000101164/ENSMUSG00000037736, intron 1 of 25)
chr17:88440545-88441045	ENSMUSG00000034998	3.81	3.13	0.62	0.43	0.52	Foxn2	Promoter (<=1kb)
chr2:93432905-93433405	ENSMUSG00000027215	4.12	3.68	0.43	0.43	0.52	Cd82	Intron (ENSMUST00000099696/ENSMUSG00000027215, intron 3 of 8)
chr8:111901987-111902487	ENSMUSG00000031952	3.51	2.87	0.6	0.44	0.52	Chst5	Intron (ENSMUST00000034430/ENSMUSG00000031952, intron 1 of 1)
chr8:48755415-48755915	ENSMUSG00000031561	3.98	3.51	0.46	0.44	0.52	Tenm3	Distal Intergenic
chr12:25268750-25269250	ENSMUSG00000020644	2.91	3.48	-0.54	0.44	0.52	Id2	Distal Intergenic
chr4:149886805-149887305	ENSMUSG00000039911	3.93	3.35	0.55	0.44	0.52	Spsb1	Distal Intergenic
chr8:33608392-33608892	ENSMUSG00000009630	2.99	3.49	-0.47	0.44	0.52	Ppp2cb	Intron (ENSMUST00000009774/ENSMUSG00000009630, intron 1 of 6)
chr17:14532584-14533084	ENSMUSG00000023886	3.33	3.8	-0.45	0.44	0.52	Smoc2	Distal Intergenic
chr6:136130314-136130814	ENSMUSG00000030209	2.49	1.55	0.77	0.44	0.52	Grin2b	Intron (ENSMUST00000053880/ENSMUSG00000030209, intron 1 of 12)
chr1:194739806-194740306	ENSMUSG00000026640	2.92	2.13	0.69	0.44	0.52	Plxna2	Intron (ENSMUST00000027952/ENSMUSG00000026640, intron 4 of 31)
chr4:41257680-41258180	ENSMUSG00000028433	3.13	2.55	0.57	0.44	0.53	Ubap2	Intron (ENSMUST00000108068/ENSMUSG00000028433, intron 1 of 28)
chr13:37680824-37681324	ENSMUSG00000039087	3.41	2.84	0.53	0.44	0.53	Rreb1	Distal Intergenic
chr15:62825493-62825993	ENSMUSG00000088897	2.93	2.05	0.7	0.44	0.53	Gm22521	Distal Intergenic
chr7:6913627-6914127	ENSMUSG00000051527	3.96	3.45	0.45	0.44	0.53	Usp29	Distal Intergenic
chr7:92509038-92509538	ENSMUSG00000030613	2.75	3.25	-0.49	0.44	0.53	Ccdc90b	Distal Intergenic
chr11:78162402-78162902	ENSMUSG00000017386	4.89	5.19	-0.29	0.44	0.53	Traf4	Promoter (2-3kb)
chrX:126771026-126771526	ENSMUSG00000058670	1.82	0.55	0.84	0.44	0.53	4932411N23Rik	Distal Intergenic
chr9:9194521-9195021	ENSMUSG00000050730	3.12	2.43	0.56	0.45	0.53	Arhgap42	Intron (ENSMUST00000093893/ENSMUSG00000050730, intron 1 of 22)
chr2:134481116-134481616	ENSMUSG00000027261	2.37	1.46	0.71	0.45	0.53	Hao1	Distal Intergenic
chrX:36550907-36551407	ENSMUSG00000006373	3.4	2.87	0.53	0.45	0.54	Pgrmc1	Distal Intergenic
chr2:58586311-58586811	ENSMUSG00000026839	3.62	4.04	-0.41	0.45	0.54	Upp2	Intron (ENSMUST00000135737/ENSMUSG00000026839, intron 1 of 1)
chr7:132356186-132356686	ENSMUSG00000030849	3.13	2.55	0.57	0.45	0.54	Fgfr2	Intron (ENSMUST00000124096/ENSMUSG00000030849, intron 2 of 6)
chr1:91052623-91053123	ENSMUSG00000026305	3.92	3.32	0.55	0.45	0.54	Lrrfip1	Promoter (<=1kb)
chr16:7089364-7089864	ENSMUSG00000008658	3.67	4.06	-0.38	0.46	0.54	Rbfox1	Intron (ENSMUST00000115841/ENSMUSG00000008658, intron 1 of 12)
chr7:45191856-45192356	ENSMUSG00000038292	3.97	3.45	0.45	0.46	0.54	Kash5	Promoter (1-2kb)
chr15:62212147-62212647	ENSMUSG00000097039	3.68	4.19	-0.47	0.46	0.54	Pvt1	Intron (ENSMUST00000182956/ENSMUSG00000097039, intron 4 of 6)
chr7:65410772-65411272	ENSMUSG00000030516	3.09	2.45	0.55	0.46	0.54	Tjp1	Distal Intergenic
chr15:75757967-75758467	ENSMUSG00000075600	3.96	3.45	0.45	0.46	0.54	Zc3h3	Promoter (1-2kb)
chr4:63542101-63542601	ENSMUSG00000039105	3.35	2.78	0.5	0.46	0.55	Atp6v1g1	Promoter (2-3kb)
chr18:30958647-30959147	ENSMUSG00000057455	2.81	2.03	0.64	0.46	0.55	Rit2	Distal Intergenic
chr1:153556234-153556734	ENSMUSG00000042684	2.53	3.04	-0.48	0.47	0.55	Npl	Distal Intergenic
chr1:57387833-57388333	ENSMUSG00000048495	3.1	2.53	0.53	0.47	0.55	Tyw5	Promoter (2-3kb)
chr10:91241582-91242082	ENSMUSG00000019961	3.51	3.95	-0.41	0.47	0.55	Tmpo	Distal Intergenic
chr9:44016295-44016795	ENSMUSG00000032011	3.78	3.07	0.61	0.47	0.55	Thy1	Distal Intergenic
chr16:44238794-44239294	ENSMUSG00000022696	4.4	4.82	-0.39	0.47	0.55	Sidt1	Distal Intergenic
chrX:7282575-7283075	ENSMUSG00000004317	3.37	3.81	-0.42	0.47	0.55	Clcn5	Intron (ENSMUST00000115746/ENSMUSG00000004317, intron 3 of 14)
chr7:19912078-19912578	ENSMUSG00000089886	4.45	4.06	0.36	0.47	0.55	Gm16184	Promoter (<=1kb)
chr11:59322871-59323371	ENSMUSG00000000126	3.79	3.32	0.45	0.47	0.56	Wnt9a	Intron (ENSMUST00000000128/ENSMUSG00000000126, intron 1 of 3)
chr13:110542657-110543157	ENSMUSG00000021701	2.52	3.03	-0.51	0.47	0.56	Plk2	Distal Intergenic
chr5:18006084-18006584	ENSMUSG00000028777	2.74	2.07	0.58	0.47	0.56	Gnat3	Intron (ENSMUST00000030561/ENSMUSG00000028777, intron 5 of 7)
chr12:4285112-4285612	ENSMUSG00000020647	4.11	3.68	0.41	0.47	0.56	Ncoa1	Intron (ENSMUST00000085814/ENSMUSG00000020647, intron 13 of 22)
chr10:18959959-18960459	ENSMUSG00000019850	3.01	3.5	-0.45	0.47	0.56	Tnfaip3	Distal Intergenic
chr1:92698973-92699473	ENSMUSG00000044055	4.24	4.69	-0.41	0.47	0.56	Otos	Distal Intergenic
chr5:131398176-131398676	ENSMUSG00000029673	3.37	2.75	0.52	0.47	0.56	Auts2	Distal Intergenic
chr16:21293510-21294010	ENSMUSG00000096918	3.71	4.17	-0.43	0.48	0.56	Gm16863	Promoter (2-3kb)
chr5:142313898-142314398	ENSMUSG00000097947	3.85	3.27	0.51	0.48	0.56	Gm26970	Distal Intergenic
chr7:79769570-79770070	ENSMUSG00000039099	2.48	3.04	-0.53	0.48	0.57	Wdr93	Intron (ENSMUST00000035622/ENSMUSG00000039099, intron 10 of 17)
chr4:76324429-76324929	ENSMUSG00000028399	2.77	2.09	0.58	0.49	0.57	Ptprd	Promoter (<=1kb)
chr4:126237679-126238179	ENSMUSG00000028849	2.77	2.09	0.59	0.49	0.57	Map7d1	Promoter (1-2kb)
chr16:63793750-63794250	ENSMUSG00000052504	3.05	2.47	0.5	0.49	0.58	Epha3	Intron (ENSMUST00000064405/ENSMUSG00000052504, intron 2 of 16)
chr1:76724478-76724978	ENSMUSG00000098611	3.33	2.79	0.47	0.5	0.58	Mir6343	Distal Intergenic
chr18:38844528-38845028	ENSMUSG00000036585	3.05	2.48	0.51	0.5	0.58	Fgf1	Intron (ENSMUST00000148850/ENSMUSG00000036452, intron 1 of 5)
chr15:83469366-83469866	ENSMUSG00000016664	4.71	4.37	0.31	0.5	0.59	Pacsin2	Distal Intergenic
chr4:119198091-119198591	ENSMUSG00000028643	4.3	3.93	0.33	0.5	0.59	Svbp	Promoter (2-3kb)
chr2:156566512-156567012	ENSMUSG00000027628	3.02	3.46	-0.42	0.5	0.59	Aar2	Exon (ENSMUST00000109570/ENSMUSG00000027628, exon 5 of 5)
chr15:12136287-12136787	ENSMUSG00000022201	3.15	2.52	0.56	0.5	0.59	Zfr	Exon (ENSMUST00000122941/ENSMUSG00000022201, exon 3 of 20)
chr1:183309607-183310107	ENSMUSG00000042901	5.26	5.49	-0.22	0.51	0.59	Aida	Intron (ENSMUST00000109166/ENSMUSG00000042901, intron 4 of 9)
chr16:93807891-93808391	ENSMUSG00000022946	3.75	3.31	0.42	0.51	0.59	Dop1b	Exon (ENSMUST00000045004/ENSMUSG00000022946, exon 35 of 37)
chr4:102635287-102635787	ENSMUSG00000028525	3.15	3.77	-0.54	0.52	0.6	Pde4b	Distal Intergenic
chr17:7271461-7271961	ENSMUSG00000023809	3.02	2.52	0.47	0.52	0.61	Rps6ka2	Exon (ENSMUST00000024575/ENSMUSG00000023809, exon 11 of 21)
chr15:61157902-61158402	ENSMUSG00000065812	3.01	2.46	0.48	0.52	0.61	Gm24696	Distal Intergenic
chr5:128646613-128647113	ENSMUSG00000081683	2.62	3.07	-0.43	0.52	0.61	Fzd10	Distal Intergenic
chr11:88252853-88253353	ENSMUSG00000034031	3.7	3.28	0.38	0.53	0.61	Ccdc182	Distal Intergenic
chr10:130259378-130259878	ENSMUSG00000048015	3.29	2.84	0.43	0.53	0.61	Neurod4	Distal Intergenic
chr12:26456169-26456669	ENSMUSG00000020641	3.59	3.02	0.48	0.53	0.61	Rsad2	Promoter (<=1kb)
chr13:35503467-35503967	ENSMUSG00000059288	4.63	4.31	0.31	0.53	0.61	Cdyl	Distal Intergenic
chr11:101984037-101984537	ENSMUSG00000010841	3.79	3.34	0.44	0.53	0.61	Cfap97d1	Promoter (<=1kb)
chr11:62263609-62264109	ENSMUSG00000018500	3.56	3.92	-0.36	0.53	0.62	Adora2b	Intron (ENSMUST00000018644/ENSMUSG00000018500, intron 1 of 1)
chr15:97089567-97090067	ENSMUSG00000022464	3.73	3.3	0.4	0.53	0.62	Slc38a4	Distal Intergenic
chr7:46349991-46350491	ENSMUSG00000009471	4.17	4.51	-0.31	0.53	0.62	Myod1	Distal Intergenic
chr3:109272978-109273478	ENSMUSG00000033721	3.28	2.8	0.43	0.54	0.62	Vav3	Distal Intergenic
chr6:4086821-4087321	ENSMUSG00000032757	3.96	4.26	-0.32	0.54	0.62	Bet1	Promoter (<=1kb)
chr3:50105466-50105966	ENSMUSG00000027737	3.45	3.8	-0.34	0.54	0.62	Slc7a11	Distal Intergenic
chr17:75640943-75641443	ENSMUSG00000002017	3.27	2.85	0.42	0.54	0.62	Fam98a	Distal Intergenic
chr11:71976989-71977489	ENSMUSG00000085528	3.69	3.28	0.37	0.54	0.63	4930401O10Rik	Distal Intergenic
chr15:103215135-103215635	ENSMUSG00000009575	3.26	2.8	0.41	0.55	0.63	Cbx5	Promoter (<=1kb)
chr18:57407781-57408281	ENSMUSG00000086607	3.6	4.04	-0.41	0.55	0.63	4930511M06Rik	Intron (ENSMUST00000130696/ENSMUSG00000086607, intron 3 of 3)
chr1:40765405-40765905	ENSMUSG00000026062	3.21	3.64	-0.39	0.55	0.63	Slc9a2	Exon (ENSMUST00000027231/ENSMUSG00000026062, exon 10 of 12)
chr13:37619853-37620353	ENSMUSG00000039087	3.49	3.04	0.39	0.55	0.63	Rreb1	Distal Intergenic
chr7:37788689-37789189	ENSMUSG00000043456	2.27	1.43	0.6	0.55	0.63	Zfp536	Distal Intergenic
chr11:109926868-109927368	ENSMUSG00000020620	3.44	3.93	-0.44	0.56	0.64	Abca8b	Distal Intergenic
chr17:6988138-6988638	ENSMUSG00000094724	1.43	0	0.67	0.56	0.64	Rnaset2b	Intron (ENSMUST00000089119/ENSMUSG00000094724, intron 4 of 8)
chr9:27617369-27617869	ENSMUSG00000062257	3.89	3.48	0.38	0.56	0.64	Opcml	Distal Intergenic
chr4:57811979-57812479	ENSMUSG00000089945	2.51	3.63	-0.67	0.56	0.65	Pakap	Intron (ENSMUST00000098066/ENSMUSG00000089945, intron 7 of 10)
chr11:43919418-43919918	ENSMUSG00000050541	4.15	3.82	0.32	0.56	0.65	Adra1b	Distal Intergenic
chr4:82946183-82946683	ENSMUSG00000059049	2.53	3.55	-0.65	0.56	0.65	Frem1	Intron (ENSMUST00000170248/ENSMUSG00000059049, intron 24 of 36)
chr3:130147690-130148190	ENSMUSG00000058897	2.65	2.13	0.49	0.57	0.65	Col25a1	Distal Intergenic
chr4:76443526-76444026	ENSMUSG00000028399	3.1	3.48	-0.35	0.57	0.65	Ptprd	Intron (ENSMUST00000107289/ENSMUSG00000028399, intron 1 of 35)
chr15:43717361-43717861	ENSMUSG00000054409	2.63	3.1	-0.39	0.57	0.66	Tmem74	Distal Intergenic
chr6:116359176-116359676	ENSMUSG00000025702	2.96	2.49	0.42	0.57	0.66	Marchf8	Intron (ENSMUST00000079012/ENSMUSG00000025702, intron 2 of 7)
chr14:78972370-78972870	ENSMUSG00000058997	3.84	3.5	0.34	0.57	0.66	Vwa8	Intron (ENSMUST00000040990/ENSMUSG00000058997, intron 12 of 44)
chr17:74265029-74265529	ENSMUSG00000058704	3.24	2.86	0.39	0.57	0.66	Memo1	Intron (ENSMUST00000078459/ENSMUSG00000058704, intron 1 of 8)
chr1:177623241-177623741	ENSMUSG00000015962	4.03	4.37	-0.32	0.57	0.66	1700016C15Rik	Distal Intergenic
chr7:126236071-126236571	ENSMUSG00000000131	3	2.46	0.46	0.57	0.66	Xpo6	Distal Intergenic
chr16:11568087-11568587	ENSMUSG00000071669	3.28	3.67	-0.35	0.58	0.66	Snx29	Intron (ENSMUST00000180792/ENSMUSG00000071669, intron 14 of 20)
chr1:66940800-66941300	ENSMUSG00000061816	3.49	3.83	-0.32	0.58	0.66	Myl1	Intron (ENSMUST00000027151/ENSMUSG00000061816, intron 1 of 6)
chr15:68287075-68287575	ENSMUSG00000068397	1.81	2.43	-0.52	0.58	0.66	Gm10240	Distal Intergenic
chr7:90609774-90610274	ENSMUSG00000030614	2.24	1.48	0.56	0.58	0.66	Tmem126b	Distal Intergenic
chr3:123092457-123092957	ENSMUSG00000050315	3.21	2.83	0.37	0.59	0.67	Synpo2	Intron (ENSMUST00000139160/ENSMUSG00000050315, intron 1 of 1)
chr7:145206108-145206608	ENSMUSG00000048677	4.1	4.43	-0.3	0.59	0.67	Tpcn2	Distal Intergenic
chr9:65109322-65109822	ENSMUSG00000032816	3.68	3.34	0.34	0.59	0.67	Igdcc4	Intron (ENSMUST00000035499/ENSMUSG00000032816, intron 1 of 19)
chr12:44344092-44344592	ENSMUSG00000020598	3.46	3.02	0.37	0.59	0.68	Nrcam	Intron (ENSMUST00000020939/ENSMUSG00000020598, intron 1 of 30)
chr1:36523494-36523994	ENSMUSG00000001138	3.23	2.87	0.37	0.6	0.68	Cnnm3	Promoter (2-3kb)
chr1:73824288-73824788	ENSMUSG00000098504	3.45	3.06	0.35	0.6	0.68	Mir6351	Distal Intergenic
chr9:72217208-72217708	ENSMUSG00000099190	3.77	3.29	0.41	0.6	0.69	Gm27188	Intron (ENSMUST00000184383/ENSMUSG00000099190, intron 1 of 2)
chr14:22651318-22651818	ENSMUSG00000063458	3.19	2.83	0.35	0.61	0.69	Lrmda	Intron (ENSMUST00000075639/ENSMUSG00000063458, intron 5 of 6)
chr15:27552093-27552593	ENSMUSG00000022265	3.5	3.78	-0.28	0.61	0.69	Ank	Intron (ENSMUST00000022875/ENSMUSG00000022265, intron 2 of 11)
chr8:108943110-108943610	ENSMUSG00000038872	3.63	3.32	0.31	0.62	0.7	Zfhx3	Intron (ENSMUST00000043896/ENSMUSG00000038872, intron 7 of 9)
chr6:143859447-143859947	ENSMUSG00000041540	3.45	3.79	-0.32	0.62	0.7	Sox5	Intron (ENSMUST00000111748/ENSMUSG00000041540, intron 4 of 7)
chr7:84029162-84029662	ENSMUSG00000052353	3.72	3.35	0.36	0.62	0.7	Cemip	Intron (ENSMUST00000064174/ENSMUSG00000052353, intron 1 of 28)
chr4:123035584-123036084	ENSMUSG00000028653	3.79	4.07	-0.26	0.62	0.7	Trit1	Intron (ENSMUST00000102649/ENSMUSG00000028653, intron 1 of 10)
chr13:9319650-9320150	ENSMUSG00000048264	3.63	3.3	0.3	0.62	0.7	Dip2c	Intron (ENSMUST00000174552/ENSMUSG00000048264, intron 1 of 36)
chr1:137973401-137973901	ENSMUSG00000098243	3.43	3.02	0.34	0.62	0.7	Gm4258	Intron (ENSMUST00000182127/ENSMUSG00000098243, intron 2 of 2)
chr2:180207707-180208207	ENSMUSG00000015647	3.7	4.03	-0.32	0.62	0.7	Lama5	Intron (ENSMUST00000015791/ENSMUSG00000015647, intron 3 of 78)
chr12:52892462-52892962	ENSMUSG00000061603	2.9	2.43	0.38	0.62	0.7	Akap6	Intron (ENSMUST00000095737/ENSMUSG00000061603, intron 4 of 13)
chr18:80101264-80101764	ENSMUSG00000056214	3.45	3.04	0.35	0.63	0.71	Pard6g	Intron (ENSMUST00000070219/ENSMUSG00000056214, intron 2 of 2)
chr5:125111092-125111592	ENSMUSG00000029478	3.79	3.47	0.28	0.63	0.71	Ncor2	Intron (ENSMUST00000111402/ENSMUSG00000029478, intron 4 of 47)
chr1:81795398-81795898	ENSMUSG00000087008	2.6	2.13	0.42	0.63	0.71	Gm5530	Distal Intergenic
chr2:18965086-18965586	ENSMUSG00000026737	2.87	2.46	0.36	0.63	0.71	Pip4k2a	Intron (ENSMUST00000006912/ENSMUSG00000026737, intron 1 of 9)
chr7:113727901-113728401	ENSMUSG00000073862	3.21	2.81	0.36	0.63	0.71	Gm5600	Distal Intergenic
chrX:7276537-7277037	ENSMUSG00000004317	3.17	3.49	-0.28	0.63	0.71	Clcn5	Intron (ENSMUST00000115746/ENSMUSG00000004317, intron 3 of 14)
chr15:58082143-58082643	ENSMUSG00000022361	2.65	3.08	-0.36	0.63	0.71	Zhx1	Distal Intergenic
chr11:120269477-120269977	ENSMUSG00000039741	3.17	3.45	-0.29	0.64	0.72	Bahcc1	Intron (ENSMUST00000122148/ENSMUSG00000039741, intron 4 of 27)
chr2:28227808-28228308	ENSMUSG00000026833	3.38	3.68	-0.26	0.64	0.72	Olfm1	Intron (ENSMUST00000113920/ENSMUSG00000026833, intron 5 of 5)
chr15:81120085-81120585	ENSMUSG00000042292	2.88	2.45	0.36	0.64	0.72	Mrtfa	Intron (ENSMUST00000134469/ENSMUSG00000042292, intron 2 of 14)
chr4:126269222-126269722	ENSMUSG00000028847	3.19	3.6	-0.37	0.64	0.72	Trappc3	Intron (ENSMUST00000030660/ENSMUSG00000028847, intron 1 of 4)
chr5:21493286-21493786	ENSMUSG00000048520	2.31	2.75	-0.4	0.65	0.73	Fbxl13	Intron (ENSMUST00000051358/ENSMUSG00000048520, intron 17 of 19)
chr16:97437388-97437888	ENSMUSG00000040605	3.95	3.64	0.28	0.65	0.73	Bace2	3' UTR
chr5:96039342-96039842	ENSMUSG00000034724	3.2	3.48	-0.27	0.65	0.73	Cnot6l	Distal Intergenic
chr14:104467835-104468335	ENSMUSG00000048349	2.5	2.07	0.37	0.66	0.73	Pou4f1	Promoter (<=1kb)
chr9:27475470-27475970	ENSMUSG00000031991	2.87	2.55	0.33	0.66	0.73	Spata19	Distal Intergenic
chr4:8799378-8799878	ENSMUSG00000041235	4.3	4.08	0.22	0.66	0.73	Chd7	Intron (ENSMUST00000039267/ENSMUSG00000041235, intron 3 of 37)
chr3:95027592-95028092	ENSMUSG00000005625	3.3	3.65	-0.3	0.66	0.73	Psmd4	Distal Intergenic
chr13:6340171-6340671	ENSMUSG00000021193	2.71	3.04	-0.32	0.66	0.73	Pitrm1	Distal Intergenic
chr13:46428965-46429465	ENSMUSG00000038132	4.08	4.3	-0.21	0.66	0.74	Rbm24	3' UTR
chr2:103927499-103927999	ENSMUSG00000084756	3.17	2.82	0.31	0.66	0.74	Gm13881	Distal Intergenic
chr4:123050652-123051152	ENSMUSG00000028653	3.95	4.26	-0.29	0.66	0.74	Trit1	Promoter (1-2kb)
chr16:45070444-45070944	ENSMUSG00000022665	3.37	3.06	0.29	0.66	0.74	Ccdc80	Distal Intergenic
chr7:75371893-75372393	ENSMUSG00000069196	2.39	2.87	-0.36	0.66	0.74	Gm10161	Distal Intergenic
chr5:151230386-151230886	ENSMUSG00000016128	3.39	3.12	0.29	0.66	0.74	Stard13	Promoter (2-3kb)
chr3:159885846-159886346	ENSMUSG00000028173	3.22	2.81	0.36	0.66	0.74	Wls	Intron (ENSMUST00000068952/ENSMUSG00000028173, intron 2 of 11)
chr5:73647100-73647600	ENSMUSG00000029156	3.63	3.29	0.31	0.67	0.74	Sgcb	Promoter (<=1kb)
chr13:37509330-37509830	ENSMUSG00000021423	3.58	3.27	0.27	0.67	0.74	Ly86	Distal Intergenic
chr11:114795169-114795669	ENSMUSG00000000202	3.91	3.65	0.24	0.67	0.74	Btbd17	Promoter (<=1kb)
chr11:88557096-88557596	ENSMUSG00000069769	3.21	3.51	-0.26	0.67	0.75	Msi2	Intron (ENSMUST00000107909/ENSMUSG00000069769, intron 6 of 13)
chr3:61363473-61363973	ENSMUSG00000053706	3.12	3.45	-0.31	0.68	0.75	B430305J03Rik	Promoter (<=1kb)
chr9:102632158-102632658	ENSMUSG00000035048	4.06	4.26	-0.21	0.68	0.75	Anapc13	Intron (ENSMUST00000038673/ENSMUSG00000035048, intron 2 of 2)
chr10:70966863-70967363	ENSMUSG00000014329	3.15	2.87	0.29	0.68	0.75	Bicc1	Intron (ENSMUST00000143791/ENSMUSG00000014329, intron 3 of 20)
chr13:30656755-30657255	ENSMUSG00000069255	3.14	2.79	0.29	0.68	0.75	Dusp22	Promoter (2-3kb)
chr19:40370181-40370681	ENSMUSG00000025006	3.14	2.87	0.29	0.68	0.75	Sorbs1	Intron (ENSMUST00000099466/ENSMUSG00000025006, intron 5 of 21)
chr13:37666455-37666955	ENSMUSG00000039087	4.32	4.05	0.24	0.68	0.75	Rreb1	Distal Intergenic
chr6:42354162-42354662	ENSMUSG00000029860	3.38	3.06	0.29	0.68	0.75	Zyx	Intron (ENSMUST00000070635/ENSMUSG00000029860, intron 5 of 9)
chr11:67144509-67145009	ENSMUSG00000087410	3.16	3.47	-0.28	0.68	0.76	2310065F04Rik	Distal Intergenic
chr11:32736365-32736865	ENSMUSG00000020271	2.82	3.55	-0.46	0.68	0.76	Fbxw11	Intron (ENSMUST00000109366/ENSMUSG00000020271, intron 8 of 12)
chr1:160531328-160531828	ENSMUSG00000026721	2.54	1.55	0.48	0.69	0.76	Rabgap1l	Intron (ENSMUST00000028049/ENSMUSG00000026721, intron 13 of 20)
chr7:135551438-135551938	ENSMUSG00000041836	3.56	3.27	0.24	0.69	0.76	Ptpre	Intron (ENSMUST00000073961/ENSMUSG00000041836, intron 1 of 20)
chr11:8443424-8443924	ENSMUSG00000020422	3.19	3.5	-0.27	0.69	0.76	Tns3	Intron (ENSMUST00000020695/ENSMUSG00000020422, intron 27 of 30)
chr5:107947411-107947911	ENSMUSG00000029270	3.1	2.78	0.28	0.69	0.77	Dipk1a	Intron (ENSMUST00000031198/ENSMUSG00000029270, intron 1 of 4)
chr6:29941006-29941506	ENSMUSG00000039629	4.29	4.08	0.2	0.7	0.77	Strip2	Intron (ENSMUST00000137068/ENSMUSG00000039629, intron 16 of 17)
chr13:57061076-57061576	ENSMUSG00000077279	2.79	2.49	0.29	0.7	0.77	Gm22777	Distal Intergenic
chr1:133893095-133893595	ENSMUSG00000010311	4.61	4.41	0.2	0.7	0.77	Optc	Distal Intergenic
chr12:111852925-111853425	ENSMUSG00000021285	3.1	2.86	0.27	0.7	0.77	Ppp1r13b	Intron (ENSMUST00000054815/ENSMUSG00000021285, intron 4 of 16)
chr4:10035274-10035774	ENSMUSG00000082501	3.64	3.35	0.29	0.7	0.77	Gm11835	Distal Intergenic
chrX:101260248-101260748	ENSMUSG00000042903	3.23	3.47	-0.24	0.7	0.77	Foxo4	3' UTR
chr13:46443949-46444449	ENSMUSG00000038132	3.01	3.29	-0.25	0.7	0.78	Rbm24	Distal Intergenic
chrX:134409433-134409933	ENSMUSG00000000223	3.54	3.32	0.23	0.71	0.78	Drp2	5' UTR
chr2:172410991-172411491	ENSMUSG00000074570	2.83	2.55	0.28	0.71	0.78	Cass4	Intron (ENSMUST00000099061/ENSMUSG00000074570, intron 1 of 4)
chr17:44508143-44508643	ENSMUSG00000039153	4.5	4.32	0.19	0.71	0.78	Runx2	Intron (ENSMUST00000162816/ENSMUSG00000039153, intron 5 of 5)
chr2:180393393-180393893	ENSMUSG00000070144	3.05	3.32	-0.23	0.71	0.78	Mir1a-1	Distal Intergenic
chr12:15654566-15655066	ENSMUSG00000098158	3.34	3.04	0.26	0.71	0.78	Gm4804	Distal Intergenic
chr4:139079395-139079895	ENSMUSG00000041120	3.72	3.5	0.22	0.71	0.78	Nbl1	Distal Intergenic
chr14:62235947-62236447	ENSMUSG00000098096	3.24	3.46	-0.22	0.71	0.78	Gm26969	Distal Intergenic
chr16:38370640-38371140	ENSMUSG00000022803	4.16	3.98	0.2	0.72	0.79	Popdc2	Promoter (<=1kb)
chr7:142600797-142601297	ENSMUSG00000000031	4.07	3.85	0.23	0.72	0.79	H19	Distal Intergenic
chr3:133549749-133550249	ENSMUSG00000040943	3.32	3.65	-0.29	0.72	0.79	Tet2	Distal Intergenic
chr17:70794254-70794754	ENSMUSG00000003279	3.03	3.3	-0.23	0.72	0.79	Dlgap1	Intron (ENSMUST00000133983/ENSMUSG00000003279, intron 11 of 13)
chr13:44541317-44541817	ENSMUSG00000098144	3.42	3.66	-0.23	0.72	0.79	1700029N11Rik	Distal Intergenic
chr15:41804349-41804849	ENSMUSG00000022307	2.43	2.13	0.29	0.72	0.79	Oxr1	Intron (ENSMUST00000090096/ENSMUSG00000022307, intron 6 of 15)
chrX:143966260-143966760	ENSMUSG00000031285	2.82	3.09	-0.24	0.72	0.79	Dcx	Distal Intergenic
chr18:77825094-77825594	ENSMUSG00000025429	5.26	5.4	-0.13	0.73	0.79	Pstpip2	Intron (ENSMUST00000114741/ENSMUSG00000025429, intron 1 of 14)
chr5:116036440-116036940	ENSMUSG00000079278	3.72	3.49	0.21	0.73	0.79	Tmem233	Distal Intergenic
chr4:118862600-118863100	ENSMUSG00000073769	3.85	3.64	0.19	0.73	0.8	Olfr1331	Promoter (1-2kb)
chr6:48510256-48510756	ENSMUSG00000029797	3.53	3.34	0.21	0.73	0.8	Sspo	Distal Intergenic
chr9:41447413-41447913	ENSMUSG00000093011	3.56	3.24	0.25	0.73	0.8	Mir100	Distal Intergenic
chr8:124924359-124924859	ENSMUSG00000031987	3.33	3.02	0.25	0.74	0.8	Egln1	Intron (ENSMUST00000034469/ENSMUSG00000031987, intron 1 of 4)
chr16:87553257-87553757	ENSMUSG00000025610	3.88	3.69	0.19	0.74	0.8	Map3k7cl	Promoter (<=1kb)
chr4:83839052-83839552	ENSMUSG00000052407	2.41	2.09	0.28	0.74	0.8	Ccdc171	Intron (ENSMUST00000053414/ENSMUSG00000052407, intron 25 of 25)
chr15:52964302-52964802	ENSMUSG00000061731	1.66	2.55	-0.39	0.74	0.81	Ext1	Distal Intergenic
chr1:92099500-92100000	ENSMUSG00000026313	4.43	3.87	0.37	0.74	0.81	Hdac4	Intron (ENSMUST00000008995/ENSMUSG00000026313, intron 1 of 25)
chr15:55213586-55214086	ENSMUSG00000022419	2.77	2.48	0.25	0.74	0.81	Deptor	Intron (ENSMUST00000096433/ENSMUSG00000022419, intron 6 of 8)
chr14:37032452-37032952	ENSMUSG00000021804	4	3.82	0.18	0.74	0.81	Rgr	Distal Intergenic
chr10:51793882-51794382	ENSMUSG00000062224	2.43	2.07	0.3	0.74	0.81	4933411G06Rik	Distal Intergenic
chr10:75121045-75121545	ENSMUSG00000009681	2.77	3.06	-0.25	0.75	0.81	Bcr	Intron (ENSMUST00000164107/ENSMUSG00000009681, intron 1 of 22)
chr3:118500123-118500623	ENSMUSG00000097311	4.13	3.97	0.17	0.75	0.81	Gm26871	Intron (ENSMUST00000180593/ENSMUSG00000097311, intron 1 of 1)
chr4:8939090-8939590	ENSMUSG00000083786	3.91	4.08	-0.17	0.75	0.81	Rps18-ps2	Promoter (1-2kb)
chr1:90162517-90163017	ENSMUSG00000026301	4	3.84	0.18	0.75	0.81	Iqca	Distal Intergenic
chr8:22939178-22939678	ENSMUSG00000031540	4.35	4.21	0.15	0.75	0.81	Kat6a	Exon (ENSMUST00000110696/ENSMUSG00000031540, exon 17 of 17)
chr7:27607160-27607660	ENSMUSG00000004056	0.87	0	0.33	0.75	0.81	Akt2	Promoter (<=1kb)
chr19:26128366-26128866	ENSMUSG00000084589	3.04	2.75	0.22	0.75	0.81	Gm25176	Distal Intergenic
chr5:101919474-101919974	ENSMUSG00000043940	3.52	3.29	0.2	0.76	0.82	Wdfy3	Exon (ENSMUST00000053177/ENSMUSG00000043940, exon 22 of 67)
chr9:21752098-21752598	ENSMUSG00000032193	3.99	3.8	0.17	0.76	0.82	Ldlr	Distal Intergenic
chr10:59510619-59511119	ENSMUSG00000009647	3.25	3.48	-0.2	0.76	0.82	Mcu	Intron (ENSMUST00000020312/ENSMUSG00000009647, intron 1 of 7)
chr10:51961394-51961894	ENSMUSG00000049641	2.78	2.49	0.24	0.76	0.82	Vgll2	Distal Intergenic
chr5:35458205-35458705	ENSMUSG00000036596	2.38	2.13	0.25	0.77	0.83	Cpz	Distal Intergenic
chr19:29534029-29534529	ENSMUSG00000038658	3.5	3.31	0.18	0.77	0.83	Ric1	Promoter (<=1kb)
chr11:8496579-8497079	ENSMUSG00000020422	3.28	3.09	0.19	0.77	0.83	Tns3	Intron (ENSMUST00000020695/ENSMUSG00000020422, intron 16 of 30)
chr13:60686881-60687381	ENSMUSG00000021559	2.73	2.53	0.22	0.78	0.84	Dapk1	Intron (ENSMUST00000077453/ENSMUSG00000021559, intron 2 of 25)
chr13:29746533-29747033	ENSMUSG00000006191	2.79	2.55	0.24	0.78	0.84	Cdkal1	Intron (ENSMUST00000140278/ENSMUSG00000006191, intron 5 of 16)
chr15:82147650-82148150	ENSMUSG00000022463	4.73	4.87	-0.13	0.78	0.84	Srebf2	Promoter (<=1kb)
chr14:32894473-32894973	ENSMUSG00000050666	3.79	3.93	-0.14	0.78	0.84	Vstm4	Promoter (2-3kb)
chr7:89627913-89628413	ENSMUSG00000092071	3.11	3.28	-0.18	0.79	0.84	A230065N10Rik	Distal Intergenic
chr10:60151227-60151727	ENSMUSG00000058297	3.49	3.31	0.17	0.79	0.84	Spock2	Distal Intergenic
chr4:130275042-130275542	ENSMUSG00000023232	3.48	3.66	-0.17	0.79	0.84	Serinc2	Promoter (<=1kb)
chr7:132810284-132810784	ENSMUSG00000030956	3.27	3.06	0.17	0.79	0.84	Fam53b	Promoter (2-3kb)
chr9:70915030-70915530	ENSMUSG00000032207	3.07	3.35	-0.22	0.79	0.85	Lipc	Intron (ENSMUST00000034731/ENSMUSG00000032207, intron 1 of 8)
chr11:67313688-67314188	ENSMUSG00000055775	3.11	3.3	-0.17	0.79	0.85	Myh8	Distal Intergenic
chr2:146168129-146168629	ENSMUSG00000037143	3.31	3.46	-0.16	0.8	0.85	Cfap61	Intron (ENSMUST00000133433/ENSMUSG00000037143, intron 25 of 26)
chr15:77014897-77015397	ENSMUSG00000018893	3.98	3.83	0.15	0.8	0.85	Mb	Distal Intergenic
chr4:124714434-124714934	ENSMUSG00000028902	3.33	3.13	0.2	0.8	0.85	Sf3a3	Promoter (<=1kb)
chr11:72233971-72234471	ENSMUSG00000020805	3.11	3.33	-0.18	0.8	0.85	Slc13a5	Distal Intergenic
chr12:111021079-111021579	ENSMUSG00000037896	3.13	3.29	-0.16	0.8	0.85	Rcor1	Distal Intergenic
chr9:65458924-65459424	ENSMUSG00000032388	3.08	3.28	-0.19	0.8	0.85	Spg21	Promoter (1-2kb)
chr7:112775856-112776356	ENSMUSG00000055320	3.81	3.66	0.14	0.8	0.85	Tead1	Intron (ENSMUST00000084705/ENSMUSG00000055320, intron 2 of 11)
chr8:103494646-103495146	ENSMUSG00000031871	2.89	3.12	-0.17	0.8	0.86	Cdh5	Distal Intergenic
chr15:67227720-67228220	ENSMUSG00000013846	3.48	3.32	0.16	0.81	0.86	St3gal1	Distal Intergenic
chr2:180367621-180368121	ENSMUSG00000084843	2.29	2.45	-0.19	0.81	0.86	B230312C02Rik	Distal Intergenic
chr3:8850685-8851185	ENSMUSG00000040269	3.99	3.82	0.15	0.81	0.86	Mrps28	Intron (ENSMUST00000042148/ENSMUSG00000040269, intron 2 of 2)
chr7:46316853-46317353	ENSMUSG00000009487	3.66	3.51	0.15	0.81	0.86	Otog	Distal Intergenic
chr2:29245258-29245758	ENSMUSG00000079499	3.65	3.78	-0.15	0.81	0.86	6530402F18Rik	Promoter (2-3kb)
chr5:64196683-64197183	ENSMUSG00000029174	3.64	3.49	0.15	0.81	0.86	Tbc1d1	Intron (ENSMUST00000043893/ENSMUSG00000029174, intron 2 of 21)
chr17:9460856-9461356	ENSMUSG00000072968	2.89	3.06	-0.16	0.81	0.86	Gm17728	Distal Intergenic
chr7:65280860-65281360	ENSMUSG00000030516	3.24	3.03	0.15	0.82	0.87	Tjp1	Distal Intergenic
chr8:77031106-77031606	ENSMUSG00000031618	3.14	3.27	-0.14	0.82	0.87	Nr3c2	Intron (ENSMUST00000109913/ENSMUSG00000031618, intron 2 of 8)
chr9:48610984-48611484	ENSMUSG00000032271	3.45	3.33	0.14	0.82	0.87	Nnmt	Distal Intergenic
chr14:47041629-47042129	ENSMUSG00000021838	3.24	3.07	0.15	0.82	0.87	Samd4	Intron (ENSMUST00000022386/ENSMUSG00000021838, intron 3 of 12)
chr5:77581193-77581693	ENSMUSG00000047652	2.92	3.11	-0.15	0.82	0.87	Pea15b-ps	Distal Intergenic
chr4:43728220-43728720	ENSMUSG00000071001	3.22	3.04	0.15	0.82	0.87	Hrct1	Promoter (1-2kb)
chr8:93569565-93570065	ENSMUSG00000058019	2.6	2.75	-0.16	0.83	0.87	Ces5a	Distal Intergenic
chr9:51869046-51869546	ENSMUSG00000074354	2.96	2.76	0.16	0.83	0.87	Arhgap20os	Intron (ENSMUST00000152203/ENSMUSG00000074354, intron 1 of 4)
chr5:131961769-131962269	ENSMUSG00000029673	2.66	3.02	-0.24	0.83	0.87	Auts2	Intron (ENSMUST00000161226/ENSMUSG00000029673, intron 4 of 18)
chr7:6339722-6340222	ENSMUSG00000030443	3.04	3.43	-0.25	0.83	0.88	Zfp583	Distal Intergenic
chr12:9113662-9114162	ENSMUSG00000066637	4.3	4.17	0.12	0.83	0.88	Ttc32	Distal Intergenic
chr2:73580169-73580669	ENSMUSG00000027107	4.3	4.21	0.11	0.83	0.88	Chrna1	Promoter (<=1kb)
chr10:85011029-85011529	ENSMUSG00000035620	3.12	3.24	-0.15	0.84	0.88	Ric8b	Intron (ENSMUST00000038523/ENSMUSG00000035620, intron 9 of 9)
chr19:24797470-24797970	ENSMUSG00000041731	2.69	2.52	0.16	0.84	0.88	Pgm5	Intron (ENSMUST00000047666/ENSMUSG00000041731, intron 6 of 10)
chr10:96309043-96309543	ENSMUSG00000094249	3.36	3.52	-0.12	0.84	0.88	Gm20091	Distal Intergenic
chr8:126847488-126847988	ENSMUSG00000093904	3.16	3.25	-0.13	0.84	0.88	Tomm20	Distal Intergenic
chr15:55128637-55129137	ENSMUSG00000022419	3.17	3.33	-0.12	0.85	0.89	Deptor	Intron (ENSMUST00000096433/ENSMUSG00000022419, intron 1 of 8)
chr9:96078687-96079187	ENSMUSG00000032410	3.51	3.66	-0.13	0.85	0.89	Xrn1	Distal Intergenic
chr12:73476266-73476766	ENSMUSG00000034435	3.97	4.08	-0.09	0.85	0.89	Tmem30b	Distal Intergenic
chr1:3552359-3552859	ENSMUSG00000051951	3	2.78	0.16	0.85	0.89	Xkr4	Intron (ENSMUST00000070533/ENSMUSG00000051951, intron 1 of 2)
chr18:77054673-77055173	ENSMUSG00000025420	3.61	3.46	0.12	0.85	0.89	Katnal2	Distal Intergenic
chr7:68550386-68550886	ENSMUSG00000094854	2.96	2.81	0.13	0.85	0.89	Gm5334	Distal Intergenic
chr5:37699682-37700182	ENSMUSG00000029123	2.96	2.75	0.13	0.86	0.91	Stk32b	Intron (ENSMUST00000094836/ENSMUSG00000029123, intron 1 of 11)
chrX:143543153-143543653	ENSMUSG00000031284	3.44	3.29	0.13	0.87	0.91	Pak3	Intron (ENSMUST00000033640/ENSMUSG00000031284, intron 1 of 15)
chr6:125152552-125153052	ENSMUSG00000038271	3.55	3.87	-0.19	0.87	0.91	Iffo1	Promoter (<=1kb)
chr4:95483458-95483958	ENSMUSG00000085835	3.15	3.24	-0.12	0.87	0.91	Gm12707	Promoter (<=1kb)
chr3:102095464-102095964	ENSMUSG00000027861	2.95	2.79	0.12	0.87	0.91	Casq2	Intron (ENSMUST00000029454/ENSMUSG00000027861, intron 1 of 10)
chr8:123895481-123895981	ENSMUSG00000092329	2.94	2.85	0.11	0.87	0.91	Galnt2l	Promoter (<=1kb)
chr4:45473043-45473543	ENSMUSG00000044813	5.36	5.3	0.06	0.87	0.91	Shb	Intron (ENSMUST00000147926/ENSMUSG00000044813, intron 1 of 4)
chr10:40069171-40069671	ENSMUSG00000019838	3.59	3.47	0.1	0.87	0.91	Slc16a10	Intron (ENSMUST00000092566/ENSMUSG00000019838, intron 3 of 5)
chr1:57633953-57634453	ENSMUSG00000038305	2.96	2.83	0.11	0.87	0.91	Spats2l	Distal Intergenic
chr3:37875414-37875914	ENSMUSG00000089123	4.04	3.97	0.08	0.87	0.91	Gm26404	Distal Intergenic
chr12:90923474-90923974	ENSMUSG00000097071	2.97	3.09	-0.11	0.88	0.91	4930544I03Rik	Intron (ENSMUST00000181184/ENSMUSG00000097071, intron 2 of 4)
chr2:57960766-57961266	ENSMUSG00000026828	2.94	2.82	0.12	0.88	0.91	Galnt5	Distal Intergenic
chr2:79653782-79654282	ENSMUSG00000027007	2.64	2.48	0.14	0.88	0.91	Itprid2	Intron (ENSMUST00000111785/ENSMUSG00000027007, intron 9 of 17)
chr4:99974260-99974760	ENSMUSG00000025791	4.28	4.23	0.08	0.88	0.91	Pgm1	Intron (ENSMUST00000058351/ENSMUSG00000025791, intron 7 of 10)
chr9:53492037-53492537	ENSMUSG00000034218	3.18	3.27	-0.1	0.88	0.91	Atm	Exon (ENSMUST00000118282/ENSMUSG00000034218, exon 27 of 64)
chr2:28882764-28883264	ENSMUSG00000026806	3.91	3.8	0.09	0.88	0.91	Ddx31	Intron (ENSMUST00000113853/ENSMUSG00000026806, intron 17 of 19)
chr1:39746461-39746961	ENSMUSG00000057173	2.29	2.09	0.15	0.88	0.92	Rfx8	Distal Intergenic
chr12:69722838-69723338	ENSMUSG00000020988	3.83	3.95	-0.1	0.88	0.92	L2hgdh	Promoter (1-2kb)
chr14:73313654-73314154	ENSMUSG00000022105	2.93	3.06	-0.1	0.89	0.92	Rb1	Intron (ENSMUST00000022701/ENSMUSG00000022105, intron 2 of 26)
chr12:113028830-113029330	ENSMUSG00000021143	3.73	3.65	0.08	0.89	0.92	Pacs2	Intron (ENSMUST00000084891/ENSMUSG00000021143, intron 1 of 23)
chr6:100189359-100189859	ENSMUSG00000072872	3.4	3.34	0.09	0.89	0.92	Rybp	Distal Intergenic
chr5:23418262-23418762	ENSMUSG00000073147	2.96	2.87	0.11	0.89	0.92	5031425E22Rik	Distal Intergenic
chr12:85227179-85227679	ENSMUSG00000004788	3.73	3.65	0.08	0.89	0.92	Eif2b2	Promoter (2-3kb)
chr6:42385584-42386084	ENSMUSG00000029859	3.41	3.51	-0.09	0.89	0.92	Epha1	Distal Intergenic
chr6:128236459-128236959	ENSMUSG00000030353	4.52	4.79	-0.16	0.89	0.92	Tead4	Intron (ENSMUST00000130454/ENSMUSG00000030353, intron 8 of 11)
chr17:31888530-31889030	ENSMUSG00000024042	3.57	3.46	0.08	0.89	0.92	Sik1	Distal Intergenic
chr4:102685001-102685501	ENSMUSG00000077260	4	4.08	-0.06	0.9	0.92	Gm24869	Distal Intergenic
chr16:85887613-85888113	ENSMUSG00000022894	3.38	3.3	0.09	0.9	0.93	Adamts5	Exon (ENSMUST00000023611/ENSMUSG00000022894, exon 2 of 8)
chr15:93201876-93202376	ENSMUSG00000097989	2.6	2.48	0.1	0.9	0.93	Gm4335	Distal Intergenic
chr5:102275559-102276059	ENSMUSG00000057315	3.15	3.05	0.08	0.9	0.93	Arhgap24	Distal Intergenic
chr9:45677906-45678406	ENSMUSG00000032087	3.57	3.45	0.08	0.9	0.93	Dscaml1	Intron (ENSMUST00000034592/ENSMUSG00000032087, intron 8 of 32)
chr7:110774080-110774580	ENSMUSG00000005686	3.58	3.67	-0.07	0.91	0.93	Ampd3	Promoter (<=1kb)
chr12:26469359-26469859	ENSMUSG00000020638	3.61	3.81	-0.13	0.91	0.94	Cmpk2	Promoter (<=1kb)
chr7:90341527-90342027	ENSMUSG00000030616	3.2	3.24	-0.08	0.92	0.94	Sytl2	Distal Intergenic
chr16:17208752-17209252	ENSMUSG00000071636	4.5	4.54	-0.05	0.92	0.95	Rimbp3	Promoter (<=1kb)
chr15:81264328-81264828	ENSMUSG00000050164	3.17	3.35	-0.11	0.92	0.95	Mchr1	Distal Intergenic
chr10:61536059-61536559	ENSMUSG00000037151	4.02	4.08	-0.05	0.93	0.95	Lrrc20	Intron (ENSMUST00000049242/ENSMUSG00000037151, intron 3 of 4)
chr6:21894360-21894860	ENSMUSG00000029669	3.24	3.35	-0.07	0.93	0.95	Tspan12	Distal Intergenic
chr19:7155210-7155710	ENSMUSG00000036278	4.02	4.19	-0.1	0.93	0.95	Macrod1	Intron (ENSMUST00000040261/ENSMUSG00000036278, intron 3 of 10)
chr8:127706348-127706848	ENSMUSG00000025812	3.75	3.81	-0.05	0.93	0.96	Pard3	Distal Intergenic
chr4:32041943-32042443	ENSMUSG00000082398	3.14	3.09	0.06	0.93	0.96	Gm11927	Distal Intergenic
chr11:97373367-97373867	ENSMUSG00000038485	3.44	3.53	-0.06	0.93	0.96	Socs7	Intron (ENSMUST00000045540/ENSMUSG00000038485, intron 2 of 9)
chr13:97774992-97775492	ENSMUSG00000097346	3.13	3.07	0.05	0.93	0.96	Rps18-ps4	Distal Intergenic
chr8:103623980-103624480	ENSMUSG00000031871	2.36	2.53	-0.1	0.93	0.96	Cdh5	Distal Intergenic
chr8:13213748-13214248	ENSMUSG00000038515	3.54	3.51	0.05	0.93	0.96	Grtp1	Distal Intergenic
chr18:35832007-35832507	ENSMUSG00000046668	3.35	3.32	0.05	0.94	0.96	Cxxc5	Promoter (2-3kb)
chr3:109496448-109496948	ENSMUSG00000033721	2.99	3.06	-0.05	0.94	0.96	Vav3	Promoter (1-2kb)
chr9:112187623-112188123	ENSMUSG00000032503	2.42	2.5	-0.07	0.94	0.96	Arpp21	Promoter (<=1kb)
chr1:170702236-170702736	ENSMUSG00000026663	2.56	2.53	0.06	0.94	0.96	Atf6	Distal Intergenic
chr5:92323200-92323700	ENSMUSG00000029417	3.43	3.5	-0.04	0.94	0.96	Cxcl9	3' UTR
chr1:119256884-119257384	ENSMUSG00000096939	3.88	3.9	-0.05	0.94	0.96	Gm8321	Distal Intergenic
chr18:35408742-35409242	ENSMUSG00000024357	2.77	2.82	-0.05	0.94	0.96	Sil1	Intron (ENSMUST00000025215/ENSMUSG00000024357, intron 3 of 9)
chr19:25653857-25654357	ENSMUSG00000048138	3.01	3.08	-0.05	0.95	0.96	Dmrt2	Distal Intergenic
chr8:103750295-103750795	ENSMUSG00000031871	4.36	4.41	-0.03	0.95	0.97	Cdh5	Distal Intergenic
chr9:72762930-72763430	ENSMUSG00000098294	3.04	3.12	-0.05	0.95	0.97	Gm27204	Distal Intergenic
chr1:194742923-194743423	ENSMUSG00000026640	2.74	2.79	-0.05	0.95	0.97	Plxna2	Intron (ENSMUST00000027952/ENSMUSG00000026640, intron 4 of 31)
chr11:95571710-95572210	ENSMUSG00000000120	3.12	3.09	0.05	0.95	0.97	Ngfr	Exon (ENSMUST00000000122/ENSMUSG00000000120, exon 5 of 6)
chr9:112344765-112345265	ENSMUSG00000087038	2.86	2.76	0.04	0.96	0.97	2900079G21Rik	Intron (ENSMUST00000163302/ENSMUSG00000087038, intron 2 of 3)
chr8:76977882-76978382	ENSMUSG00000031618	3.79	3.83	-0.03	0.96	0.97	Nr3c2	Intron (ENSMUST00000109913/ENSMUSG00000031618, intron 2 of 8)
chr4:41460583-41461083	ENSMUSG00000028438	2.86	2.8	0.04	0.96	0.97	Kif24	Intron (ENSMUST00000108055/ENSMUSG00000028438, intron 1 of 12)
chr12:102295217-102295717	ENSMUSG00000044456	3.13	3.12	0.03	0.96	0.97	Rin3	Intron (ENSMUST00000056950/ENSMUSG00000044456, intron 1 of 9)
chr7:66801712-66802212	ENSMUSG00000030510	3.61	3.64	-0.03	0.96	0.98	Cers3	Intron (ENSMUST00000066475/ENSMUSG00000030510, intron 10 of 10)
chr13:46418163-46418663	ENSMUSG00000038132	3.68	3.64	0.03	0.96	0.98	Rbm24	Promoter (<=1kb)
chr2:167244135-167244635	ENSMUSG00000017969	4.83	4.84	0.02	0.96	0.98	Ptgis	Distal Intergenic
chr5:63957550-63958050	ENSMUSG00000047881	4.3	4.28	0.02	0.97	0.98	Rell1	Intron (ENSMUST00000154169/ENSMUSG00000047881, intron 1 of 6)
chr11:76415884-76416384	ENSMUSG00000020843	3.53	3.52	0.02	0.97	0.98	Timm22	3' UTR
chr3:130579381-130579881	ENSMUSG00000058897	2.53	2.47	0.03	0.97	0.98	Col25a1	Intron (ENSMUST00000080335/ENSMUSG00000058897, intron 32 of 37)
chr13:97940993-97941493	ENSMUSG00000021662	3.5	3.5	0.02	0.97	0.98	Arhgef28	Intron (ENSMUST00000109426/ENSMUSG00000021662, intron 30 of 35)
chr8:114116122-114116622	ENSMUSG00000031767	3.31	3.3	0.02	0.97	0.98	Nudt7	Distal Intergenic
chr9:100194749-100195249	ENSMUSG00000077495	3.27	3.29	-0.02	0.97	0.98	Gm23594	Distal Intergenic
chr8:103706033-103706533	ENSMUSG00000031871	3.31	3.24	0.02	0.97	0.98	Cdh5	Distal Intergenic
chr1:172133509-172134009	ENSMUSG00000003464	4.74	4.73	0.01	0.97	0.98	Pex19	Promoter (<=1kb)
chr10:70119642-70120142	ENSMUSG00000048701	2.46	2.55	-0.03	0.98	0.99	Ccdc6	Intron (ENSMUST00000147545/ENSMUSG00000048701, intron 1 of 8)
chr11:51453702-51454202	ENSMUSG00000063564	3.28	3.3	-0.02	0.98	0.99	Col23a1	Intron (ENSMUST00000102765/ENSMUSG00000063564, intron 2 of 28)
[truncated: 18 more rows]

## Sheet: MyoG peaks
position	geneID	Conc_ASC_MyoG	Conc_QSC_MyoG	Fold change	p.value	FDR	external_gene_name	annotation
chr2:98663621-98664121	ENSMUSG00000075015	0	6.94339	-8.06197	2.96e-11	5.51e-09	Gm10801	Promoter (1-2kb)
chr6:103648967-103649467	ENSMUSG00000030077	11.0992	12.5885	-1.46865	1.81e-06	0.000168157	Chl1	Intron (ENSMUST00000066905/ENSMUSG00000030077, intron 4 of 26)
chr7:38188448-38188948	ENSMUSG00000054676	4.28203	0	5.10327	5.4e-06	0.000283008	1600014C10Rik	Promoter (2-3kb)
chr5:36630353-36630853	ENSMUSG00000029190	0	3.5417	-5.14269	6.09e-06	0.000283008	D5Ertd579e	Intron (ENSMUST00000031091/ENSMUSG00000029190, intron 2 of 8)
chr8:55519078-55519578	ENSMUSG00000046258	4.10987	0	4.94035	1.11e-05	0.000412366	Adam29	Distal Intergenic
chr12:115617252-115617752	ENSMUSG00000094502	3.96933	0	4.79656	2.21e-05	0.000598908	Ighv1-69	Distal Intergenic
chr12:115826018-115826518	ENSMUSG00000096020	3.93982	0	4.7789	2.25e-05	0.000598908	Ighv1-75	Distal Intergenic
chr7:38179831-38180331	ENSMUSG00000054676	3.7572	0	4.64272	3.27e-05	0.000712811	1600014C10Rik	Promoter (2-3kb)
chr12:115193019-115193519	ENSMUSG00000094787	3.70246	0	4.59747	3.82e-05	0.000712811	Ighv1-54	Promoter (<=1kb)
chr7:47586614-47587114	ENSMUSG00000078698	3.77057	0	4.62056	4.32e-05	0.000730054	Mrgpra3	Distal Intergenic
chr9:123932834-123933334	ENSMUSG00000025804	3.54734	0	4.44352	7.58e-05	0.00104662	Ccr1	Distal Intergenic
chr13:77438724-77439224	ENSMUSG00000071252	2.17898	5.99266	-3.39718	7.88e-05	0.00104662	2210408I21Rik	Intron (ENSMUST00000168779/ENSMUSG00000071252, intron 19 of 19)
chr9:123928391-123928891	ENSMUSG00000025804	3.52093	0	4.39105	0.000107062	0.00132757	Ccr1	Distal Intergenic
chr13:66718321-66718821	ENSMUSG00000074830	3.22437	0	4.16564	0.000202009	0.00221022	Zfp640	Distal Intergenic
chr12:115607850-115608350	ENSMUSG00000095863	3.23686	0	4.15603	0.000229517	0.00228052	Ighv1-67	Distal Intergenic
chr12:115660720-115661220	ENSMUSG00000076731	3.19563	0	4.13312	0.000232957	0.00228052	Ighv8-12	Distal Intergenic
chr7:47604388-47604888	ENSMUSG00000078698	3.18152	0	4.11779	0.000252416	0.00234747	Mrgpra3	Distal Intergenic
chr7:38183515-38184015	ENSMUSG00000054676	3.10647	0	4.06133	0.000291381	0.0025808	1600014C10Rik	Promoter (<=1kb)
chr7:38320661-38321161	ENSMUSG00000030423	3.29119	0	4.13508	0.00034153	0.00288748	Pop4	Distal Intergenic
chr12:114837892-114838392	ENSMUSG00000096649	3.25944	0	4.10421	0.00038249	0.00299666	Ighv1-31	Distal Intergenic
chr12:115637576-115638076	ENSMUSG00000076731	3.11111	0	4.02358	0.000402777	0.00299666	Ighv8-12	Distal Intergenic
chr5:36660884-36661384	ENSMUSG00000029190	0	2.77262	-4.23938	0.000426996	0.00305467	D5Ertd579e	Intron (ENSMUST00000031091/ENSMUSG00000029190, intron 2 of 8)
chr5:15711919-15712419	ENSMUSG00000089871	3.0933	0	4.00115	0.000452968	0.00312045	Speer4cos	Promoter (1-2kb)
chrX:75734568-75735068	ENSMUSG00000087396	3.05441	0	3.97144	0.000489559	0.00321219	4933407K13Rik	Intron (ENSMUST00000138943/ENSMUSG00000087396, intron 7 of 10)
chr12:115506417-115506917	ENSMUSG00000094088	3.0045	0	3.94036	0.000516089	0.00321219	Ighv1-64	Promoter (1-2kb)
chr12:115574285-115574785	ENSMUSG00000095170	3.14868	0	4.00909	0.000518096	0.00321219	Ighv8-11	Distal Intergenic
chr7:38199707-38200207	ENSMUSG00000054676	2.96018	0	3.91163	0.000542697	0.00325618	1600014C10Rik	Distal Intergenic
chr12:115623830-115624330	ENSMUSG00000094502	3.35811	0	4.08127	0.000609977	0.00354549	Ighv1-69	Promoter (<=1kb)
chr7:38175852-38176352	ENSMUSG00000089230	3.61309	0	3.717	0.000730939	0.0040215	Gm22203	Promoter (<=1kb)
chr5:4054046-4054546	ENSMUSG00000040407	2.86525	0	3.82458	0.000735113	0.0040215	Akap9	Intron (ENSMUST00000044492/ENSMUSG00000040407, intron 33 of 47)
chr12:115522638-115523138	ENSMUSG00000094088	2.87054	0	3.82154	0.000763837	0.00405925	Ighv1-64	Distal Intergenic
chr12:115566949-115567449	ENSMUSG00000095170	2.80535	0	3.75104	0.00102298	0.00515693	Ighv8-11	Promoter (<=1kb)
chr5:15689694-15690194	ENSMUSG00000089871	0.879303	4.05591	-2.82517	0.00102584	0.00515693	Speer4cos	Intron (ENSMUST00000162113/ENSMUSG00000089871, intron 1 of 4)
chr5:26068548-26069048	ENSMUSG00000073117	3.48089	0	3.59953	0.00109499	0.00535968	Gm7347	Distal Intergenic
chr4:61561988-61562488	ENSMUSG00000095532	2.80208	0	3.73083	0.00116734	0.00543106	Mup-ps13	Distal Intergenic
chr12:115832407-115832907	ENSMUSG00000096020	2.86682	0	3.75998	0.00116797	0.00543106	Ighv1-75	Promoter (1-2kb)
chr5:15581570-15582070	ENSMUSG00000094230	2.63397	0	3.55316	0.00223997	0.0101618	Gm21847	Intron (ENSMUST00000178227/ENSMUSG00000094230, intron 2 of 2)
chr5:123543722-123544222	ENSMUSG00000029434	2.63696	0	3.5387	0.00246128	0.0108999	Vps33a	Intron (ENSMUST00000031388/ENSMUSG00000029434, intron 8 of 12)
chr12:115655966-115656466	ENSMUSG00000076731	2.58714	0	3.47396	0.0031479	0.0133183	Ighv8-12	Distal Intergenic
chr13:100320415-100320915	ENSMUSG00000078942	3.58286	0.0301445	3.03591	0.00315058	0.0133183	Naip6	Promoter (2-3kb)
chr5:15004580-15005080	ENSMUSG00000091897	2.44969	0	3.39443	0.00353533	0.0146127	Gm17019	Distal Intergenic
chr12:115205570-115206070	ENSMUSG00000095589	3.75138	0.477894	2.78213	0.00400804	0.0162064	Ighv1-55	Promoter (2-3kb)
chr13:65990895-65991395	ENSMUSG00000055763	2.3753	0	3.30837	0.00480043	0.0189974	Rybp-ps	Distal Intergenic
chr12:115815485-115815985	ENSMUSG00000091087	3.41311	0.0301445	2.88598	0.00510047	0.0197643	Ighv8-14	Distal Intergenic
chr12:115804338-115804838	ENSMUSG00000094124	2.43417	0	3.28757	0.00608335	0.02263	Ighv1-74	Promoter (1-2kb)
chr18:42975722-42976222	ENSMUSG00000024500	4.61484	1.75827	2.41765	0.0087373	0.0312526	Ppp2r2b	Intron (ENSMUST00000025377/ENSMUSG00000024500, intron 1 of 8)
chr13:66696539-66697039	ENSMUSG00000074830	2.23534	0	3.1119	0.00961465	0.033742	Zfp640	Distal Intergenic
chrX:31168941-31169441	ENSMUSG00000094391	2.25134	0	3.08372	0.011146	0.0383917	Btbd35f29	Distal Intergenic
chr8:20558143-20558643	ENSMUSG00000095403	2.24954	0	3.0724	0.0116713	0.0394702	Gm21092	Promoter (<=1kb)
chr12:115876229-115876729	ENSMUSG00000096326	3.11968	0	2.63078	0.0132309	0.0439455	Ighv1-78	Distal Intergenic
chr13:65523347-65523847	ENSMUSG00000063905	2.57136	0	2.76378	0.01498	0.0479238	Gm10139	Distal Intergenic
chr13:66722645-66723145	ENSMUSG00000074830	2.06504	0	2.94014	0.015387	0.0479238	Zfp640	Distal Intergenic
chr5:15037217-15037717	ENSMUSG00000091897	2.5259	0	2.73565	0.0154593	0.0479238	Gm17019	Distal Intergenic
chr12:115210263-115210763	ENSMUSG00000095589	2.15126	0	2.96129	0.0159781	0.04872	Ighv1-55	Promoter (1-2kb)
chr12:115806966-115807466	ENSMUSG00000091087	3.67473	1.0802	2.17496	0.0168143	0.0496644	Ighv8-14	Promoter (1-2kb)
chr6:130965603-130966103	ENSMUSG00000090099	2.65114	4.33452	-1.56505	0.0168302	0.0496644	Gm8837	Distal Intergenic
chr12:115203136-115203636	ENSMUSG00000095589	3.02045	0	2.52389	0.0173141	0.0496644	Ighv1-55	Distal Intergenic
chrX:75744418-75744918	ENSMUSG00000087396	3.15093	0.343237	2.2913	0.0173558	0.0496644	4933407K13Rik	Intron (ENSMUST00000138943/ENSMUSG00000087396, intron 5 of 10)
chr7:38194838-38195338	ENSMUSG00000054676	3.49834	0.477894	2.45857	0.0185688	0.0523302	1600014C10Rik	3' UTR
chr13:66669706-66670206	ENSMUSG00000074830	2.44576	0	2.65388	0.0197629	0.0540574	Zfp640	Distal Intergenic
chr12:115822804-115823304	ENSMUSG00000096020	4.15334	1.47789	2.2527	0.0201326	0.0542705	Ighv1-75	Distal Intergenic
chrX:33927051-33927551	ENSMUSG00000096915	2.05269	0	2.85962	0.0207464	0.0551262	Btbd35f6	Distal Intergenic
chr12:115523867-115524367	ENSMUSG00000094088	2.86917	0.0301445	2.39623	0.0217211	0.0569033	Ighv1-64	Distal Intergenic
chr5:25958629-25959129	ENSMUSG00000095550	2.61846	0	2.69584	0.0227271	0.0583356	Gm21671	Distal Intergenic
chr12:115187771-115188271	ENSMUSG00000094787	2.90608	0	2.43957	0.0228952	0.0583356	Ighv1-54	Distal Intergenic
chr13:65524790-65525290	ENSMUSG00000063905	2.31853	0	2.52303	0.0282449	0.0700474	Gm10139	Distal Intergenic
chr13:65660292-65660792	ENSMUSG00000097562	1.87658	3.78232	-1.70619	0.0362997	0.0888388	Gm26639	Distal Intergenic
chr12:3109790-3110290	ENSMUSG00000092168	7.26301	9.36759	-1.83145	0.0367874	0.0888631	Gm9075	Distal Intergenic
chr10:104196669-104197169	ENSMUSG00000090854	2.63811	0	2.21514	0.038622	0.0920986	Gm4340	Promoter (1-2kb)
chr5:15692221-15692721	ENSMUSG00000089871	0	2.44539	-2.4496	0.0414018	0.0964225	Speer4cos	Intron (ENSMUST00000162113/ENSMUSG00000089871, intron 1 of 4)
chr5:15577030-15577530	ENSMUSG00000094230	1.8762	0	2.59363	0.0414721	0.0964225	Gm21847	Intron (ENSMUST00000178227/ENSMUSG00000094230, intron 2 of 2)
chrX:34322697-34323197	ENSMUSG00000095659	1.85106	0	2.57219	0.0433811	0.0996158	Spin2g	Distal Intergenic
chr5:15585584-15586084	ENSMUSG00000094230	2.96568	0.615107	1.99893	0.0485707	0.110173	Gm21847	Intron (ENSMUST00000178227/ENSMUSG00000094230, intron 2 of 2)
chr7:38191076-38191576	ENSMUSG00000054676	3.45661	1.35207	1.84328	0.049645	0.111253	1600014C10Rik	Intron (ENSMUST00000165308/ENSMUSG00000054676, intron 2 of 3)
chr12:115495822-115496322	ENSMUSG00000096672	0.890915	3.02023	-1.82496	0.0508153	0.112519	Ighv1-63	Promoter (<=1kb)
chr5:15680311-15680811	ENSMUSG00000089871	1.6063	3.92636	-1.90174	0.0579301	0.126765	Speer4cos	Promoter (<=1kb)
chr13:66427299-66427799	ENSMUSG00000074832	1.94132	0	2.46335	0.060516	0.130883	Zfp998	Intron (ENSMUST00000173583/ENSMUSG00000074832, intron 3 of 4)
chr8:20835178-20835678	ENSMUSG00000094421	1.6282	0	2.3616	0.0658535	0.140277	Gm20778	Downstream (<=300bp)
chr8:55514611-55515111	ENSMUSG00000046258	3.22712	1.48557	1.53638	0.0663678	0.140277	Adam29	Distal Intergenic
chr12:115593079-115593579	ENSMUSG00000095519	2.71525	0.477894	1.83222	0.0686401	0.14345	Ighv1-66	Promoter (<=1kb)
chr7:140438505-140439005	ENSMUSG00000063823	0.0213402	2.77388	-2.05885	0.0731551	0.149526	Olfr532	Distal Intergenic
chr12:115612763-115613263	ENSMUSG00000095863	3.6716	1.70029	1.66343	0.0765823	0.154829	Ighv1-67	Distal Intergenic
chr12:115601762-115602262	ENSMUSG00000095863	3.68355	1.70029	1.6564	0.0842941	0.167381	Ighv1-67	Promoter (1-2kb)
chr13:66726083-66726583	ENSMUSG00000074830	2.87522	0.928478	1.64717	0.0845905	0.167381	Zfp640	Distal Intergenic
chr12:115813092-115813592	ENSMUSG00000091087	3.22299	1.50169	1.50073	0.0857266	0.167844	Ighv8-14	Distal Intergenic
chr2:98664862-98665362	ENSMUSG00000075015	10.1375	11.0252	-0.839562	0.0883868	0.171249	Gm10801	Promoter (1-2kb)
chr2:98662322-98662822	ENSMUSG00000075015	8.71208	11.9921	-2.12299	0.0986058	0.189079	Gm10801	Promoter (<=1kb)
chr12:115556662-115557162	ENSMUSG00000095170	2.96458	1.29874	1.46584	0.102954	0.193364	Ighv8-11	Distal Intergenic
chr1:126484448-126484948	ENSMUSG00000049690	3.5499	1.80166	1.51034	0.104693	0.193364	Nckap5	Intron (ENSMUST00000161954/ENSMUSG00000049690, intron 1 of 14)
chr5:15552202-15552702	ENSMUSG00000094230	2.22895	0	1.81487	0.104999	0.193364	Gm21847	Intron (ENSMUST00000178227/ENSMUSG00000094230, intron 2 of 2)
chr12:115217496-115217996	ENSMUSG00000095589	3.40733	1.56563	1.5041	0.108262	0.197419	Ighv1-55	Distal Intergenic
chr10:100356851-100357351	ENSMUSG00000091552	3.11606	1.45631	1.41261	0.111457	0.199922	Gm8711	Promoter (<=1kb)
chr5:15598426-15598926	ENSMUSG00000094230	2.31709	0.389533	1.52873	0.123433	0.216136	Gm21847	Intron (ENSMUST00000178227/ENSMUSG00000094230, intron 2 of 2)
chr12:115818057-115818557	ENSMUSG00000091087	4.09128	2.59556	1.27846	0.124336	0.216136	Ighv8-14	Distal Intergenic
chr13:65659261-65659761	ENSMUSG00000097562	1.05062	2.7834	-1.41533	0.142581	0.243304	Gm26639	Distal Intergenic
chr9:24541846-24542346	ENSMUSG00000085576	6.57758	7.53466	-0.882455	0.146156	0.246214	Dpy19l2	Distal Intergenic
chr12:115621364-115621864	ENSMUSG00000094502	3.27798	2.05195	1.08897	0.146934	0.246214	Ighv1-69	Promoter (1-2kb)
chr5:15621133-15621633	ENSMUSG00000094230	1.5527	0	1.94085	0.149218	0.247808	Gm21847	Promoter (<=1kb)
chr5:15591555-15592055	ENSMUSG00000094230	2.96915	1.34324	1.3163	0.15231	0.248327	Gm21847	Intron (ENSMUST00000178227/ENSMUSG00000094230, intron 2 of 2)
chr10:72296879-72297379	ENSMUSG00000053830	1.49098	0	1.91915	0.153245	0.248327	Gm9923	Distal Intergenic
chr15:31207300-31207800	ENSMUSG00000077468	3.28357	2.03748	1.09417	0.153841	0.248327	Gm26416	Distal Intergenic
chr5:14940305-14940805	ENSMUSG00000091255	1.52117	2.89869	-1.19409	0.155735	0.248327	Speer4e	Promoter (1-2kb)
chr5:15697735-15698235	ENSMUSG00000089871	1.52614	0	1.73985	0.156206	0.248327	Speer4cos	Intron (ENSMUST00000162113/ENSMUSG00000089871, intron 1 of 4)
chr13:100318431-100318931	ENSMUSG00000078942	3.30947	1.8439	1.23829	0.158002	0.249054	Naip6	Promoter (<=1kb)
chr13:65496362-65496862	ENSMUSG00000063905	2.59284	0.892932	1.38165	0.165766	0.259097	Gm10139	Distal Intergenic
chr8:20145413-20145913	ENSMUSG00000096401	2.06196	0.0301445	1.57193	0.169504	0.260559	Gm21811	3' UTR
chrX:3223631-3224131	ENSMUSG00000084298	2.06196	0.0301445	1.57193	0.169504	0.260559	Gm14331	Promoter (1-2kb)
chr13:66434445-66434945	ENSMUSG00000074832	3.33719	2.11501	1.08557	0.188292	0.284734	Zfp998	Promoter (<=1kb)
chr5:15482761-15483261	ENSMUSG00000094230	2.06709	3.20903	-0.991018	0.203513	0.302828	Gm21847	Distal Intergenic
chr12:115597153-115597653	ENSMUSG00000095519	3.83991	2.34324	1.20356	0.213408	0.315031	Ighv1-66	Distal Intergenic
chrX:3221434-3221934	ENSMUSG00000084298	1.40772	2.56701	-1.01694	0.226606	0.33188	Gm14331	Distal Intergenic
chrX:31160570-31161070	ENSMUSG00000094391	3.22483	1.75827	1.16236	0.233661	0.339538	Btbd35f29	Distal Intergenic
chr13:66493802-66494302	ENSMUSG00000097483	1.21116	0	1.5559	0.249886	0.360301	Gm26806	Distal Intergenic
chr9:35305207-35305707	ENSMUSG00000066771	8.15455	10.0446	-1.34737	0.253886	0.363252	Gm5614	Distal Intergenic
chr13:65650290-65650790	ENSMUSG00000097562	3.03115	1.79519	1.00829	0.261109	0.370735	Gm26639	Distal Intergenic
chr5:26011259-26011759	ENSMUSG00000090671	1.78204	0	1.31106	0.269931	0.380358	Gm5067	Distal Intergenic
chr15:65585458-65585958	ENSMUSG00000077783	2.94893	1.60775	1.06041	0.284599	0.39801	Gm23907	Distal Intergenic
chr12:115884551-115885051	ENSMUSG00000096326	3.61775	2.67934	0.832106	0.312029	0.433115	Ighv1-78	Distal Intergenic
chr13:66431349-66431849	ENSMUSG00000074832	4.37909	3.39396	0.833638	0.335256	0.458512	Zfp998	Promoter (2-3kb)
chr12:115552312-115552812	ENSMUSG00000095170	3.10547	2.38242	0.658697	0.345489	0.469058	Ighv8-11	Distal Intergenic
chr17:56199805-56200305	ENSMUSG00000001229	5.26929	5.70761	-0.406385	0.349044	0.470451	Dpp9	Intron (ENSMUST00000038794/ENSMUSG00000001229, intron 10 of 20)
chr12:115606646-115607146	ENSMUSG00000095863	3.7691	3.07677	0.623776	0.355475	0.475672	Ighv1-67	Promoter (2-3kb)
chr2:105257969-105258469	ENSMUSG00000055312	0.891683	0	1.19696	0.371228	0.486653	Them7	Intron (ENSMUST00000068813/ENSMUSG00000055312, intron 1 of 3)
chr13:65651914-65652414	ENSMUSG00000097562	0.882411	0	1.19647	0.371531	0.486653	Gm26639	Distal Intergenic
chrX:126775502-126776002	ENSMUSG00000058670	3.36549	4.02704	-0.587319	0.379945	0.494195	4932411N23Rik	Distal Intergenic
chr8:20544273-20544773	ENSMUSG00000095403	0.854221	0	1.15855	0.385617	0.498089	Gm21092	Distal Intergenic
chr12:73241931-73242431	ENSMUSG00000021103	3.81249	2.91081	0.761938	0.388376	0.498193	Mnat1	Intron (ENSMUST00000021523/ENSMUSG00000021103, intron 7 of 7)
chrX:31147840-31148340	ENSMUSG00000094391	0	0.615107	-1.09114	0.393668	0.501522	Btbd35f29	Distal Intergenic
chr13:65531498-65531998	ENSMUSG00000063905	3.92699	3.09968	0.700039	0.399638	0.505665	Gm10139	Distal Intergenic
chr5:15643762-15644262	ENSMUSG00000094230	3.10031	2.40782	0.628864	0.406173	0.51046	Gm21847	Intron (ENSMUST00000178227/ENSMUSG00000094230, intron 2 of 2)
chr13:65631544-65632044	ENSMUSG00000097562	3.30543	2.35207	0.797251	0.415017	0.512579	Gm26639	Distal Intergenic
chr12:115572770-115573270	ENSMUSG00000095170	2.96091	2.2035	0.65143	0.415803	0.512579	Ighv8-11	Distal Intergenic
chr13:66869679-66870179	ENSMUSG00000095847	0.899368	1.9745	-0.858549	0.416126	0.512579	Gm5451	Distal Intergenic
chr6:136402691-136403191	ENSMUSG00000045291	2.87639	1.89293	0.791123	0.420453	0.514031	E330021D16Rik	Promoter (<=1kb)
chrX:5101184-5101684	ENSMUSG00000094358	2.59615	1.64867	0.759266	0.422832	0.514031	Gm14370	Distal Intergenic
chr12:115604167-115604667	ENSMUSG00000095863	3.06487	2.22918	0.699068	0.439223	0.53049	Ighv1-67	Promoter (<=1kb)
chr12:115576912-115577412	ENSMUSG00000095170	3.51369	2.85219	0.557779	0.494934	0.593921	Ighv8-11	Distal Intergenic
chr8:20822375-20822875	ENSMUSG00000094421	1.73472	0.831194	0.661973	0.547113	0.652327	Gm20778	Distal Intergenic
chr1:177555538-177556038	ENSMUSG00000063659	4.20521	3.66758	0.461607	0.555543	0.658118	Zbtb18	Distal Intergenic
chr13:65469971-65470471	ENSMUSG00000063905	1.78287	0.758275	0.686225	0.559047	0.658118	Gm10139	Distal Intergenic
chr12:115216442-115216942	ENSMUSG00000095589	3.43338	2.77581	0.518817	0.582897	0.68188	Ighv1-55	Distal Intergenic
chr11:12374878-12375378	ENSMUSG00000020173	2.28461	1.56563	0.530813	0.605196	0.703541	Cobl	Promoter (2-3kb)
chrX:147968524-147969024	ENSMUSG00000072931	3.04924	2.5708	0.428305	0.615647	0.707661	Gm15080	Distal Intergenic
chrX:126771349-126771849	ENSMUSG00000058670	2.53505	3.04287	-0.442437	0.61651	0.707661	4932411N23Rik	Distal Intergenic
chr12:115881180-115881680	ENSMUSG00000096326	3.62622	3.12194	0.41081	0.620154	0.707661	Ighv1-78	Distal Intergenic
chr8:20287671-20288171	ENSMUSG00000071796	1.87502	1.21486	0.501874	0.638205	0.72047	6820431F20Rik	Intron (ENSMUST00000167037/ENSMUSG00000071793, intron 5 of 5)
chr5:15053499-15053999	ENSMUSG00000091897	2.70695	3.1491	-0.387933	0.641148	0.72047	Gm17019	Distal Intergenic
chr5:15671744-15672244	ENSMUSG00000089871	2.1328	1.66758	0.385537	0.644319	0.72047	Speer4cos	Distal Intergenic
chr7:143401438-143401938	ENSMUSG00000009545	3.60136	3.28279	0.283873	0.667002	0.738466	Kcnq1	Intron (ENSMUST00000009689/ENSMUSG00000009545, intron 15 of 15)
chrX:126777590-126778090	ENSMUSG00000058670	3.38464	3.65172	-0.247699	0.704665	0.775159	4932411N23Rik	Distal Intergenic
chr5:15632023-15632523	ENSMUSG00000094230	2.52986	2.81025	-0.25954	0.75187	0.817824	Gm21847	Intron (ENSMUST00000178227/ENSMUSG00000094230, intron 2 of 2)
chr6:89347784-89348284	ENSMUSG00000030084	3.5583	3.32341	0.215233	0.759354	0.821162	Plxna1	Intron (ENSMUST00000163139/ENSMUSG00000030084, intron 3 of 31)
chr12:115811483-115811983	ENSMUSG00000091087	2.98006	2.73854	0.188326	0.820597	0.882175	Ighv8-14	Promoter (2-3kb)
chrX:126693069-126693569	ENSMUSG00000082611	4.40779	4.50867	-0.0899331	0.875703	0.930747	Gm7746	Distal Intergenic
chr12:115334919-115335419	ENSMUSG00000095197	1.89322	1.9745	-0.0953766	0.918777	0.95901	Ighv1-59	Promoter (<=1kb)
chr13:66435984-66436484	ENSMUSG00000074832	2.99933	2.93223	0.0715675	0.92498	0.95901	Zfp998	Promoter (2-3kb)
chr18:4198078-4198578	ENSMUSG00000073647	0	0	-0.118464	0.929181	0.95901	Gm10557	Promoter (<=1kb)
chrX:31225513-31226013	ENSMUSG00000095754	2.51268	2.59058	-0.0641411	0.936805	0.95901	Spin2f	Distal Intergenic
chr5:14953579-14954079	ENSMUSG00000091255	0.654322	0.525097	0.0948153	0.938386	0.95901	Speer4e	Distal Intergenic
chrX:5204851-5205351	ENSMUSG00000094401	0.621248	0.525097	0.0752191	0.951726	0.962546	Gm14365	Distal Intergenic
chr13:66497652-66498152	ENSMUSG00000097483	3.50414	3.54939	-0.0444937	0.954114	0.962546	Gm26806	Distal Intergenic
chr13:46619559-46620059	ENSMUSG00000021373	3.40084	3.35725	0.0371199	0.957371	0.962546	Cap2	Intron (ENSMUST00000021802/ENSMUSG00000021373, intron 7 of 12)
chr13:65515368-65515868	ENSMUSG00000063905	0.857384	0.758275	0.0381441	0.974306	0.974306	Gm10139	Promoter (2-3kb)

## Sheet: MyoD-mito genes
external_gene_name	position	geneID	Conc_ASC	Conc_QSC	Fold change	p.value	FDR	annotation
Calm1	chr12:100201770-100202270	ENSMUSG00000001175	3.56605	0	3.08535	0.00149096	0.00794568	Promoter (1-2kb)
Mef2c	chr13:83207460-83207960	ENSMUSG00000005583	3.21217	4.56612	-1.31412	0.00500659	0.0158873	Distal Intergenic
Mef2c	chr13:83076575-83077075	ENSMUSG00000005583	3.09965	4.37708	-1.22439	0.0163752	0.0373479	Distal Intergenic
Mef2c	chr13:83503921-83504421	ENSMUSG00000005583	3.50943	4.31265	-0.744877	0.138019	0.204903	Promoter (<=1kb)
Cs	chr10:128344792-128345292	ENSMUSG00000005683	3.33545	0	2.90128	0.0029039	0.0109922	Intron (ENSMUST00000005826/ENSMUSG00000005683, intron 1 of 10)
Uqcc1	chr2:155903132-155903632	ENSMUSG00000005882	3.07412	0	2.66735	0.0069478	0.0198026	Intron (ENSMUST00000136933/ENSMUSG00000005882, intron 5 of 9)
Rxra	chr2:27680062-27680562	ENSMUSG00000015846	3.58604	0	3.09579	0.00155312	0.00805915	Promoter (2-3kb)
Cdc42bpb	chr12:111306764-111307264	ENSMUSG00000021279	4.11419	1.54553	2.16304	0.0168043	0.0380862	Intron (ENSMUST00000041965/ENSMUSG00000021279, intron 23 of 36)
Fars2	chr13:36117361-36117861	ENSMUSG00000021420	3.52807	0	3.06481	0.00161735	0.00815819	Promoter (<=1kb)
Samm50	chr15:84212722-84213222	ENSMUSG00000022437	2.92805	0	2.53516	0.011119	0.0276256	Intron (ENSMUST00000023071/ENSMUSG00000022437, intron 14 of 14)
Mrps23	chr11:88231117-88231617	ENSMUSG00000023723	5.28604	3.05239	2.0583	0.000657156	0.0052875	Distal Intergenic
Ndufa10	chr1:92343612-92344112	ENSMUSG00000026260	3.8319	4.94841	-1.07806	0.0228558	0.048365	Distal Intergenic
Mtch2	chr2:90871118-90871618	ENSMUSG00000027282	3.56509	0.432058	2.32455	0.0179848	0.0402155	Distal Intergenic
Tbl1xr1	chr3:21771695-21772195	ENSMUSG00000027630	3.95425	0	3.41295	0.000405489	0.0042284	Distal Intergenic
Tbl1xr1	chr3:21798127-21798627	ENSMUSG00000027630	3.77248	0	3.26543	0.000731217	0.00558035	Distal Intergenic
Smarcd3	chr5:24600169-24600669	ENSMUSG00000028949	4.88171	0	4.14375	1.71e-05	0.000651713	Promoter (1-2kb)
Mrpl48	chr7:100555252-100555752	ENSMUSG00000030706	3.33631	0	2.90261	0.00287712	0.0109419	Intron (ENSMUST00000150042/ENSMUSG00000030706, intron 5 of 7)
Hcfc1	chrX:73954967-73955467	ENSMUSG00000031386	3.56961	0	3.08082	0.00164311	0.00821175	Promoter (1-2kb)
Ppargc1b	chr18:61380152-61380652	ENSMUSG00000033871	4.3245	0	3.69694	0.000133895	0.00258616	Intron (ENSMUST00000075299/ENSMUSG00000033871, intron 1 of 11)
Ppargc1b	chr18:61396833-61397333	ENSMUSG00000033871	3.24418	0	2.77284	0.00534243	0.016584	Promoter (<=1kb)
Ppargc1b	chr18:61344590-61345090	ENSMUSG00000033871	2.79379	0.4848	1.70906	0.0832087	0.136623	Intron (ENSMUST00000075299/ENSMUSG00000033871, intron 1 of 11)
Ppargc1b	chr18:61346182-61346682	ENSMUSG00000033871	4.151	3.26979	0.802183	0.188172	0.266066	Intron (ENSMUST00000075299/ENSMUSG00000033871, intron 1 of 11)
Slf2	chr19:44930603-44931103	ENSMUSG00000036097	4.44075	0	3.78809	9.19e-05	0.00209747	Promoter (<=1kb)
Cnnm4	chr1:36497236-36497736	ENSMUSG00000037408	3.75646	0	3.21896	0.000977838	0.00627996	Intron (ENSMUST00000153128/ENSMUSG00000037408, intron 1 of 6)
Cnnm4	chr1:36470042-36470542	ENSMUSG00000037408	3.03102	0	2.63558	0.00769689	0.0211849	Promoter (1-2kb)
Azin1	chr15:38470743-38471243	ENSMUSG00000037458	3.94676	0	3.39622	0.000470842	0.00446507	Distal Intergenic
Primpol	chr8:46613519-46614019	ENSMUSG00000038225	3.07982	0	2.64592	0.00791813	0.0216791	Promoter (<=1kb)
Mrps28	chr3:8830805-8831305	ENSMUSG00000040269	4.1699	2.01702	1.82888	0.0220352	0.0471344	Intron (ENSMUST00000042148/ENSMUSG00000040269, intron 2 of 2)
Mrps28	chr3:8850685-8851185	ENSMUSG00000040269	3.99232	3.82212	0.154096	0.807643	0.858243	Intron (ENSMUST00000042148/ENSMUSG00000040269, intron 2 of 2)
Tspo	chr15:83571842-83572342	ENSMUSG00000041736	3.34201	0	2.887	0.00336384	0.0118887	Exon (ENSMUST00000047419/ENSMUSG00000041736, exon 3 of 4)
Shb	chr4:45467517-45468017	ENSMUSG00000044813	3.60035	0	3.10444	0.00142891	0.00781911	Intron (ENSMUST00000147926/ENSMUSG00000044813, intron 1 of 4)
Shb	chr4:45473043-45473543	ENSMUSG00000044813	5.35636	5.2958	0.0568211	0.87165	0.909384	Intron (ENSMUST00000147926/ENSMUSG00000044813, intron 1 of 4)
Mlycd	chr8:119394680-119395180	ENSMUSG00000074064	4.06058	0	3.48755	0.00032557	0.00391341	Promoter (<=1kb)

## Sheet: Mitochondrial Gene Set
Mitochondrial Gene Set
The following gene sets were combined to create a gene set comprising regulation of mitochondrial biology.
Gene Set	# Members	Systematic Name	Link
GO_REGULATION_OF_MITOCHONDRIAL_GENE_EXPRESSION	30	M29262	http://www.gsea-msigdb.org/gsea/msigdb/cards/GO_REGULATION_OF_MITOCHONDRIAL_GENE_EXPRESSION.html
GO_MITOCHONDRIAL_TRANSLATION	135	M11131	http://www.gsea-msigdb.org/gsea/msigdb/cards/GO_MITOCHONDRIAL_TRANSLATION.html
GO_MITOCHONDRIAL_RNA_METABOLIC_PROCESS	46	M13702	http://www.gsea-msigdb.org/gsea/msigdb/cards/GO_MITOCHONDRIAL_RNA_METABOLIC_PROCESS.html
GO_MITOCHONDRIAL_DNA_METABOLIC_PROCESS	11	M10830	http://www.gsea-msigdb.org/gsea/msigdb/cards/GO_MITOCHONDRIAL_DNA_METABOLIC_PROCESS.html
GO_MITOCHONDRIAL_FISSION	42	M12786	http://www.gsea-msigdb.org/gsea/msigdb/cards/GO_MITOCHONDRIAL_FISSION.html
GO_MITOCHONDRIAL_FUSION	27	M14442	http://www.gsea-msigdb.org/gsea/msigdb/cards/GO_MITOCHONDRIAL_FUSION.html
REACTOME_MITOCHONDRIAL_BIOGENESIS	94	M26973	https://www.gsea-msigdb.org/gsea/msigdb/cards/REACTOME_MITOCHONDRIAL_BIOGENESIS
MOOTHA_MITOCHONDRIA	450	M9577	https://www.gsea-msigdb.org/gsea/msigdb/cards/MOOTHA_MITOCHONDRIA

## Sheet: M29262
GO_REGULATION_OF_MITOCHONDRIAL_GENE_EXPRESSION
> Any process that modulates the frequency, rate or extent of mitochondrial gene expression. Gene expression is the process in which a gene's coding sequence is converted into a mature gene product or products (proteins or RNA). [PMID:28285835]
ALKBH1
C1QBP
CDK5RAP1
CHCHD10
COA3
FASTKD2
FASTKD3
LRPPRC
MALSU1
METTL4
MPV17L2
MRPS27
MTG1
MTG2
MTRES1
NGRN
NSUN3
NSUN4
PRKAA1
RCC1L
RMND1
RPUSD3
RPUSD4
SHMT2
TACO1
TRMT10C
TRUB2
TSFM
UQCC1
UQCC2

## Sheet: M11131
GO_MITOCHONDRIAL_TRANSLATION
> The chemical reactions and pathways resulting in the formation of a protein in a mitochondrion. This is a ribosome-mediated process in which the information in messenger RNA (mRNA) is used to specify the sequence of amino acids in the protein; the mitochondrion has its own ribosomes and transfer RNAs, and uses a genetic code that differs from the nuclear code. [GOC:go_curators]
AARS2
ALKBH1
AURKAIP1
C1QBP
CDK5RAP1
CHCHD1
COA3
DAP3
DARS2
EARS2
ERAL1
FASTKD2
FASTKD3
GADD45GIP1
GARS1
GATB
GATC
GFM1
GFM2
HARS1
IARS2
LARS2
LRPPRC
MALSU1
MPV17L2
MRPL1
MRPL10
MRPL11
MRPL12
MRPL13
MRPL14
MRPL15
MRPL16
MRPL17
MRPL18
MRPL19
MRPL2
MRPL20
MRPL21
MRPL22
MRPL23
MRPL24
MRPL27
MRPL28
MRPL3
MRPL30
MRPL32
MRPL33
MRPL34
MRPL35
MRPL36
MRPL37
MRPL38
MRPL39
MRPL4
MRPL40
MRPL41
MRPL42
MRPL43
MRPL44
MRPL45
MRPL46
MRPL47
MRPL48
MRPL49
MRPL50
MRPL51
MRPL52
MRPL53
MRPL54
MRPL55
MRPL57
MRPL58
MRPL9
MRPS10
MRPS11
MRPS12
MRPS14
MRPS15
MRPS16
MRPS17
MRPS18A
MRPS18B
MRPS18C
MRPS2
MRPS21
MRPS22
MRPS23
MRPS24
MRPS25
MRPS26
MRPS27
MRPS28
MRPS30
MRPS31
MRPS33
MRPS34
MRPS35
MRPS36
MRPS5
MRPS6
MRPS7
MRPS9
MRRF
MTG1
MTG2
MTIF2
MTIF3
MTRF1
MTRF1L
NDUFA7
NGRN
NOA1
NSUN3
NSUN4
OXA1L
PTCD3
QRSL1
RARS2
RCC1L
RMND1
RPUSD3
RPUSD4
SARS2
SHMT2
TACO1
TARS2
TRMT10C
TRUB2
TSFM
TUFM
UQCC1
UQCC2
WARS2
YARS2

## Sheet: M13702
GO_MITOCHONDRIAL_RNA_METABOLIC_PROCESS
> The chemical reactions and pathways involving RNA transcribed from the mitochondrial genome and occurring in the mitochondrion. [GOC:krc, GOC:mah]
AARS2
CDK5RAP1
CHCHD10
DARS2
EARS2
ELAC2
FASTKD1
FASTKD5
FOXO3
GARS1
GRSF1
HSD17B10
LRPPRC
METTL4
MRPL12
MTERF1
MTERF2
MTERF4
MTO1
MTRES1
PDE12
PNPT1
POLRMT
PPARGC1B
PRKAA1
PRORP
PUS1
SARS2
SLC25A33
SLIRP
SUPV3L1
TARS2
TBRG4
TEFM
TFAM
TFB2M
TRIT1
TRMT10A
TRMT10B
TRMT10C
TRMT5
TRMT61B
TRNT1
TWNK
WARS2
YARS2

## Sheet: M10830
GO_MITOCHONDRIAL_DNA_METABOLIC_PROCESS
> The chemical reactions and pathways involving mitochondrial DNA. [GOC:mah]
DNA2
FLCN
LIG3
LONP1
MGME1
MPV17
PARP1
POLG2
PPARGC1A
PRIMPOL
SESN2
STOX1
TOP3A
TP53

## Sheet: M12786
GO_MITOCHONDRIAL_FISSION
> The division of a mitochondrion within a cell to form two or more separate mitochondrial compartments. [PMID:11038192]
AP3B1
BNIP3
C11orf65
COX10
CYRIB
DCN
DDHD1
DDHD2
DHODH
DNM1
DNM1L
DNM2
DNM3
FIS1
GDAP1
GGNBP1
INF2
KDR
LRRK2
MAPT
MARCHF5
MCU
MFF
MIEF1
MIEF2
MTFP1
MTFR1
MTFR1L
MTFR2
MUL1
MX1
MX2
MYO19
OPA1
PINK1
PPARGC1A
PRKN
SLC25A46
SPIRE1
STAT2
TMEM135
VPS35

[truncated: 3 more sheets: M14442, M26973, M9577]
