# Supplementary material for: A mitofusin 2/HIF1α axis sets a maturation checkpoint in regenerating skeletal muscle
Source: J Clin Invest. 2022 Dec 1;132(23):e161638. doi: 10.1172/JCI161638 (PMC9711883; doi:10.1172/JCI161638)
Supplement: Supplemental table 3 [file jci-132-161638-s062.xlsx]

## Sheet: Table S3
Table S3 - Differential expression statistics and gene ontology enrichment
Tables
	Upregulated	Statistics of upregulated genes from DESeq of mfn2-/- vs wt ASCs
	GO - upregulated	Gene ontology statistics for upregulated genes
	Downregulated	Statistics of downregulated genes from DESeq of mfn2-/- vs wt ASCs
	GO - downregulated	Gene ontology statistics for downregulated genes

## Sheet: Upregulated
Gene symbol	log2(FoldChange)	pvalue	padj
Cd24a	3.16179	1.9e-48	1.02e-45
Sowahc	1.83339	7.23e-19	1.17e-16
Auts2	1.86407	1.23e-16	1.61e-14
Hif1a	1.83561	3.76e-15	4.2e-13
Bcl3	2.1511	1.35e-14	1.48e-12
Myod1	2.27711	1.59e-14	1.7e-12
Akap2	1.94466	8.11e-14	8.32e-12
Ppp2ca	1.05621	5.38e-13	5.25e-11
2610203C20Rik	1.95637	8.29e-13	7.98e-11
Vcam1	1.21276	9.88e-13	9.2e-11
Ets2	1.85172	1.26e-12	1.15e-10
Sdc4	2.03278	3.34e-12	2.93e-10
Inhbb	2.72969	9.17e-12	7.57e-10
Gm13889	2.85826	1.85e-11	1.45e-09
Zranb1	1.50601	3.06e-11	2.27e-09
Neat1	1.94841	4.85e-11	3.53e-09
Hnrnpa3	1.10079	5.02e-11	3.63e-09
Cfh	2.13662	5.44e-11	3.9e-09
Runx1	2.03345	9.8e-11	6.74e-09
Rbm39	1.04187	2.38e-10	1.56e-08
Etf1	1.33476	2.66e-10	1.73e-08
Slc39a14	2.01489	3.07e-10	1.95e-08
Map3k14	1.40503	5.11e-10	3.06e-08
Ugcg	1.87154	5.49e-10	3.27e-08
Uhrf1bp1l	1.51808	6.42e-10	3.75e-08
Nab1	1.21447	6.64e-10	3.86e-08
Spred1	1.42633	1.54e-09	8.55e-08
A130040M12Rik	2.86725	1.64e-09	9e-08
Ampd3	1.79787	1.64e-09	9e-08
Rtn4rl2	4.2424	1.76e-09	9.6e-08
B4galt5	2.20453	2.14e-09	1.15e-07
Nfyb	1.53454	2.36e-09	1.25e-07
Ell2	2.41837	3.87e-09	1.98e-07
Top1	1.294	3.87e-09	1.98e-07
Tmem176b	2.30968	4.06e-09	2.06e-07
Pdk4	1.5224	4.65e-09	2.32e-07
BC031781	1.47017	5.11e-09	2.52e-07
Mt2	2.07149	7.9e-09	3.8e-07
Nfkbie	2.22907	8.48e-09	4.04e-07
Elf1	1.5762	9.85e-09	4.63e-07
Hs3st3b1	2.65813	1.36e-08	6.3e-07
Agpat9	8.54424	1.45e-08	6.62e-07
Tank	2.03501	1.65e-08	7.5e-07
Ahr	2.80504	1.7e-08	7.69e-07
Plaur	2.69036	1.72e-08	7.78e-07
Mylk2	3.3639	1.98e-08	8.87e-07
Nfe2l2	1.41424	2.04e-08	9.1e-07
Slc38a2	1.22307	2.18e-08	9.61e-07
Irgm2	1.71645	2.37e-08	1.03e-06
Per2	1.50804	2.37e-08	1.03e-06
Nfil3	1.59361	3.08e-08	1.32e-06
Il1r1	1.48297	3.99e-08	1.69e-06
Slc9a3r1	1.81866	4.44e-08	1.84e-06
Nop58	1.6342	5.92e-08	2.39e-06
Tmbim1	1.32176	7.8e-08	3.09e-06
Atf4	1.09133	8.18e-08	3.23e-06
Des	1.88665	9.2e-08	3.63e-06
Serpina3n	2.28344	9.75e-08	3.81e-06
Tnfaip2	2.15247	1.03e-07	3.99e-06
Pmaip1	1.7238	1.15e-07	4.46e-06
Acox1	1.52864	1.17e-07	4.5e-06
Nfkb1	1.82971	1.34e-07	5.05e-06
Ripk1	1.63774	1.33e-07	5.05e-06
Stat3	1.47829	1.36e-07	5.12e-06
Txnrd1	1.78561	1.46e-07	5.47e-06
Mdc1	1.16101	1.57e-07	5.88e-06
Rasa3	1.25348	1.65e-07	6.13e-06
Nfkb2	1.72888	1.99e-07	7.32e-06
Myh1	1.91309	2.62e-07	9.49e-06
Nfatc2	1.36332	3.04e-07	1.1e-05
Ttll7	1.40518	3.44e-07	1.23e-05
Tra2a	1.23527	3.69e-07	1.31e-05
Map4k4	1.16072	3.78e-07	1.34e-05
Slc4a7	1.37656	4.09e-07	1.43e-05
LOC100861642	4.37079	4.38e-07	1.52e-05
Mllt6	1.41316	4.55e-07	1.57e-05
Synpo2	1.66029	4.57e-07	1.58e-05
Pde4d	1.07533	5.8e-07	1.96e-05
Eda2r	2.22422	6.09e-07	2.04e-05
Sumo1	1.28936	7.13e-07	2.36e-05
Ak2	1.51087	7.28e-07	2.41e-05
Rbpj	1.05866	8.31e-07	2.7e-05
Cebpb	1.11546	9.59e-07	3.07e-05
Errfi1	1.54864	1.12e-06	3.52e-05
Rpl5	1.14251	1.14e-06	3.59e-05
Nars	1.18744	1.19e-06	3.71e-05
Trim63	7.89031	1.31e-06	4.07e-05
Gpbp1	1.06435	1.44e-06	4.4e-05
Gm9883	7.39797	1.74e-06	5.16e-05
Cd82	1.08968	1.83e-06	5.4e-05
Skil	1.46754	1.98e-06	5.76e-05
Usp36	1.04275	2.01e-06	5.85e-05
2700050L05Rik	1.19278	2.06e-06	5.96e-05
Pnrc1	1.28204	2.2e-06	6.3e-05
Glis3	2.1214	2.5e-06	7.12e-05
Rbm18	1.67812	2.59e-06	7.34e-05
Stat2	1.35883	2.64e-06	7.48e-05
Slc16a3	3.75107	2.81e-06	7.83e-05
Gpnmb	1.3248	2.81e-06	7.83e-05
Gnl3	1.17715	3.54e-06	9.59e-05
Odz4	1.16789	3.62e-06	9.77e-05
Bach1	1.39228	3.65e-06	9.82e-05
Arrdc3	1.06782	3.76e-06	0.000100745
Il17ra	1.63771	4.15e-06	0.000109997
Chordc1	1.09172	4.7e-06	0.000123389
Mt1	2.3868	4.86e-06	0.000126718
Sntb2	1.08552	4.95e-06	0.00012868
Ndrg1	1.1589	4.98e-06	0.000128772
Asb4	2.37289	6.08e-06	0.000154013
Abcb1b	1.56879	6.53e-06	0.000164304
Herpud1	1.08115	6.56e-06	0.000164543
Aars	1.28294	8.69e-06	0.000212704
Cnbp	1.22851	9.55e-06	0.000231812
Bcl10	1.34626	1.02e-05	0.000243598
Camk2n1	1.27804	1.05e-05	0.000249441
Parp14	1.44498	1.1e-05	0.000261426
Sbno2	1.91653	1.11e-05	0.000262986
Usp37	1.43138	1.13e-05	0.00026524
A930001N09Rik	1.03632	1.14e-05	0.000267949
Gnai3	1.15878	1.16e-05	0.000270868
Irf9	1.38185	1.21e-05	0.000282395
Csnk1d	1.22612	1.4e-05	0.000324098
Tnip1	1.44242	1.44e-05	0.000331879
Tbc1d1	1.2858	1.55e-05	0.000352631
Pogk	1.12896	1.6e-05	0.00036309
Tspan4	2.13566	1.6e-05	0.000363554
Birc3	1.62969	1.65e-05	0.000371379
Txlna	1.10646	1.7e-05	0.000383062
Osmr	1.77889	1.75e-05	0.000392846
Slc43a3	1.54576	1.85e-05	0.000411637
Ythdc1	1.01963	1.99e-05	0.000440427
Tor1aip2	1.06076	2.07e-05	0.000454589
Coq10b	1.39842	2.12e-05	0.00046159
Ltv1	1.26632	2.13e-05	0.00046225
Nol10	1.18222	2.21e-05	0.000478267
Adam8	5.07545	2.28e-05	0.000490425
Slc19a2	2.54088	2.31e-05	0.000495341
Zhx2	1.06222	2.33e-05	0.000499131
Ptpn2	1.3801	2.35e-05	0.000502644
Litaf	1.45474	2.53e-05	0.000534799
Slc10a6	1.59749	2.6e-05	0.000546485
Tubb2a	1.09014	2.63e-05	0.000548356
Lonrf1	1.8646	2.69e-05	0.000556584
Stx12	1.13159	2.73e-05	0.000564479
Cav3	4.0033	2.79e-05	0.000575787
Ralgds	1.46152	2.82e-05	0.000580726
Mcm4	1.17307	2.9e-05	0.000592587
Cenpc1	1.55794	3.2e-05	0.000642737
Pnpla2	1.09638	3.38e-05	0.000675347
Nlrc5	2.20847	3.41e-05	0.000679053
Syf2	1.45185	3.42e-05	0.000679841
Arid5a	1.29248	3.45e-05	0.000684211
Cdkn1a	1.67921	3.47e-05	0.000686213
Arid5b	1.52227	3.87e-05	0.000754223
Lbp	1.48164	3.98e-05	0.000771812
S100a10	1.06983	4.04e-05	0.000780819
Fas	1.78794	4.08e-05	0.000786291
Tgif1	1.65346	4.17e-05	0.00080179
Icam1	1.092	4.31e-05	0.000826851
LOC100505062	7.53189	4.36e-05	0.000833719
Pole4	1.27075	4.56e-05	0.000867573
Myom2	3.14366	4.7e-05	0.00089209
Ppme1	1.12347	5.12e-05	0.000959694
Car13	4.18786	5.29e-05	0.000988553
Sbds	1.0749	5.43e-05	0.00101038
Ptp4a1	1.60302	5.66e-05	0.00104448
Schip1	5.86994	6e-05	0.00109909
Manf	1.4175	6.24e-05	0.00113461
Nab2	1.50227	6.31e-05	0.00114457
Tcp11l2	1.25148	6.39e-05	0.00115443
Tox2	6.61126	7e-05	0.00124909
Btg1	1.08677	7.43e-05	0.00131547
Tfrc	1.61944	7.59e-05	0.00134167
Myh4	2.25789	7.66e-05	0.00135221
Rybp	1.24445	7.68e-05	0.00135336
Csnk1a1	1.14231	7.72e-05	0.00135925
Flot1	1.41736	7.83e-05	0.00137389
Rps17	1.31171	7.88e-05	0.00138122
Hspb1	1.11156	8.16e-05	0.00142755
Sntb1	2.58329	8.28e-05	0.00144372
Smndc1	1.12604	8.45e-05	0.00146667
Spats2	1.27141	8.73e-05	0.00150416
Id3	1.50429	8.99e-05	0.00153913
Cyp1a1	6.72675	9.05e-05	0.00154511
Rg9mtd1	1.54168	9.18e-05	0.00155846
Actg1	1.0645	9.18e-05	0.00155846
Fam135a	1.17684	9.43e-05	0.0015948
Usp12	1.12167	0.000100527	0.0016822
Adamts4	1.40245	0.000105225	0.00174824
Cirh1a	1.61801	0.000105569	0.00175187
Gpkow	1.08457	0.000106872	0.00176928
Mrrf	1.44803	0.000107113	0.00177117
Stk40	1.54918	0.000107499	0.00177335
0610007L01Rik	1.06918	0.000108928	0.00179057
Ccdc141	1.17916	0.000109766	0.00180223
Gadd45a	1.4057	0.000113404	0.00185324
En1	1.55287	0.000113674	0.00185332
Trp53bp2	1.01698	0.000113589	0.00185332
Timm44	1.07561	0.00011759	0.00190161
Cish	1.63291	0.000123695	0.00197835
Pfkp	1.54311	0.000123754	0.00197835
Ccnl1	1.17463	0.00012394	0.00197908
Helb	1.31836	0.000126055	0.00200596
D630039A03Rik	4.2506	0.000127579	0.00201871
Hsd17b7	1.41942	0.000129648	0.00204912
Slc25a30	1.3925	0.000132564	0.0020834
Hdac6	1.51913	0.000137912	0.00216016
Rnps1	1.15903	0.000159974	0.00244803
Galntl2	1.72539	0.000161784	0.00247301
C630004H02Rik	1.49585	0.000163142	0.00249104
Ppp3ca	1.59828	0.000163823	0.0024987
Relb	1.4225	0.000169566	0.00258347
2610029I01Rik	2.56088	0.000170809	0.00259675
Sod2	1.34001	0.000172278	0.00261338
Zc3h12a	1.79349	0.000176681	0.00265993
Mmrn1	7.01939	0.000181126	0.00272392
Pi4k2a	1.25691	0.000183644	0.00275067
Tgm1	3.5175	0.00018823	0.00278868
Speg	1.52267	0.000190588	0.00282062
Gm6225	3.32309	0.000197057	0.00289487
Arid4a	1.09185	0.000202008	0.00295516
Lat2	5.54771	0.00021013	0.00305795
Fosl1	2.11992	0.000223331	0.00322986
Smad7	1.12293	0.000226902	0.0032747
Id2	2.03564	0.000230332	0.00331735
Hsph1	1.24065	0.000233408	0.00335128
Eif4a1	1.00375	0.000233164	0.00335128
Chd1	1.16183	0.000234083	0.00335752
Prosc	1.27619	0.00023497	0.00335988
2500003M10Rik	1.28049	0.000249716	0.00354531
Ankrd13c	1.18488	0.000274418	0.00386066
Dusp16	1.16366	0.000276607	0.00388363
Pcna	1.09112	0.000283796	0.0039686
Sik1	1.09903	0.000290328	0.00403167
Cry2	1.12504	0.000295934	0.00408511
Acsl4	1.3089	0.00030063	0.00413766
Pde4b	1.41198	0.000303542	0.00416543
Tmem176a	3.00834	0.000311667	0.004256
Mybph	3.68208	0.00032489	0.00441075
Gm19645	3.19982	0.000324896	0.00441075
Timm10	1.90007	0.00033094	0.00446673
Baz1a	1.39142	0.000336558	0.00452941
Ifrd1	1.06565	0.00034051	0.00457378
Rnd1	1.18211	0.000347503	0.00465142
Zfp516	1.05155	0.000349962	0.00466928
Nup153	1.02747	0.000354221	0.00472159
Zfp36l1	1.07238	0.000357219	0.00475701
E2f5	1.87117	0.000360517	0.00478268
Pcf11	1.02109	0.00036904	0.00487259
Rnf125	1.84163	0.000387374	0.00506672
Cry1	2.05481	0.000390652	0.00510003
Adrbk1	1.0316	0.000395608	0.0051551
Gm17566	4.31354	0.000398139	0.00518323
Shb	1.88297	0.000413908	0.00536042
BC006779	1.1622	0.000415954	0.00538003
Zfp259	1.5076	0.000436757	0.00560237
Ddx21	1.01527	0.000446611	0.00570779
Ier5	1.32274	0.000447897	0.00571376
Kctd20	1.31019	0.000447863	0.00571376
Ypel4	3.59233	0.000460032	0.00583238
Arhgap18	1.20031	0.000476625	0.00599138
Rplp2	1.15978	0.000490155	0.00612409
Plin4	1.76128	0.000521018	0.0064405
BC005512	3.1442	0.000526504	0.00649681
Aox1	1.05028	0.000551936	0.00677468
Map3k1	1.22521	0.00057789	0.00704985
Psmc6	1.12338	0.000594986	0.00724574
1810011O10Rik	1.10646	0.000607176	0.00737488
Lysmd3	1.1361	0.00060779	0.00737592
Rela	1.19048	0.000620211	0.0075136
4933428G20Rik	5.56101	0.000644665	0.0077672
Myom1	1.76795	0.000645597	0.0077672
Upf3a	1.54177	0.000645551	0.0077672
Mpp5	1.12128	0.000653083	0.0078505
Ccrn4l	1.3064	0.000661636	0.00793963
Hnrnph3	1.61923	0.000668515	0.00800841
Alpk1	1.52903	0.000687261	0.00820094
Cox17	6.98297	0.000689558	0.00821816
Hspe1	1.03209	0.000701248	0.00832195
Iigp1	1.85871	0.000721106	0.00850758
Ankrd28	1.24531	0.00073074	0.00860608
Pparg	5.54037	0.000767654	0.00899528
Ifit1	2.28974	0.000812547	0.00944992
Gbp2	1.56441	0.000834363	0.00966338
Ets1	1.04372	0.000836881	0.0096845
Crtc2	1.12246	0.000843922	0.00974175
Mafk	1.03937	0.000860185	0.00988047
Mybl1	2.84436	0.000862537	0.00989203
Sypl	1.29932	0.00086738	0.00993855
Yod1	2.01771	0.000874499	0.00999017
Gcc1	1.24072	0.000903093	0.0102648
Prodh	1.49961	0.000914203	0.0103644
Gfpt2	1.59694	0.00091981	0.0104027
Atp6v0c-ps2	5.94341	0.000962289	0.0108043
Syt12	1.65299	0.000984224	0.0109799
Osbpl6	1.4962	0.00102639	0.0113415
Pibf1	1.34832	0.00102639	0.0113415
Ppp4r4	3.84225	0.00103294	0.0114048
Tead3	1.30267	0.00104294	0.0114971
Dnajc27	1.99082	0.00106725	0.011728
Cd44	1.02691	0.00107816	0.0118199
Isca1	1.25927	0.00109513	0.011972
Ccdc21	1.29569	0.00110436	0.0120503
Map1lc3b	1.10662	0.00111253	0.01213
H2-Q6	2.89325	0.00113261	0.0122818
Ifitm3	1.2797	0.00113559	0.0122855
Rrn3	1.14145	0.00114123	0.0123179
Sema4b	1.49234	0.00114794	0.0123605
Ntn4	1.28125	0.00120579	0.0128655
Eif1a	1.07288	0.00121395	0.0129032
Prpf18	1.0373	0.00121308	0.0129032
Myh8	3.09732	0.0012424	0.0131655
Oip5	6.57525	0.00125723	0.0132623
Zfp295	1.07191	0.00129378	0.0135555
Myh7	5.7602	0.00129523	0.0135606
Abt1	2.19665	0.0013003	0.0135867
Mvp	1.06289	0.00132263	0.0137957
Cfl2	1.10424	0.00132587	0.0138192
Fam132b	1.33356	0.00137992	0.0142758
Ptar1	1.53229	0.00139026	0.0143403
Fosl2	1.13098	0.00143659	0.0146772
Unc45a	1.02761	0.00145808	0.0148443
Ston2	1.12723	0.00147177	0.0149491
Arih2	1.02021	0.00150485	0.0152187
Scn5a	1.45832	0.00159307	0.0159375
Rnf19b	1.14798	0.00160977	0.0160811
Cebpg	1.09957	0.00161087	0.0160811
Tpm2	1.05051	0.00162118	0.0161608
Bcl2l13	1.00033	0.0016448	0.0163264
Arntl	1.5571	0.00165957	0.0164463
Ntf3	1.50727	0.00166278	0.0164463
Pprc1	1.00476	0.00168266	0.0165959
Insig2	1.03774	0.00170485	0.0167911
Zfp653	2.12017	0.00175603	0.0172221
Ifnar2	1.2834	0.00176661	0.0173016
Mdm1	2.83396	0.00181069	0.017659
Rab39b	3.3902	0.00181311	0.0176702
Rras2	1.11317	0.00182316	0.0177434
Samd4b	1.07663	0.00182291	0.0177434
Abcc9	1.37118	0.00185777	0.0180049
Rassf1	1.21781	0.00194887	0.0187453
Sqle	1.87573	0.00201596	0.019244
Bcl2l11	1.29849	0.00203552	0.0193769
Mob1a	1.0899	0.00203682	0.0193769
Ttc39b	2.04978	0.00205489	0.019508
Ccdc85b	1.43329	0.0020582	0.019508
Kpna2	1.15195	0.00205703	0.019508
Efhd2	1.10411	0.00213404	0.0201098
Tfip11	1.11021	0.00220926	0.0206652
Gas5	1.01149	0.00224389	0.020919
9430008C03Rik	1.60306	0.00225789	0.0210074
Vapa	1.00101	0.00230526	0.0213061
Eif2s1	1.52805	0.0024007	0.0220713
Sox9	1.02448	0.00246458	0.0225102
Rab11fip1	3.44907	0.00247687	0.0225929
Itpkc	1.27472	0.00249392	0.0227188
Hilpda	1.88232	0.00252568	0.0228752
Rbm28	1.26083	0.00256064	0.0231474
Tagln2	1.2744	0.00261286	0.0235107
Lrrfip1	1.53619	0.00266708	0.0238601
Mx2	1.44396	0.00271308	0.0242251
Uspl1	1.09097	0.00273249	0.0243361
Khnyn	1.00313	0.00275356	0.0244925
Dhx40	1.01198	0.00280062	0.0248319
Tnfrsf1a	1.08582	0.00285321	0.0252247
Slc7a14	1.95353	0.00290777	0.0256031
Htatip2	5.95487	0.00302794	0.0263289
A330023F24Rik	1.10923	0.00308707	0.0267597
Mzt2	1.91728	0.00324368	0.0278064
Mab21l3	6.512	0.00330406	0.0281511
Bahd1	1.16605	0.00341774	0.028943
Bbs2	1.41164	0.00343168	0.0290082
Ern1	1.05913	0.00345856	0.0291541
AI504432	3.34133	0.00349625	0.0294115
D630004N19Rik	4.25182	0.00358726	0.0300142
Rel	1.37786	0.00361766	0.0301782
Atg4d	1.5746	0.00362629	0.0302141
5530401N12Rik	1.49117	0.003705	0.0306585
Adarb1	1.03232	0.00390189	0.031957
Mfsd7b	1.35789	0.00394384	0.0322249
Mmp19	1.24447	0.00395043	0.03226
Arl4d	1.34633	0.00402335	0.0327978
Ube2f	1.00708	0.00405131	0.0329488
Ednrb	2.15868	0.00405959	0.0329801
Hoxa2	3.93074	0.00406407	0.0329948
Tubb6	1.08983	0.00406877	0.033006
Asb5	1.28087	0.00414756	0.0334973
Nipsnap3b	4.33968	0.00418947	0.0336993
Gm5532	1.76262	0.00420715	0.0338025
Clec2d	1.19813	0.00428126	0.034201
Ube2j2	1.21216	0.00430142	0.0343032
Opa3	1.36339	0.00436576	0.0346776
Avl9	1.46369	0.00444399	0.0351788
Pbld1	2.719	0.00449484	0.0354406
2310010M20Rik	5.87578	0.00454444	0.0357913
Psmd11	1.03504	0.00456476	0.0359242
Cyyr1	1.31104	0.00460627	0.0361355
H2-Q4	1.22767	0.00461729	0.0362017
Osgin2	2.1396	0.00472875	0.0368478
Pak1	1.19891	0.00498469	0.0384195
Myd88	1.16922	0.00498019	0.0384195
Zrsr2	1.17657	0.00500478	0.038483
Hspb11	6.0765	0.0050452	0.038666
Lyar	1.92673	0.00512305	0.0390483
Hprt	1.20279	0.00514346	0.0391824
Gm6976	1.91386	0.00519426	0.0394831
Obfc1	1.36822	0.00522784	0.0396736
LOC100861718	4.25577	0.00531545	0.0401193
Elk1	1.31842	0.00541835	0.0407867
Dclre1c	1.7221	0.0054608	0.0409516
Cited2	1.37666	0.00567266	0.0422678
E2f6	1.1321	0.00569336	0.0423768
Pcnp	1.09057	0.00570311	0.0424268
Nup98	1.06272	0.00576998	0.0428101
Npat	1.09941	0.00577649	0.0428356
Prps1	1.04232	0.00585337	0.0431616
Taf4b	1.06576	0.00603011	0.044107
Slc16a10	1.22411	0.00603978	0.0441546
Utp3	1.33267	0.00611089	0.0444881
Steap1	4.89578	0.00614556	0.0446938
Akirin1	1.09659	0.00618525	0.044932
Slc15a2	1.37943	0.00630155	0.045567
Elmo3	3.59943	0.00630891	0.0455966
Ccdc25	1.08579	0.00634037	0.0457766
Cxcl5	3.13881	0.00636088	0.0459009
E2f4	1.07589	0.00658039	0.0472164
Tnnt3	1.92968	0.00673732	0.0480706
Fastkd5	1.3267	0.00674933	0.0481316
Taf5	1.23475	0.00682459	0.0485939
Bdkrb1	1.62544	0.0068605	0.0487978

## Sheet: GO - upregulated
GO Term	Genes	Benjamini p-val	FDR
GO:0031325~positive regulation of cellular metabolic process	RPL5, CRTC2, TFRC, ARID4A, RNF19B, AHR, ADARB1, RBPJ, ETS1, ELK1, BACH1, ETS2, ICAM1, RASSF1, EDNRB, GPBP1, ZC3H12A, HOXA2, OBFC1, SOX9, CCNL1, IFRD1, ARRDC3, ARID5A, CSNK1D, RUNX1, ERN1, RNF125, ADAM8, ATF4, SDC4, INSIG2, GLIS3, BCL10, DNAJC27, HIF1A, ZFP36L1, NPAT, SBNO2, BCL2L11, HSPH1, PMAIP1, RIPK1, PIBF1, AUTS2, ZFP516, GADD45A, NFATC2, INHBB, UPF3A, HPRT, ELL2, NFKB1, NFKB2, FOSL2, SMAD7, …	1.91647e-12	1.76524e-12
GO:0009893~positive regulation of metabolic process	RPL5, MYLK2, CRTC2, TFRC, ARID4A, RNF19B, AHR, ADARB1, RBPJ, ETS1, ELK1, BACH1, ETS2, ICAM1, RASSF1, EDNRB, GPBP1, ZC3H12A, HOXA2, OBFC1, SOX9, CCNL1, IFRD1, ARRDC3, ARID5A, CSNK1D, RUNX1, ERN1, RNF125, ADAM8, ATF4, SDC4, INSIG2, GLIS3, BCL10, DNAJC27, HIF1A, ZFP36L1, NPAT, SBNO2, BCL2L11, HSPH1, PMAIP1, RIPK1, PIBF1, AUTS2, ZFP516, GADD45A, NFATC2, INHBB, UPF3A, HPRT, ELL2, NFKB1, NFKB2, FOSL2, …	6.38776e-11	5.88371e-11
GO:0010604~positive regulation of macromolecule metabolic process	MYLK2, CRTC2, TFRC, ARID4A, RNF19B, AHR, ADARB1, RBPJ, ETS1, ELK1, BACH1, ETS2, ICAM1, RASSF1, EDNRB, GPBP1, ZC3H12A, HOXA2, OBFC1, SOX9, CCNL1, IFRD1, ARRDC3, ARID5A, CSNK1D, RUNX1, ERN1, RNF125, ADAM8, ATF4, SDC4, INSIG2, GLIS3, BCL10, DNAJC27, HIF1A, ZFP36L1, NPAT, SBNO2, BCL2L11, HSPH1, PMAIP1, RIPK1, PIBF1, AUTS2, ZFP516, GADD45A, NFATC2, INHBB, UPF3A, ELL2, NFKB1, NFKB2, FOSL2, SMAD7, FOSL1…	6.40981e-11	5.90402e-11
GO:0031323~regulation of cellular metabolic process	ANKRD13C, IFITM3, PBLD1, EIF4A1, RPL5, ERRFI1, MYLK2, CRTC2, 1810011O10RIK, TFRC, NAB1, POGK, NAB2, ARID4A, RNF19B, AHR, ADARB1, RBPJ, ETS1, ELK1, BACH1, ETS2, ICAM1, HELB, RASSF1, EDNRB, PPP4R4, GPBP1, ZC3H12A, CHORDC1, PDK4, HOXA2, OBFC1, SOX9, CCNL1, IFNAR2, ABT1, CISH, IFRD1, ARRDC3, ARID5A, ARID5B, ACSL4, CSNK1D, RUNX1, ERN1, CIRH1A, RNF125, SIK1, ADAM8, ATF4, SDC4, INSIG2, YTHDC1, GLIS3, BC…	7.55634e-11	6.96009e-11
GO:0006950~response to stress	IFITM3, ERRFI1, MDC1, DCLRE1C, 1810011O10RIK, RNF19B, AHR, IFIT1, RBPJ, ETS1, BACH1, ICAM1, ACTG1, HELB, RASSF1, EDNRB, ZC3H12A, CHORDC1, PDK4, IFNAR2, IL1R1, IFRD1, YOD1, RUNX1, ERN1, TXLNA, ADAM8, ALPK1, PI4K2A, ATF4, CFH, SDC4, INSIG2, BCL10, UBE2J2, NDRG1, HIF1A, ZFP36L1, SBNO2, BCL2L11, HSPH1, PMAIP1, RIPK1, SKIL, SLC38A2, UBE2F, VCAM1, CAV3, ZFP516, GADD45A, IRGM2, NFATC2, MT2, INHBB, UPF3A…	7.55634e-11	6.96009e-11
GO:0034097~response to cytokine	IFITM3, CEBPB, NLRC5, IFIT1, HIF1A, TANK, ETS1, CXCL5, RELA, ICAM1, ZFP36L1, RELB, SBNO2, NFIL3, ZC3H12A, RIPK1, SOX9, GBP2, SKIL, IFNAR2, BBS2, TRIM63, VCAM1, CISH, IL1R1, MX2, STAT2, STAT3, IRGM2, MT2, ACSL4, RTN4RL2, SERPINA3N, OSMR, IIGP1, NFKB1, IL17RA, TNFRSF1A, NFKB2, FOSL1, CD24A, REL, PPARG, MYD88, CD44, PTPN2, BIRC3, NFE2L2	8.6619e-11	7.97841e-11
GO:0080090~regulation of primary metabolic process	IFITM3, PBLD1, EIF4A1, ERRFI1, MYLK2, CRTC2, 1810011O10RIK, TFRC, NAB1, POGK, NAB2, ARID4A, RNF19B, AHR, ADARB1, RBPJ, ETS1, ELK1, BACH1, ETS2, ICAM1, HELB, RASSF1, EDNRB, PPP4R4, GPBP1, ZC3H12A, CHORDC1, PDK4, HOXA2, OBFC1, SOX9, CCNL1, IFNAR2, ABT1, CISH, IFRD1, ARRDC3, ARID5A, ARID5B, ACSL4, CSNK1D, RUNX1, ERN1, CIRH1A, RNF125, SIK1, ADAM8, ATF4, CFH, SDC4, INSIG2, YTHDC1, GLIS3, BCL10, DNAJC2…	1.11847e-10	1.03022e-10
GO:0006366~transcription from RNA polymerase II promoter	CRTC2, CITED2, ARID4A, AHR, RBPJ, ELK1, ETS1, BACH1, ETS2, PPP3CA, EDNRB, PCF11, ZC3H12A, HOXA2, SOX9, CCNL1, MYBL1, HTATIP2, TEAD3, TGIF1, ABT1, ZHX2, IFRD1, ARID5A, ARID5B, EN1, PPRC1, GNL3, TNFRSF1A, RUNX1, ELF1, TOX2, MYOD1, CRY2, CRY1, SIK1, PPARG, ATF4, CEBPB, PCNA, INSIG2, CEBPG, GLIS3, NLRC5, DDX21, HIF1A, RELA, MLLT6, ARNTL, RELB, PPP2CA, SBNO2, HSPH1, NFIL3, NTF3, RIPK1, E2F4, SKIL, AUT…	2.23901e-10	2.06234e-10
GO:0002376~immune system process	IFITM3, DCLRE1C, 1810011O10RIK, TFRC, ARID4A, RNF19B, AHR, IFIT1, RBPJ, ETS1, ICAM1, RPS17, EDNRB, ZC3H12A, PDK4, SOX9, IFNAR2, IL1R1, RUNX1, RNF125, TXLNA, SBDS, ADAM8, ALPK1, PI4K2A, CFH, SDC4, BCL10, NDRG1, HIF1A, ZFP36L1, SBNO2, BCL2L11, HSPH1, PMAIP1, RIPK1, SKIL, PIBF1, VCAM1, IRGM2, NFATC2, HPRT, EIF2S1, IIGP1, NFKB1, NFKB2, MFSD7B, ID2, BCL3, REL, MAP3K14, MYD88, NFE2L2, MYOM1, CDKN1A, CI…	2.851e-10	2.62603e-10
GO:0051254~positive regulation of RNA metabolic process	CRTC2, CITED2, ARID4A, ADARB1, AHR, RBPJ, ELK1, ETS1, CHD1, BACH1, ETS2, PPP3CA, GPBP1, ZC3H12A, HOXA2, SOX9, CCNL1, MYBL1, HTATIP2, TEAD3, IFRD1, ARID5A, EN1, PPRC1, GNL3, TNFRSF1A, RUNX1, ERN1, ELF1, TOX2, MYOD1, PPARG, ATF4, CEBPB, RRN3, INSIG2, CEBPG, GLIS3, NLRC5, BCL10, HIF1A, RELA, ZFP36L1, MLLT6, ARNTL, RELB, NPAT, SBNO2, HSPH1, NTF3, TRA2A, RIPK1, E2F4, AUTS2, ZFP516, NFYB, CNBP, STAT3, …	4.11516e-10	3.79044e-10
GO:0048518~positive regulation of biological process	RPL5, MYLK2, CRTC2, 1810011O10RIK, TFRC, ARID4A, RNF19B, AHR, ADARB1, RBPJ, ETS1, ELK1, BACH1, ETS2, ICAM1, TGM1, RASSF1, EDNRB, CFL2, GPBP1, ZC3H12A, HOXA2, OBFC1, SOX9, CCNL1, IL1R1, IFRD1, ARRDC3, ARID5A, ARID5B, CSNK1D, RUNX1, ERN1, RNF125, ADAM8, ATF4, CFH, SDC4, INSIG2, GLIS3, BCL10, UBE2J2, DNAJC27, NDRG1, HIF1A, ZFP36L1, SLC9A3R1, NPAT, UGCG, SBNO2, BCL2L11, HSPH1, PMAIP1, RIPK1, SKIL, PI…	6.71713e-10	6.18709e-10
GO:0045944~positive regulation of transcription from RNA polymerase II promoter	CRTC2, CITED2, ARID4A, AHR, RBPJ, ELK1, ETS1, BACH1, ETS2, PPP3CA, ZC3H12A, HOXA2, SOX9, CCNL1, MYBL1, HTATIP2, TEAD3, IFRD1, ARID5A, EN1, PPRC1, GNL3, TNFRSF1A, RUNX1, ELF1, TOX2, MYOD1, PPARG, ATF4, CEBPB, INSIG2, CEBPG, GLIS3, NLRC5, HIF1A, RELA, MLLT6, ARNTL, RELB, SBNO2, HSPH1, NTF3, RIPK1, E2F4, AUTS2, CNBP, STAT3, NFATC2, ELL2, NFKB1, FOSL2, NFKB2, FOSL1, PSMC6, TNIP1, BCL3, REL, TAF4B, NF…	8.08346e-10	7.44561e-10
GO:0019222~regulation of metabolic process	ANKRD13C, IFITM3, PBLD1, EIF4A1, RPL5, ERRFI1, MYLK2, CRTC2, 1810011O10RIK, TFRC, NAB1, POGK, NAB2, ARID4A, RNF19B, AHR, ADARB1, RBPJ, ETS1, ELK1, BACH1, ETS2, ICAM1, HELB, RASSF1, EDNRB, PPP4R4, GPBP1, ZC3H12A, CHORDC1, PDK4, HOXA2, OBFC1, SOX9, CCNL1, IFNAR2, ABT1, CISH, IFRD1, ARRDC3, ARID5A, ARID5B, ACSL4, CSNK1D, RUNX1, ERN1, CIRH1A, RNF125, SIK1, ADAM8, ATF4, CFH, SDC4, INSIG2, YTHDC1, GLIS…	8.08346e-10	7.44561e-10
GO:0048522~positive regulation of cellular process	RPL5, CRTC2, 1810011O10RIK, TFRC, ARID4A, RNF19B, AHR, ADARB1, RBPJ, ETS1, ELK1, BACH1, ETS2, ICAM1, TGM1, RASSF1, EDNRB, CFL2, GPBP1, ZC3H12A, HOXA2, OBFC1, SOX9, CCNL1, IL1R1, IFRD1, ARRDC3, ARID5A, CSNK1D, RUNX1, ERN1, RNF125, ADAM8, ATF4, SDC4, INSIG2, GLIS3, BCL10, UBE2J2, DNAJC27, NDRG1, HIF1A, ZFP36L1, SLC9A3R1, NPAT, UGCG, SBNO2, BCL2L11, HSPH1, PMAIP1, RIPK1, SKIL, PIBF1, S100A10, ZRANB1…	1.62265e-09	1.49461e-09
GO:0060255~regulation of macromolecule metabolic process	ANKRD13C, IFITM3, PBLD1, EIF4A1, ERRFI1, MYLK2, CRTC2, 1810011O10RIK, TFRC, NAB1, POGK, NAB2, ARID4A, RNF19B, AHR, ADARB1, RBPJ, ETS1, ELK1, BACH1, ETS2, ICAM1, HELB, RASSF1, EDNRB, PPP4R4, GPBP1, ZC3H12A, CHORDC1, HOXA2, OBFC1, SOX9, CCNL1, IFNAR2, ABT1, CISH, IFRD1, ARRDC3, ARID5A, ARID5B, CSNK1D, RUNX1, ERN1, CIRH1A, RNF125, SIK1, ADAM8, ATF4, CFH, SDC4, INSIG2, YTHDC1, GLIS3, BCL10, DNAJC27, …	1.62265e-09	1.49461e-09
GO:0033554~cellular response to stress	MYOM1, ERRFI1, MDC1, CDKN1A, DCLRE1C, 1810011O10RIK, CITED2, HSPB1, RBPJ, ETS1, BACH1, EDA2R, ICAM1, HERPUD1, SPRED1, HELB, RASSF1, MAP1LC3B, ZC3H12A, CHORDC1, PDK4, FLOT1, RTN4RL2, YOD1, TNFRSF1A, ERN1, ITPKC, TXLNA, RASA3, SYF2, MYOD1, CRY1, PPARG, ADAM8, ALPK1, CD44, PI4K2A, ATF4, CEBPB, PCNA, INSIG2, CEBPG, BCL10, UBE2J2, HIF1A, NDRG1, TANK, HDAC6, RELA, ZFP36L1, ARNTL, RELB, PAK1, HSPH1, BCL…	1.74684e-09	1.609e-09
GO:0006357~regulation of transcription from RNA polymerase II promoter	CRTC2, CITED2, ARID4A, AHR, RBPJ, ELK1, ETS1, BACH1, ETS2, PPP3CA, EDNRB, ZC3H12A, HOXA2, SOX9, CCNL1, MYBL1, HTATIP2, TEAD3, TGIF1, ABT1, IFNAR2, ZHX2, IFRD1, ARID5A, ARID5B, EN1, PPRC1, GNL3, TNFRSF1A, RUNX1, ELF1, TOX2, MYOD1, CRY2, CRY1, SIK1, PPARG, ATF4, CEBPB, PCNA, INSIG2, CEBPG, GLIS3, NLRC5, HIF1A, RELA, MLLT6, ARNTL, RELB, PPP2CA, SBNO2, HSPH1, NFIL3, NTF3, RIPK1, E2F4, SKIL, AUTS2, CN…	2.63761e-09	2.42948e-09
GO:1902680~positive regulation of RNA biosynthetic process	CRTC2, CITED2, ARID4A, AHR, RBPJ, ELK1, ETS1, CHD1, BACH1, ETS2, PPP3CA, GPBP1, ZC3H12A, HOXA2, SOX9, CCNL1, MYBL1, HTATIP2, TEAD3, IFRD1, ARID5A, EN1, PPRC1, GNL3, TNFRSF1A, RUNX1, ELF1, TOX2, MYOD1, PPARG, ATF4, CEBPB, RRN3, INSIG2, CEBPG, GLIS3, NLRC5, BCL10, HIF1A, RELA, MLLT6, ARNTL, RELB, NPAT, SBNO2, HSPH1, NTF3, RIPK1, E2F4, AUTS2, ZFP516, NFYB, CNBP, STAT3, NFATC2, ELL2, NFKB1, FOSL2, NF…	2.8351e-09	2.61139e-09
GO:0010557~positive regulation of macromolecule biosynthetic process	CRTC2, CITED2, HSPB1, ARID4A, AHR, RBPJ, ELK1, ETS1, CHD1, BACH1, ETS2, PPP3CA, GPBP1, ZC3H12A, OBFC1, HOXA2, LBP, SOX9, CCNL1, MYBL1, HTATIP2, TEAD3, IFRD1, ARID5A, EN1, PPRC1, GNL3, TNFRSF1A, RUNX1, ELF1, TOX2, MYOD1, PPARG, ATF4, CEBPB, RRN3, PCNA, INSIG2, CEBPG, GLIS3, NLRC5, BCL10, HIF1A, HDAC6, RELA, MLLT6, ARNTL, RELB, NPAT, SBNO2, HSPH1, NTF3, RIPK1, E2F4, AUTS2, ZFP516, NFYB, CNBP, STAT3…	2.9081e-09	2.67863e-09
GO:0006351~transcription, DNA-templated	CRTC2, 1810011O10RIK, NAB1, NAB2, ARID4A, AHR, RBPJ, ETS1, ELK1, BACH1, ETS2, ICAM1, EDNRB, GPBP1, ZC3H12A, HOXA2, SOX9, CCNL1, IFNAR2, ABT1, IFRD1, ARID5A, ARID5B, RUNX1, ERN1, CIRH1A, SIK1, ADAM8, ATF4, INSIG2, GLIS3, BCL10, HIF1A, NPAT, SBNO2, HSPH1, RIPK1, SKIL, AUTS2, ZFP516, NFATC2, PARP14, ELL2, NFKB1, NFKB2, FOSL2, SMAD7, FOSL1, ID2, BCL3, REL, ID3, TAF4B, MAFK, NFKBIE, MYD88, NFE2L2, CIT…	3.43833e-09	3.16702e-09
GO:0044260~cellular macromolecule metabolic process	IFITM3, PBLD1, EIF4A1, RPL5, ERRFI1, MDC1, 1810011O10RIK, TFRC, ADARB1, RBPJ, BACH1, ELK1, ICAM1, RPS17, RASSF1, EDNRB, PPP4R4, GPBP1, ZC3H12A, CHORDC1, PDK4, HOXA2, OBFC1, SOX9, CCNL1, ABT1, IFRD1, ARRDC3, YOD1, CSNK1D, RUNX1, DHX40, RNF125, CIRH1A, SIK1, NUP98, ALPK1, EIF1A, ATF4, SDC4, BCL10, UBE2J2, HIF1A, HSPH1, ZRSR2, ZRANB1, ZFP516, GADD45A, NFATC2, UPF3A, PARP14, ELL2, FOSL2, FOSL1, ID2, …	3.43833e-09	3.16702e-09
GO:0051173~positive regulation of nitrogen compound metabolic process	CRTC2, TFRC, CITED2, ARID4A, ADARB1, AHR, RBPJ, ELK1, ETS1, CHD1, BACH1, ETS2, ICAM1, PPP3CA, GPBP1, ZC3H12A, OBFC1, HOXA2, SOX9, CCNL1, MYBL1, HTATIP2, TEAD3, IFRD1, ARID5A, EN1, PPRC1, GNL3, TNFRSF1A, RUNX1, ERN1, ELF1, TOX2, MYOD1, PPARG, ATF4, CEBPB, RRN3, PCNA, INSIG2, CEBPG, GLIS3, NLRC5, BCL10, HIF1A, RELA, ZFP36L1, MLLT6, ARNTL, RELB, NPAT, SBNO2, HSPH1, NTF3, TRA2A, RIPK1, E2F4, AUTS2, Z…	5.32856e-09	4.90809e-09
GO:1903508~positive regulation of nucleic acid-templated transcription	CRTC2, CITED2, ARID4A, AHR, RBPJ, ELK1, ETS1, BACH1, ETS2, PPP3CA, GPBP1, ZC3H12A, HOXA2, SOX9, CCNL1, MYBL1, HTATIP2, TEAD3, IFRD1, ARID5A, EN1, PPRC1, GNL3, TNFRSF1A, RUNX1, ELF1, TOX2, MYOD1, PPARG, ATF4, CEBPB, RRN3, INSIG2, CEBPG, GLIS3, NLRC5, BCL10, HIF1A, RELA, MLLT6, ARNTL, RELB, NPAT, SBNO2, HSPH1, NTF3, RIPK1, E2F4, AUTS2, ZFP516, NFYB, CNBP, STAT3, NFATC2, ELL2, NFKB1, FOSL2, NFKB2, F…	5.32856e-09	4.90809e-09
GO:0045893~positive regulation of transcription, DNA-templated	CRTC2, CITED2, ARID4A, AHR, RBPJ, ELK1, ETS1, BACH1, ETS2, PPP3CA, GPBP1, ZC3H12A, HOXA2, SOX9, CCNL1, MYBL1, HTATIP2, TEAD3, IFRD1, ARID5A, EN1, PPRC1, GNL3, TNFRSF1A, RUNX1, ELF1, TOX2, MYOD1, PPARG, ATF4, CEBPB, RRN3, INSIG2, CEBPG, GLIS3, NLRC5, BCL10, HIF1A, RELA, MLLT6, ARNTL, RELB, NPAT, SBNO2, HSPH1, NTF3, RIPK1, E2F4, AUTS2, ZFP516, NFYB, CNBP, STAT3, NFATC2, ELL2, NFKB1, FOSL2, NFKB2, F…	5.32856e-09	4.90809e-09
GO:0044237~cellular metabolic process	IFITM3, PBLD1, EIF4A1, RPL5, ERRFI1, MDC1, ISCA1, 1810011O10RIK, TFRC, ADARB1, RBPJ, BACH1, ELK1, ICAM1, RPS17, RASSF1, EDNRB, PPP4R4, GPBP1, ZC3H12A, CHORDC1, PDK4, HOXA2, OBFC1, SOX9, CCNL1, ABT1, IFRD1, ARRDC3, ACSL4, YOD1, CSNK1D, RUNX1, DHX40, RNF125, CIRH1A, SIK1, NUP98, ALPK1, EIF1A, PI4K2A, ATF4, SDC4, BCL10, UBE2J2, HIF1A, UGCG, HSPH1, ZRSR2, ZRANB1, ZFP516, GADD45A, NFATC2, UPF3A, PARP1…	6.87834e-09	6.33558e-09
GO:0080134~regulation of response to stress	MYOM1, ERRFI1, HILPDA, HSPB1, IFIT1, ETS1, EDA2R, CXCL5, HERPUD1, PPP3CA, SPRED1, HELB, EDNRB, ZC3H12A, CHORDC1, PDK4, FLOT1, LBP, IL1R1, RBM18, IL17RA, TNFRSF1A, ERN1, ITPKC, MYOD1, CRY1, PPARG, ADAM8, ALPK1, CD44, ATF4, BIRC3, PCNA, CFH, CEBPG, NLRC5, BCL10, HIF1A, HDAC6, RELA, ARNTL, PAK1, SBNO2, HSPH1, PMAIP1, RIPK1, SKIL, MAP4K4, MAP3K1, CAV3, GADD45A, STAT2, SOD2, EIF2S1, NFKB1, CD24A, TNIP…	7.41097e-09	6.82618e-09
GO:0045935~positive regulation of nucleobase-containing compound metabolic process	CRTC2, TFRC, CITED2, ARID4A, ADARB1, AHR, RBPJ, ELK1, ETS1, CHD1, BACH1, ETS2, PPP3CA, GPBP1, ZC3H12A, OBFC1, HOXA2, SOX9, CCNL1, MYBL1, HTATIP2, TEAD3, IFRD1, ARID5A, EN1, PPRC1, GNL3, TNFRSF1A, RUNX1, ERN1, ELF1, TOX2, MYOD1, PPARG, ATF4, CEBPB, RRN3, PCNA, INSIG2, CEBPG, GLIS3, NLRC5, BCL10, HIF1A, RELA, ZFP36L1, MLLT6, ARNTL, RELB, NPAT, SBNO2, HSPH1, NTF3, TRA2A, RIPK1, E2F4, AUTS2, ZFP516, …	1.16405e-08	1.0722e-08
GO:0009891~positive regulation of biosynthetic process	CRTC2, CITED2, HSPB1, ARID4A, AHR, RBPJ, ELK1, ETS1, CHD1, BACH1, ETS2, ICAM1, PPP3CA, GPBP1, ZC3H12A, OBFC1, HOXA2, LBP, SOX9, CCNL1, MYBL1, HTATIP2, TEAD3, IFRD1, ARID5A, EN1, PPRC1, GNL3, TNFRSF1A, RUNX1, ELF1, TOX2, MYOD1, PPARG, ATF4, CEBPB, RRN3, PCNA, INSIG2, CEBPG, GLIS3, NLRC5, BCL10, HIF1A, HDAC6, RELA, MLLT6, ARNTL, RELB, NPAT, SBNO2, HSPH1, NTF3, RIPK1, E2F4, AUTS2, ZFP516, NFYB, CNBP…	1.1804e-08	1.08726e-08
GO:0031328~positive regulation of cellular biosynthetic process	CRTC2, CITED2, HSPB1, ARID4A, AHR, RBPJ, ELK1, ETS1, CHD1, BACH1, ETS2, ICAM1, PPP3CA, GPBP1, ZC3H12A, OBFC1, HOXA2, LBP, SOX9, CCNL1, MYBL1, HTATIP2, TEAD3, IFRD1, ARID5A, EN1, PPRC1, GNL3, TNFRSF1A, RUNX1, ELF1, TOX2, MYOD1, PPARG, ATF4, CEBPB, RRN3, PCNA, INSIG2, CEBPG, GLIS3, NLRC5, BCL10, HIF1A, RELA, MLLT6, ARNTL, RELB, NPAT, SBNO2, HSPH1, NTF3, RIPK1, E2F4, AUTS2, ZFP516, NFYB, CNBP, STAT3…	1.1804e-08	1.08726e-08
GO:0010628~positive regulation of gene expression	MYLK2, CRTC2, CITED2, ARID4A, ADARB1, AHR, RBPJ, ELK1, ETS1, CHD1, BACH1, ETS2, PPP3CA, GPBP1, ZC3H12A, HOXA2, SOX9, CCNL1, MYBL1, HTATIP2, TEAD3, IFRD1, ARID5A, PLAUR, EN1, PPRC1, GNL3, TNFRSF1A, RUNX1, ERN1, ELF1, TOX2, MYOD1, PPARG, CD44, ATF4, CEBPB, RRN3, INSIG2, CEBPG, GLIS3, NLRC5, BCL10, HIF1A, RELA, MLLT6, ARNTL, RELB, NPAT, SBNO2, HSPH1, NFIL3, NTF3, TRA2A, RIPK1, E2F4, AUTS2, ZFP516, N…	2.85181e-08	2.62678e-08
GO:0016070~RNA metabolic process	IFITM3, EIF4A1, RPL5, CRTC2, 1810011O10RIK, NAB1, POGK, NAB2, ARID4A, AHR, ADARB1, RBPJ, ETS1, ELK1, BACH1, ETS2, ICAM1, NARS, HELB, RPS17, EDNRB, GPBP1, ZC3H12A, HOXA2, SOX9, CCNL1, IFNAR2, ABT1, IFRD1, ARID5A, ARID5B, RUNX1, ERN1, DHX40, CIRH1A, SBDS, SIK1, ADAM8, ATF4, INSIG2, YTHDC1, GLIS3, BCL10, HIF1A, ZFP36L1, NPAT, SBNO2, HSPH1, RIPK1, SKIL, ZRSR2, AUTS2, ZFP516, NFATC2, PARP14, ELL2, NFK…	2.91019e-08	2.68056e-08
GO:0010033~response to organic substance	IFITM3, PBLD1, ERRFI1, AHR, IFIT1, RBPJ, ETS1, ELK1, ICAM1, EDNRB, ZC3H12A, PDK4, HOXA2, SOX9, IFNAR2, CISH, IL1R1, ACSL4, YOD1, CSNK1D, RUNX1, ERN1, SIK1, ATF4, INSIG2, BCL10, UBE2J2, HIF1A, ZFP36L1, SBNO2, HSPH1, PMAIP1, RIPK1, SKIL, BBS2, VCAM1, CAV3, IRGM2, MT2, INHBB, UPF3A, HPRT, SERPINA3N, IIGP1, NFKB1, MANF, NFKB2, FOSL2, SMAD7, FOSL1, SQLE, CYP1A1, REL, ID3, MYD88, NFE2L2, AARS, CDKN1A, …	5.60569e-08	5.16336e-08
GO:0071345~cellular response to cytokine stimulus	IFITM3, CEBPB, NLRC5, IFIT1, HIF1A, TANK, CXCL5, RELA, ICAM1, ZFP36L1, SBNO2, NFIL3, ZC3H12A, RIPK1, SOX9, GBP2, IFNAR2, BBS2, VCAM1, CISH, IL1R1, STAT2, STAT3, IRGM2, MT2, RTN4RL2, OSMR, IIGP1, NFKB1, IL17RA, TNFRSF1A, PPARG, MYD88, CD44, PTPN2, BIRC3, NFE2L2	5.80863e-08	5.35029e-08
GO:0044238~primary metabolic process	IFITM3, PBLD1, EIF4A1, RPL5, ERRFI1, MDC1, ISCA1, 1810011O10RIK, TFRC, ADARB1, RBPJ, BACH1, ELK1, ICAM1, RPS17, RASSF1, EDNRB, PPP4R4, GPBP1, ZC3H12A, CHORDC1, PDK4, HOXA2, OBFC1, SOX9, CCNL1, ABT1, IFRD1, ARRDC3, ACSL4, YOD1, CSNK1D, RUNX1, DHX40, RNF125, CIRH1A, SIK1, NUP98, ALPK1, EIF1A, PI4K2A, ATF4, CFH, SDC4, BCL10, UBE2J2, HIF1A, UGCG, HSPH1, ZRSR2, ZRANB1, ZFP516, GADD45A, NFATC2, UPF3A, …	9.73785e-08	8.96946e-08
GO:0090304~nucleic acid metabolic process	IFITM3, EIF4A1, RPL5, MDC1, CRTC2, DCLRE1C, 1810011O10RIK, TFRC, NAB1, POGK, NAB2, ARID4A, AHR, ADARB1, RBPJ, ETS1, ELK1, BACH1, ETS2, ICAM1, NARS, HELB, RPS17, EDNRB, GPBP1, ZC3H12A, HOXA2, OBFC1, SOX9, CCNL1, IFNAR2, ABT1, IFRD1, ARID5A, ARID5B, RUNX1, ERN1, DHX40, CIRH1A, SBDS, SIK1, ADAM8, NUP98, ATF4, INSIG2, YTHDC1, GLIS3, BCL10, HIF1A, ZFP36L1, NPAT, SBNO2, HSPH1, RIPK1, SKIL, UBE2F, ZRSR2…	2.06454e-07	1.90163e-07
GO:0051252~regulation of RNA metabolic process	IFITM3, CRTC2, 1810011O10RIK, NAB1, POGK, NAB2, ARID4A, AHR, ADARB1, RBPJ, ETS1, ELK1, BACH1, ETS2, ICAM1, EDNRB, GPBP1, ZC3H12A, HOXA2, SOX9, CCNL1, IFNAR2, ABT1, IFRD1, ARID5A, ARID5B, RUNX1, ERN1, CIRH1A, SIK1, ADAM8, ATF4, INSIG2, YTHDC1, GLIS3, BCL10, HIF1A, ZFP36L1, NPAT, SBNO2, HSPH1, RIPK1, SKIL, AUTS2, ZFP516, NFATC2, PARP14, ELL2, NFKB1, NFKB2, FOSL2, SMAD7, FOSL1, ID2, BCL3, REL, ID3, …	2.13949e-07	1.97067e-07
GO:0006139~nucleobase-containing compound metabolic process	IFITM3, EIF4A1, RPL5, MDC1, CRTC2, DCLRE1C, 1810011O10RIK, TFRC, NAB1, POGK, NAB2, ARID4A, AHR, ADARB1, RBPJ, ETS1, ELK1, BACH1, ETS2, ICAM1, NARS, HELB, RPS17, EDNRB, GPBP1, ZC3H12A, HOXA2, OBFC1, SOX9, CCNL1, IFNAR2, ABT1, IFRD1, ARID5A, ARID5B, RUNX1, ERN1, DHX40, CIRH1A, SBDS, SIK1, ADAM8, NUP98, ATF4, INSIG2, YTHDC1, GLIS3, AK2, BCL10, HIF1A, ZFP36L1, NPAT, SBNO2, HSPH1, RIPK1, SKIL, UBE2F, …	2.18024e-07	2.00821e-07
GO:0065009~regulation of molecular function	RPL5, ERRFI1, CDKN1A, CRTC2, BTG1, SLC7A14, HSPB1, ADARB1, SHB, DUSP16, EDA2R, ICAM1, HERPUD1, PPP3CA, SPRED1, MAP1LC3B, SUMO1, PPP4R4, ZC3H12A, CHORDC1, PDE4B, FLOT1, OBFC1, LRRFIP1, CCNL1, CISH, PDE4D, TPM2, ARRDC3, IFRD1, PLAUR, ARID5B, TFIP11, RTN4RL2, PPRC1, ERN1, TBC1D1, RASA3, CRY2, TMBIM1, TNNT3, SIK1, PPARG, ADAM8, CD44, BIRC3, PCNA, SDC4, MVP, CEBPG, NLRC5, TOR1AIP2, BCL10, HIF1A, TANK,…	2.28051e-07	2.10056e-07
GO:0010467~gene expression	IFITM3, EIF4A1, RPL5, MYLK2, CRTC2, ISCA1, 1810011O10RIK, NAB1, POGK, NAB2, ARID4A, AHR, ADARB1, RBPJ, ETS1, ELK1, BACH1, ETS2, ICAM1, NARS, HELB, RPS17, EDNRB, GPBP1, ZC3H12A, HOXA2, SOX9, CCNL1, IFNAR2, ABT1, IFRD1, ARID5A, ARID5B, CSNK1D, RUNX1, ERN1, DHX40, CIRH1A, SBDS, SIK1, ADAM8, EIF1A, ATF4, CFH, INSIG2, YTHDC1, GLIS3, BCL10, HIF1A, ZFP36L1, NPAT, SBNO2, HSPH1, RIPK1, SKIL, BBS2, ZRSR2, …	2.54731e-07	2.3463e-07
GO:0010468~regulation of gene expression	IFITM3, EIF4A1, MYLK2, CRTC2, 1810011O10RIK, NAB1, POGK, NAB2, ARID4A, AHR, ADARB1, RBPJ, ETS1, ELK1, BACH1, ETS2, ICAM1, EDNRB, GPBP1, ZC3H12A, HOXA2, SOX9, CCNL1, IFNAR2, ABT1, IFRD1, ARID5A, ARID5B, CSNK1D, RUNX1, ERN1, CIRH1A, SIK1, ADAM8, ATF4, CFH, INSIG2, YTHDC1, GLIS3, BCL10, HIF1A, ZFP36L1, NPAT, SBNO2, HSPH1, RIPK1, SKIL, BBS2, AUTS2, ZFP516, NFATC2, UPF3A, PARP14, EIF2S1, ELL2, NFKB1, …	2.71769e-07	2.50325e-07
GO:0032774~RNA biosynthetic process	IFITM3, CRTC2, 1810011O10RIK, NAB1, POGK, NAB2, ARID4A, AHR, RBPJ, ETS1, ELK1, BACH1, ETS2, ICAM1, HELB, EDNRB, GPBP1, ZC3H12A, HOXA2, SOX9, CCNL1, IFNAR2, ABT1, IFRD1, ARID5A, ARID5B, RUNX1, ERN1, CIRH1A, SIK1, ADAM8, ATF4, INSIG2, GLIS3, BCL10, HIF1A, NPAT, SBNO2, HSPH1, RIPK1, SKIL, AUTS2, ZFP516, NFATC2, PARP14, ELL2, NFKB1, NFKB2, FOSL2, SMAD7, FOSL1, ID2, BCL3, REL, ID3, TAF4B, MAFK, NFKBIE…	3.23488e-07	2.97963e-07
GO:0035556~intracellular signal transduction	ERRFI1, MYLK2, CDKN1A, 1810011O10RIK, HSPB1, LITAF, DUSP16, EDA2R, CXCL5, RND1, ICAM1, HERPUD1, PPP3CA, SPRED1, RASSF1, EDNRB, ZC3H12A, FLOT1, SOX9, TEAD3, CISH, PDE4D, PLAUR, RRAS2, RTN4RL2, TNFRSF1A, LAT2, ERN1, ARL4D, RASA3, TMBIM1, SIK1, ADAM8, STK40, CD44, ATF4, BIRC3, CEBPB, RRN3, AGPAT9, ARHGAP18, BCL10, HIF1A, DNAJC27, NDRG1, TANK, RELA, ZFP36L1, ARNTL, RELB, SLC9A3R1, PAK1, HSPH1, BCL2L1…	3.64635e-07	3.35863e-07
GO:0046483~heterocycle metabolic process	IFITM3, EIF4A1, RPL5, MDC1, CRTC2, DCLRE1C, 1810011O10RIK, TFRC, NAB1, POGK, NAB2, ARID4A, AHR, ADARB1, RBPJ, ETS1, ELK1, BACH1, ETS2, ICAM1, NARS, HELB, RPS17, EDNRB, GPBP1, ZC3H12A, HOXA2, OBFC1, SOX9, CCNL1, IFNAR2, ABT1, IFRD1, ARID5A, ARID5B, RUNX1, ERN1, DHX40, CIRH1A, SBDS, SIK1, ADAM8, NUP98, ATF4, INSIG2, YTHDC1, GLIS3, AK2, BCL10, HIF1A, ZFP36L1, NPAT, SBNO2, HSPH1, RIPK1, SKIL, UBE2F, …	4.67968e-07	4.31042e-07
GO:0002682~regulation of immune system process	MYOM1, CDKN1A, 1810011O10RIK, TFRC, HILPDA, AHR, IFIT1, SHB, ETS1, CXCL5, ICAM1, ZC3H12A, PDK4, PDE4B, FLOT1, BDKRB1, LBP, SOX9, IL1R1, PDE4D, RBM18, RUNX1, LAT2, ITPKC, ELF1, PPARG, ADAM8, ALPK1, CD44, BIRC3, CEBPB, CFH, SDC4, NLRC5, BCL10, HIF1A, RELA, ZFP36L1, HSPH1, GPNMB, RIPK1, PIBF1, ABCB1B, MAP3K1, VCAM1, TMEM176B, STAT2, TMEM176A, NFATC2, EIF2S1, CD24A, TNIP1, ID2, FAS, CLEC2D, PTPN2, MY…	5.75445e-07	5.30038e-07
GO:0006725~cellular aromatic compound metabolic process	IFITM3, EIF4A1, RPL5, MDC1, CRTC2, DCLRE1C, 1810011O10RIK, TFRC, NAB1, POGK, NAB2, ARID4A, AHR, ADARB1, RBPJ, ETS1, ELK1, BACH1, ETS2, ICAM1, NARS, HELB, RPS17, EDNRB, GPBP1, ZC3H12A, HOXA2, OBFC1, SOX9, CCNL1, IFNAR2, ABT1, IFRD1, ARID5A, ARID5B, RUNX1, ERN1, DHX40, CIRH1A, SBDS, SIK1, ADAM8, NUP98, ATF4, INSIG2, YTHDC1, GLIS3, AK2, BCL10, HIF1A, ZFP36L1, NPAT, SBNO2, HSPH1, RIPK1, SKIL, UBE2F, …	5.75445e-07	5.30038e-07
GO:0051246~regulation of protein metabolic process	PBLD1, ERRFI1, MYLK2, EIF4A1, CDKN1A, HSPB1, RNF19B, ADARB1, SHB, DUSP16, EDA2R, ICAM1, HERPUD1, PPP3CA, SPRED1, RASSF1, EDNRB, SUMO1, PPP4R4, ZC3H12A, CHORDC1, FLOT1, ARIH2, BDKRB1, LBP, SOX9, CCNL1, CISH, PDE4D, ARRDC3, ARID5A, PLAUR, RTN4RL2, CSNK1D, GNL3, TNFRSF1A, ERN1, PRPF18, RNF125, CRY2, CRY1, PPARG, ADAM8, STK40, CD44, BIRC3, CEBPB, CFH, SDC4, MVP, CEBPG, BCL10, DNAJC27, TANK, HDAC6, RE…	5.76175e-07	5.3071e-07
GO:0010605~negative regulation of macromolecule metabolic process	IFITM3, PBLD1, ERRFI1, CDKN1A, CITED2, NAB1, NAB2, HSPB1, ARID4A, ADARB1, AHR, RBPJ, SHB, DUSP16, BACH1, ETS2, HERPUD1, PPP3CA, SPRED1, HELB, EDNRB, SUMO1, PPP4R4, ZC3H12A, CHORDC1, OBFC1, BDKRB1, HOXA2, SOX9, TGIF1, ZHX2, CISH, PDE4D, PLAUR, ARID5B, EN1, RTN4RL2, TNFRSF1A, RUNX1, PRPF18, CRY2, CRY1, SIK1, PPARG, CD44, BIRC3, CEBPB, PCNA, MVP, GLIS3, HIF1A, HDAC6, RELA, ZFP36L1, MLLT6, ARNTL, REL…	6.19307e-07	5.70439e-07
GO:0070887~cellular response to chemical stimulus	IFITM3, RPL5, PBLD1, ERRFI1, TFRC, CITED2, HSPB1, AHR, RBPJ, IFIT1, ELK1, LITAF, ETS1, BACH1, CXCL5, ICAM1, HERPUD1, PPP3CA, EDNRB, ZC3H12A, PDK4, PDE4B, FLOT1, HOXA2, LBP, SCN5A, SOX9, TGIF1, IFNAR2, TRIM63, CISH, IL1R1, PDE4D, RTN4RL2, YOD1, CSNK1D, OSMR, IL17RA, TNFRSF1A, RUNX1, ERN1, MYOD1, CRY2, SBDS, CRY1, SIK1, PPARG, ADAM8, CD44, ATF4, BIRC3, CEBPB, PCNA, NLRC5, HIF1A, NDRG1, TANK, HDAC6,…	6.39657e-07	5.89183e-07
GO:0048583~regulation of response to stimulus	PBLD1, ERRFI1, MYLK2, 1810011O10RIK, TFRC, IFIT1, RBPJ, ETS1, ICAM1, HELB, EDNRB, ZC3H12A, CHORDC1, PDK4, SOX9, CISH, IL1R1, ARRDC3, CSNK1D, RUNX1, ERN1, ADAM8, ALPK1, ATF4, CFH, ARHGAP18, BCL10, DNAJC27, HIF1A, SLC9A3R1, SBNO2, BCL2L11, HSPH1, PMAIP1, RIPK1, SKIL, PIBF1, BBS2, ZRANB1, CAV3, GADD45A, NFATC2, INHBB, EIF2S1, NFKB1, SMAD7, BCL3, REL, MAP3K14, MYD88, NFE2L2, MYOM1, CITED2, HILPDA, HS…	6.39657e-07	5.89183e-07
GO:0031324~negative regulation of cellular metabolic process	IFITM3, PBLD1, ERRFI1, CDKN1A, CITED2, NAB1, NAB2, SLC7A14, HSPB1, ARID4A, ADARB1, AHR, RBPJ, SHB, DUSP16, BACH1, ETS2, HERPUD1, PPP3CA, SPRED1, HELB, EDNRB, SUMO1, PPP4R4, ZC3H12A, CHORDC1, OBFC1, BDKRB1, HOXA2, SOX9, TGIF1, ZHX2, CISH, PDE4D, PLAUR, ARID5B, EN1, RTN4RL2, RUNX1, PRPF18, CRY2, CRY1, SIK1, PPARG, CD44, BIRC3, CEBPB, PCNA, INSIG2, MVP, GLIS3, HIF1A, HDAC6, RELA, ZFP36L1, MLLT6, ARN…	6.72823e-07	6.19732e-07
GO:2001141~regulation of RNA biosynthetic process	IFITM3, CRTC2, 1810011O10RIK, NAB1, POGK, NAB2, ARID4A, AHR, RBPJ, ETS1, ELK1, BACH1, ETS2, ICAM1, EDNRB, GPBP1, ZC3H12A, HOXA2, SOX9, CCNL1, IFNAR2, ABT1, IFRD1, ARID5A, ARID5B, RUNX1, ERN1, CIRH1A, SIK1, ADAM8, ATF4, INSIG2, GLIS3, BCL10, HIF1A, NPAT, SBNO2, HSPH1, RIPK1, SKIL, AUTS2, ZFP516, NFATC2, PARP14, ELL2, NFKB1, NFKB2, FOSL2, SMAD7, FOSL1, ID2, BCL3, REL, ID3, TAF4B, MAFK, NFKBIE, MYD8…	7.02887e-07	6.47423e-07
GO:0097659~nucleic acid-templated transcription	CRTC2, 1810011O10RIK, NAB1, POGK, NAB2, ARID4A, AHR, RBPJ, ETS1, ELK1, BACH1, ETS2, ICAM1, EDNRB, GPBP1, ZC3H12A, HOXA2, SOX9, CCNL1, IFNAR2, ABT1, IFRD1, ARID5A, ARID5B, RUNX1, ERN1, CIRH1A, SIK1, ADAM8, ATF4, INSIG2, GLIS3, BCL10, HIF1A, NPAT, SBNO2, HSPH1, RIPK1, SKIL, AUTS2, ZFP516, NFATC2, PARP14, ELL2, NFKB1, NFKB2, FOSL2, SMAD7, FOSL1, ID2, BCL3, REL, ID3, TAF4B, MAFK, NFKBIE, MYD88, NFE2L…	7.79906e-07	7.18365e-07
GO:0048519~negative regulation of biological process	IFITM3, PBLD1, ERRFI1, 1810011O10RIK, NAB1, NAB2, ARID4A, AHR, ADARB1, RBPJ, ETS1, BACH1, ETS2, ICAM1, HELB, RASSF1, EDNRB, PPP4R4, ZC3H12A, CHORDC1, PDK4, HOXA2, OBFC1, SOX9, CISH, IFRD1, ARRDC3, ARID5B, RUNX1, ERN1, SIK1, ADAM8, ATF4, SDC4, INSIG2, GLIS3, BCL10, NDRG1, HIF1A, ZFP36L1, SLC9A3R1, SBNO2, HSPH1, RAB11FIP1, PMAIP1, RIPK1, SKIL, PIBF1, BBS2, CAV3, GADD45A, NFATC2, MT2, NUP153, INHBB,…	9.32055e-07	8.58509e-07
GO:0043170~macromolecule metabolic process	IFITM3, PBLD1, EIF4A1, RPL5, ERRFI1, MDC1, ISCA1, 1810011O10RIK, TFRC, ADARB1, RBPJ, BACH1, ELK1, ICAM1, RPS17, RASSF1, EDNRB, PPP4R4, GPBP1, ZC3H12A, CHORDC1, PDK4, HOXA2, OBFC1, SOX9, CCNL1, ABT1, IFRD1, ARRDC3, YOD1, CSNK1D, RUNX1, DHX40, RNF125, CIRH1A, SIK1, NUP98, ALPK1, EIF1A, ATF4, CFH, SDC4, BCL10, UBE2J2, HIF1A, HSPH1, BBS2, ZRSR2, ZRANB1, ZFP516, GADD45A, NFATC2, UPF3A, PARP14, ELL2, F…	1.04814e-06	9.65433e-07
GO:0006355~regulation of transcription, DNA-templated	CRTC2, 1810011O10RIK, NAB1, POGK, NAB2, ARID4A, AHR, RBPJ, ETS1, ELK1, BACH1, ETS2, ICAM1, EDNRB, GPBP1, ZC3H12A, HOXA2, SOX9, CCNL1, IFNAR2, ABT1, IFRD1, ARID5A, ARID5B, RUNX1, ERN1, CIRH1A, SIK1, ADAM8, ATF4, INSIG2, GLIS3, BCL10, HIF1A, NPAT, SBNO2, HSPH1, RIPK1, SKIL, AUTS2, ZFP516, NFATC2, PARP14, ELL2, NFKB1, NFKB2, FOSL2, SMAD7, FOSL1, ID2, BCL3, REL, ID3, TAF4B, MAFK, NFKBIE, MYD88, NFE2L…	1.12308e-06	1.03446e-06
GO:1903506~regulation of nucleic acid-templated transcription	CRTC2, 1810011O10RIK, NAB1, POGK, NAB2, ARID4A, AHR, RBPJ, ETS1, ELK1, BACH1, ETS2, ICAM1, EDNRB, GPBP1, ZC3H12A, HOXA2, SOX9, CCNL1, IFNAR2, ABT1, IFRD1, ARID5A, ARID5B, RUNX1, ERN1, CIRH1A, SIK1, ADAM8, ATF4, INSIG2, GLIS3, BCL10, HIF1A, NPAT, SBNO2, HSPH1, RIPK1, SKIL, AUTS2, ZFP516, NFATC2, PARP14, ELL2, NFKB1, NFKB2, FOSL2, SMAD7, FOSL1, ID2, BCL3, REL, ID3, TAF4B, MAFK, NFKBIE, MYD88, NFE2L…	1.15975e-06	1.06823e-06
GO:0009888~tissue development	PBLD1, ERRFI1, MYLK2, CDKN1A, BTG1, CITED2, SCHIP1, ARID4A, AHR, RBPJ, EDA2R, ETS2, ICAM1, TGM1, PPP3CA, EDNRB, CFL2, FLOT1, SPEG, SOX9, TGIF1, PDE4D, ARRDC3, IFRD1, ARID5A, PLAUR, ARID5B, EN1, TFIP11, TNFRSF1A, RUNX1, MYOD1, SBDS, SIK1, PPARG, TAGLN2, ADAM8, HNRNPH3, MYH4, CD44, MYH7, CEBPB, SDC4, NTN4, BCL10, HIF1A, RELA, ZFP36L1, ARNTL, PPP2CA, SLC9A3R1, PAK1, SBNO2, GPNMB, NTF3, E2F4, SKIL, A…	1.27936e-06	1.17841e-06
GO:0008219~cell death	ANKRD13C, CDKN1A, BTG1, 1810011O10RIK, CITED2, HSPB1, AHR, RBPJ, SHB, ELK1, LITAF, EDA2R, ICAM1, HERPUD1, EDNRB, ZC3H12A, PDK4, SOX9, HTATIP2, PLAUR, EN1, RRAS2, TNFRSF1A, ERN1, TMBIM1, SIK1, ELMO3, PPARG, ADAM8, STK40, CD44, ATF4, BIRC3, ATG4D, CEBPB, RRN3, BCL10, HIF1A, HDAC6, RELA, ZFP36L1, PPP2CA, SLC9A3R1, BCL2L13, PAK1, HSPH1, BCL2L11, GPNMB, NTF3, PMAIP1, RIPK1, TRP53BP2, SKIL, SMNDC1, MAP…	1.30475e-06	1.2018e-06
GO:0010556~regulation of macromolecule biosynthetic process	ANKRD13C, IFITM3, EIF4A1, ERRFI1, CRTC2, 1810011O10RIK, NAB1, POGK, NAB2, ARID4A, AHR, RBPJ, ETS1, ELK1, BACH1, ETS2, ICAM1, EDNRB, GPBP1, ZC3H12A, HOXA2, OBFC1, SOX9, CCNL1, IFNAR2, ABT1, IFRD1, ARID5A, ARID5B, RUNX1, ERN1, CIRH1A, SIK1, ADAM8, ATF4, INSIG2, GLIS3, BCL10, HIF1A, ZFP36L1, NPAT, SBNO2, HSPH1, RIPK1, SKIL, AUTS2, ZFP516, NFATC2, INHBB, UPF3A, PARP14, EIF2S1, ELL2, NFKB1, NFKB2, FOS…	1.30475e-06	1.2018e-06
GO:0019219~regulation of nucleobase-containing compound metabolic process	IFITM3, CRTC2, 1810011O10RIK, TFRC, NAB1, POGK, NAB2, ARID4A, AHR, ADARB1, RBPJ, ETS1, ELK1, BACH1, ETS2, ICAM1, HELB, EDNRB, GPBP1, ZC3H12A, HOXA2, OBFC1, SOX9, CCNL1, IFNAR2, ABT1, IFRD1, ARID5A, ARID5B, RUNX1, ERN1, CIRH1A, SIK1, ADAM8, ATF4, INSIG2, YTHDC1, GLIS3, BCL10, HIF1A, ZFP36L1, NPAT, SBNO2, HSPH1, RIPK1, SKIL, AUTS2, ZFP516, NFATC2, PARP14, ELL2, NFKB1, NFKB2, FOSL2, SMAD7, FOSL1, ID…	1.30475e-06	1.2018e-06
GO:0034654~nucleobase-containing compound biosynthetic process	IFITM3, CRTC2, 1810011O10RIK, NAB1, POGK, NAB2, ARID4A, AHR, RBPJ, ETS1, ELK1, BACH1, ETS2, ICAM1, HELB, EDNRB, GPBP1, ZC3H12A, HOXA2, OBFC1, SOX9, CCNL1, IFNAR2, ABT1, IFRD1, ARID5A, ARID5B, RUNX1, ERN1, CIRH1A, SIK1, ADAM8, ATF4, INSIG2, GLIS3, AK2, BCL10, HIF1A, NPAT, SBNO2, HSPH1, RIPK1, SKIL, AUTS2, ZFP516, GFPT2, NFATC2, HPRT, PARP14, ELL2, NFKB1, NFKB2, FOSL2, SMAD7, FOSL1, ID2, BCL3, REL,…	1.98385e-06	1.82731e-06
GO:0032268~regulation of cellular protein metabolic process	PBLD1, ERRFI1, MYLK2, EIF4A1, CDKN1A, HSPB1, RNF19B, ADARB1, SHB, DUSP16, EDA2R, ICAM1, HERPUD1, PPP3CA, SPRED1, RASSF1, EDNRB, SUMO1, PPP4R4, ZC3H12A, CHORDC1, FLOT1, ARIH2, BDKRB1, SOX9, CCNL1, CISH, PDE4D, ARRDC3, ARID5A, PLAUR, RTN4RL2, CSNK1D, GNL3, TNFRSF1A, ERN1, PRPF18, RNF125, CRY2, CRY1, PPARG, ADAM8, STK40, CD44, BIRC3, SDC4, MVP, BCL10, DNAJC27, TANK, HDAC6, ZFP36L1, MLLT6, PPP2CA, SL…	2.29136e-06	2.11055e-06
GO:1901360~organic cyclic compound metabolic process	IFITM3, EIF4A1, RPL5, MDC1, CRTC2, DCLRE1C, 1810011O10RIK, TFRC, NAB1, POGK, NAB2, ARID4A, AHR, ADARB1, RBPJ, ETS1, ELK1, BACH1, ETS2, ICAM1, NARS, HELB, RPS17, EDNRB, GPBP1, ZC3H12A, HOXA2, OBFC1, SOX9, CCNL1, IFNAR2, ABT1, IFRD1, ARID5A, ARID5B, RUNX1, ERN1, DHX40, CIRH1A, SBDS, SIK1, ADAM8, NUP98, ATF4, INSIG2, YTHDC1, GLIS3, AK2, BCL10, HIF1A, ZFP36L1, NPAT, SBNO2, HSPH1, RIPK1, SKIL, UBE2F, …	2.29136e-06	2.11055e-06
GO:0030154~cell differentiation	PBLD1, ERRFI1, MYLK2, DCLRE1C, TFRC, NAB1, NAB2, ARID4A, AHR, RBPJ, ETS1, ELK1, ETS2, ICAM1, ACTG1, TGM1, EDNRB, CFL2, ZC3H12A, HOXA2, SOX9, ABT1, IL1R1, IFRD1, ARID5A, ARID5B, ACSL4, CSNK1D, RUNX1, SIK1, TAGLN2, ADAM8, PSMD11, SDC4, NDRG1, HIF1A, ZFP36L1, SLC9A3R1, SBNO2, RIPK1, SKIL, S100A10, BBS2, CAV3, ZFP516, NFATC2, MT2, INHBB, HPRT, MANF, NFKB2, FOSL2, SMAD7, MFSD7B, ID2, BCL3, CYP1A1, ID3…	2.56568e-06	2.36323e-06
GO:0042592~homeostatic process	PBLD1, CRTC2, DCLRE1C, TFRC, CITED2, HSPB1, ARID4A, AHR, ETS1, CXCL5, ICAM1, ACTG1, HERPUD1, PPP3CA, RPS17, EDNRB, CFL2, PDK4, PDE4B, OBFC1, BDKRB1, SCN5A, SOX9, PDE4D, ARRDC3, AMPD3, SLC39A14, GNL3, ERN1, ACOX1, CRY2, CRY1, PPARG, ADAM8, STEAP1, CD44, RRN3, PCNA, CEBPG, BCL10, HIF1A, ZFP36L1, MLLT6, PPP2CA, SLC9A3R1, BCL2L11, FAM132B, PMAIP1, E2F4, SKIL, MAP4K4, BBS2, VCAM1, CAV3, TXNRD1, STAT3,…	2.56606e-06	2.36357e-06
GO:0009892~negative regulation of metabolic process	IFITM3, PBLD1, ERRFI1, CDKN1A, CITED2, NAB1, NAB2, SLC7A14, HSPB1, ARID4A, ADARB1, AHR, RBPJ, SHB, DUSP16, BACH1, ETS2, HERPUD1, PPP3CA, SPRED1, HELB, EDNRB, SUMO1, PPP4R4, ZC3H12A, CHORDC1, OBFC1, BDKRB1, HOXA2, SOX9, TGIF1, ZHX2, CISH, PDE4D, ARRDC3, PLAUR, ARID5B, EN1, RTN4RL2, TNFRSF1A, RUNX1, PRPF18, CRY2, CRY1, SIK1, PPARG, CD44, BIRC3, CEBPB, PCNA, INSIG2, MVP, GLIS3, HIF1A, HDAC6, RELA, Z…	2.58118e-06	2.3775e-06
GO:0071496~cellular response to external stimulus	CDKN1A, MAP3K1, TFRC, GADD45A, INHBB, BCL10, EIF2S1, NFKB1, TNFRSF1A, ICAM1, FOSL1, MAP1LC3B, MYOD1, ZC3H12A, PDK4, PMAIP1, FAS, PPARG, SOX9, MAP3K14, SLC38A2, ATF4, NFE2L2	3.68679e-06	3.39587e-06
GO:0031399~regulation of protein modification process	PBLD1, ERRFI1, MYLK2, CDKN1A, HSPB1, ADARB1, SHB, DUSP16, EDA2R, ICAM1, HERPUD1, SPRED1, RASSF1, EDNRB, PPP4R4, ZC3H12A, CHORDC1, FLOT1, BDKRB1, SOX9, CCNL1, CISH, PDE4D, ARRDC3, ARID5A, PLAUR, RTN4RL2, CSNK1D, GNL3, TNFRSF1A, ERN1, CRY2, CRY1, ADAM8, STK40, CD44, BIRC3, SDC4, MVP, BCL10, DNAJC27, TANK, MLLT6, PPP2CA, SLC9A3R1, PAK1, HSPH1, GPNMB, NTF3, RIPK1, PIBF1, MAP4K4, MAP3K1, AUTS2, CAV3, …	3.93698e-06	3.62632e-06
GO:0051239~regulation of multicellular organismal process	PBLD1, ERRFI1, MYLK2, 1810011O10RIK, TFRC, AHR, RBPJ, ETS1, ICAM1, EDNRB, ZC3H12A, PDK4, HOXA2, SOX9, IL1R1, IFRD1, ARRDC3, CSNK1D, RUNX1, ADAM8, ATF4, BCL10, HIF1A, ZFP36L1, SLC9A3R1, BCL2L11, RAB11FIP1, RIPK1, SKIL, PIBF1, BBS2, CAV3, INHBB, NFKB1, SMAD7, MFSD7B, ID2, BCL3, REL, ID3, MYD88, NFE2L2, BTG1, CITED2, HILPDA, HSPB1, SHB, LITAF, CXCL5, PPP3CA, MAP1LC3B, SUMO1, PDE4B, FLOT1, SCN5A, LBP…	3.98814e-06	3.67344e-06
GO:0071310~cellular response to organic substance	IFITM3, PBLD1, ERRFI1, CITED2, HSPB1, AHR, RBPJ, IFIT1, ELK1, LITAF, CXCL5, ICAM1, HERPUD1, PPP3CA, EDNRB, ZC3H12A, PDK4, PDE4B, FLOT1, HOXA2, LBP, SOX9, TGIF1, IFNAR2, TRIM63, CISH, IL1R1, PDE4D, RTN4RL2, YOD1, CSNK1D, OSMR, IL17RA, TNFRSF1A, RUNX1, ERN1, MYOD1, CRY2, CRY1, SIK1, PPARG, CD44, ATF4, BIRC3, CEBPB, NLRC5, HIF1A, TANK, HDAC6, RELA, ZFP36L1, ARNTL, PPP2CA, PAK1, SBNO2, NFIL3, RIPK1, …	4.04475e-06	3.72559e-06
GO:0018130~heterocycle biosynthetic process	IFITM3, CRTC2, 1810011O10RIK, NAB1, POGK, NAB2, ARID4A, AHR, RBPJ, ETS1, ELK1, BACH1, ETS2, ICAM1, HELB, EDNRB, GPBP1, ZC3H12A, HOXA2, OBFC1, SOX9, CCNL1, IFNAR2, ABT1, IFRD1, ARID5A, ARID5B, RUNX1, ERN1, CIRH1A, SIK1, ADAM8, ATF4, INSIG2, GLIS3, AK2, BCL10, HIF1A, NPAT, SBNO2, HSPH1, RIPK1, SKIL, AUTS2, ZFP516, GFPT2, NFATC2, HPRT, PARP14, ELL2, NFKB1, NFKB2, FOSL2, SMAD7, FOSL1, ID2, BCL3, REL,…	4.04475e-06	3.72559e-06
GO:0019438~aromatic compound biosynthetic process	IFITM3, CRTC2, 1810011O10RIK, NAB1, POGK, NAB2, ARID4A, AHR, RBPJ, ETS1, ELK1, BACH1, ETS2, ICAM1, HELB, EDNRB, GPBP1, ZC3H12A, HOXA2, OBFC1, SOX9, CCNL1, IFNAR2, ABT1, IFRD1, ARID5A, ARID5B, RUNX1, ERN1, CIRH1A, SIK1, ADAM8, ATF4, INSIG2, GLIS3, AK2, BCL10, HIF1A, NPAT, SBNO2, HSPH1, RIPK1, SKIL, AUTS2, ZFP516, GFPT2, NFATC2, HPRT, PARP14, ELL2, NFKB1, NFKB2, FOSL2, SMAD7, FOSL1, ID2, BCL3, REL,…	5.05649e-06	4.6575e-06
GO:0048523~negative regulation of cellular process	IFITM3, PBLD1, ERRFI1, 1810011O10RIK, NAB1, NAB2, ARID4A, AHR, ADARB1, RBPJ, BACH1, ETS2, ICAM1, HELB, RASSF1, EDNRB, PPP4R4, ZC3H12A, CHORDC1, PDK4, HOXA2, OBFC1, SOX9, CISH, IFRD1, ARID5B, RUNX1, ERN1, SIK1, ADAM8, ATF4, SDC4, INSIG2, GLIS3, BCL10, NDRG1, HIF1A, ZFP36L1, SLC9A3R1, SBNO2, HSPH1, RAB11FIP1, PMAIP1, RIPK1, SKIL, PIBF1, CAV3, GADD45A, NFATC2, INHBB, OSGIN2, MT1, SERPINA3N, EIF2S1, …	5.20842e-06	4.79743e-06
GO:0009628~response to abiotic stimulus	ERRFI1, CDKN1A, DCLRE1C, 1810011O10RIK, CITED2, RBPJ, ELK1, ETS1, BACH1, ICAM1, BDKRB1, SOX9, TRIM63, IL1R1, TNFRSF1A, RASA3, MYOD1, CRY2, CRY1, SIK1, PPARG, ADAM8, PCNA, BCL10, HIF1A, NDRG1, TANK, RELA, ZFP36L1, RELB, PAK1, PMAIP1, TRP53BP2, SLC38A2, MAP3K1, VCAM1, CAV3, GADD45A, ZFP516, INHBB, SOD2, EIF2S1, NFKB1, FOSL2, FOSL1, CD24A, ID2, BCL3, CYP1A1, FAS, MAP3K14, NFE2L2	5.95288e-06	5.48315e-06
GO:1901362~organic cyclic compound biosynthetic process	IFITM3, CRTC2, 1810011O10RIK, NAB1, POGK, NAB2, ARID4A, AHR, RBPJ, ETS1, ELK1, BACH1, ETS2, ICAM1, HELB, EDNRB, GPBP1, ZC3H12A, HOXA2, OBFC1, SOX9, CCNL1, IFNAR2, ABT1, IFRD1, ARID5A, ARID5B, RUNX1, ERN1, CIRH1A, SIK1, ADAM8, ATF4, INSIG2, GLIS3, AK2, BCL10, HIF1A, NPAT, SBNO2, HSPH1, RIPK1, SKIL, AUTS2, ZFP516, GFPT2, NFATC2, HPRT, PARP14, ELL2, NFKB1, NFKB2, FOSL2, SMAD7, FOSL1, SQLE, ID2, BCL3…	6.32011e-06	5.8214e-06
GO:0051171~regulation of nitrogen compound metabolic process	IFITM3, EIF4A1, CRTC2, 1810011O10RIK, TFRC, NAB1, POGK, NAB2, ARID4A, AHR, ADARB1, RBPJ, ETS1, ELK1, BACH1, ETS2, ICAM1, HELB, EDNRB, GPBP1, ZC3H12A, HOXA2, OBFC1, SOX9, CCNL1, IFNAR2, ABT1, IFRD1, ARID5A, ARID5B, RUNX1, ERN1, CIRH1A, SIK1, ADAM8, ATF4, INSIG2, YTHDC1, GLIS3, BCL10, HIF1A, ZFP36L1, NPAT, SBNO2, HSPH1, RIPK1, SKIL, AUTS2, ZFP516, NFATC2, UPF3A, HPRT, PARP14, EIF2S1, ELL2, NFKB1, N…	6.76284e-06	6.22919e-06
GO:0031326~regulation of cellular biosynthetic process	IFITM3, EIF4A1, ERRFI1, CRTC2, 1810011O10RIK, NAB1, POGK, NAB2, ARID4A, AHR, RBPJ, ETS1, ELK1, BACH1, ETS2, ICAM1, EDNRB, GPBP1, ZC3H12A, PDK4, HOXA2, OBFC1, SOX9, CCNL1, IFNAR2, ABT1, IFRD1, ARID5A, ARID5B, RUNX1, ERN1, CIRH1A, SIK1, ADAM8, ATF4, INSIG2, GLIS3, BCL10, HIF1A, ZFP36L1, NPAT, SBNO2, HSPH1, RIPK1, SKIL, PIBF1, AUTS2, ZFP516, NFATC2, INHBB, UPF3A, PARP14, EIF2S1, ELL2, NFKB1, NFKB2, …	7.18638e-06	6.61932e-06
GO:0048872~homeostasis of number of cells	RRN3, CITED2, CEBPG, ARID4A, AMPD3, AHR, BCL10, HIF1A, ETS1, CXCL5, ZFP36L1, CD24A, RPS17, BCL2L11, MFSD7B, ID2, PDE4B, PMAIP1, FAS, SOX9, SKIL, PTPN2, CD44	7.18638e-06	6.61932e-06
GO:0071704~organic substance metabolic process	IFITM3, PBLD1, EIF4A1, RPL5, ERRFI1, MDC1, ISCA1, 1810011O10RIK, TFRC, ADARB1, RBPJ, BACH1, ELK1, ICAM1, RPS17, RASSF1, EDNRB, PPP4R4, GPBP1, ZC3H12A, CHORDC1, PDK4, HOXA2, OBFC1, SOX9, CCNL1, ABT1, IFRD1, ARRDC3, ACSL4, YOD1, CSNK1D, RUNX1, DHX40, RNF125, CIRH1A, SIK1, NUP98, ALPK1, EIF1A, PI4K2A, ATF4, CFH, SDC4, BCL10, UBE2J2, HIF1A, UGCG, HSPH1, BBS2, ZRSR2, ZRANB1, ZFP516, GADD45A, NFATC2, U…	8.23851e-06	7.58843e-06
GO:0009889~regulation of biosynthetic process	ANKRD13C, IFITM3, EIF4A1, ERRFI1, CRTC2, 1810011O10RIK, NAB1, POGK, NAB2, ARID4A, AHR, RBPJ, ETS1, ELK1, BACH1, ETS2, ICAM1, EDNRB, GPBP1, ZC3H12A, PDK4, HOXA2, OBFC1, SOX9, CCNL1, IFNAR2, ABT1, IFRD1, ARID5A, ARID5B, RUNX1, ERN1, CIRH1A, SIK1, ADAM8, ATF4, INSIG2, GLIS3, BCL10, HIF1A, ZFP36L1, NPAT, SBNO2, HSPH1, RIPK1, SKIL, PIBF1, AUTS2, ZFP516, NFATC2, INHBB, UPF3A, PARP14, EIF2S1, ELL2, NFKB…	8.45438e-06	7.78726e-06
GO:0048869~cellular developmental process	PBLD1, ERRFI1, MYLK2, DCLRE1C, TFRC, NAB1, NAB2, ARID4A, AHR, RBPJ, ETS1, ELK1, ETS2, ICAM1, ACTG1, TGM1, EDNRB, CFL2, ZC3H12A, HOXA2, SOX9, ABT1, IL1R1, IFRD1, ARID5A, ARID5B, ACSL4, CSNK1D, RUNX1, SIK1, TAGLN2, ADAM8, PSMD11, SDC4, ARHGAP18, NDRG1, HIF1A, ZFP36L1, SLC9A3R1, SBNO2, RIPK1, SKIL, PIBF1, S100A10, BBS2, CAV3, ZFP516, NFATC2, MT2, INHBB, HPRT, MANF, NFKB2, FOSL2, SMAD7, MFSD7B, ID2, …	9.18305e-06	8.45844e-06
GO:0006915~apoptotic process	ANKRD13C, CDKN1A, BTG1, 1810011O10RIK, CITED2, HSPB1, RBPJ, SHB, LITAF, EDA2R, ICAM1, HERPUD1, EDNRB, ZC3H12A, PDK4, SOX9, HTATIP2, PLAUR, EN1, TNFRSF1A, ERN1, TMBIM1, SIK1, ELMO3, PPARG, ADAM8, STK40, CD44, ATF4, BIRC3, ATG4D, CEBPB, RRN3, BCL10, HIF1A, RELA, ZFP36L1, PPP2CA, SLC9A3R1, BCL2L13, PAK1, HSPH1, BCL2L11, NTF3, PMAIP1, RIPK1, TRP53BP2, SKIL, SMNDC1, MAP4K4, MAP3K1, GADD45A, STAT3, INH…	9.98013e-06	9.19262e-06
GO:2000112~regulation of cellular macromolecule biosynthetic process	EIF4A1, CRTC2, 1810011O10RIK, NAB1, POGK, NAB2, ARID4A, AHR, RBPJ, ETS1, ELK1, BACH1, ETS2, ICAM1, EDNRB, GPBP1, ZC3H12A, HOXA2, OBFC1, SOX9, CCNL1, IFNAR2, ABT1, IFRD1, ARID5A, ARID5B, RUNX1, ERN1, CIRH1A, SIK1, ADAM8, ATF4, INSIG2, GLIS3, BCL10, HIF1A, ZFP36L1, NPAT, SBNO2, HSPH1, RIPK1, SKIL, AUTS2, ZFP516, NFATC2, UPF3A, PARP14, EIF2S1, ELL2, NFKB1, NFKB2, FOSL2, SMAD7, FOSL1, ID2, BCL3, REL,…	1.11746e-05	1.02928e-05
GO:0009059~macromolecule biosynthetic process	ANKRD13C, IFITM3, EIF4A1, RPL5, ERRFI1, CRTC2, 1810011O10RIK, NAB1, POGK, NAB2, ARID4A, AHR, RBPJ, ETS1, ELK1, BACH1, ETS2, ICAM1, NARS, HELB, RPS17, EDNRB, GPBP1, ZC3H12A, HOXA2, OBFC1, SOX9, CCNL1, IFNAR2, ABT1, IFRD1, ARID5A, ARID5B, RUNX1, ERN1, CIRH1A, SIK1, ADAM8, NUP98, EIF1A, ATF4, SDC4, INSIG2, GLIS3, BCL10, HIF1A, ZFP36L1, NPAT, SBNO2, HSPH1, RIPK1, SKIL, AUTS2, ZFP516, NFATC2, INHBB, U…	1.12805e-05	1.03904e-05
GO:0097193~intrinsic apoptotic signaling pathway	CEBPB, CDKN1A, RRN3, PLAUR, HSPB1, SOD2, HIF1A, EDA2R, TNFRSF1A, HERPUD1, ERN1, SLC9A3R1, HSPH1, BCL2L11, BCL3, PMAIP1, TRP53BP2, SKIL, PTPN2, CD44, ATF4, NFE2L2	1.29446e-05	1.19232e-05
GO:0051248~negative regulation of protein metabolic process	PBLD1, ERRFI1, CDKN1A, MVP, HSPB1, ADARB1, SHB, DUSP16, HDAC6, RELA, HERPUD1, ZFP36L1, MLLT6, PPP2CA, PPP3CA, SLC9A3R1, SPRED1, HSPH1, EDNRB, PPP4R4, ZC3H12A, NTF3, CHORDC1, BDKRB1, PIBF1, CISH, CAV3, GADD45A, PDE4D, STAT3, PLAUR, SAMD4B, INHBB, RTN4RL2, SERPINA3N, EIF2S1, NFKB1, SMAD7, PER2, PRPF18, TNIP1, BCL3, CRY2, CRY1, CD44, PTPN2, BIRC3	1.30732e-05	1.20416e-05
GO:0012501~programmed cell death	ANKRD13C, CDKN1A, BTG1, 1810011O10RIK, CITED2, HSPB1, RBPJ, SHB, LITAF, EDA2R, ICAM1, HERPUD1, EDNRB, ZC3H12A, PDK4, SOX9, HTATIP2, PLAUR, EN1, TNFRSF1A, ERN1, TMBIM1, SIK1, ELMO3, PPARG, ADAM8, STK40, CD44, ATF4, BIRC3, ATG4D, CEBPB, RRN3, BCL10, HIF1A, HDAC6, RELA, ZFP36L1, PPP2CA, SLC9A3R1, BCL2L13, PAK1, HSPH1, BCL2L11, NTF3, PMAIP1, RIPK1, TRP53BP2, SKIL, SMNDC1, MAP4K4, MAP3K1, GADD45A, STA…	1.32833e-05	1.22352e-05
GO:0044271~cellular nitrogen compound biosynthetic process	IFITM3, EIF4A1, RPL5, CRTC2, 1810011O10RIK, NAB1, POGK, NAB2, ARID4A, AHR, RBPJ, ETS1, ELK1, BACH1, ETS2, ICAM1, NARS, HELB, RPS17, EDNRB, GPBP1, ZC3H12A, HOXA2, OBFC1, SOX9, CCNL1, IFNAR2, ABT1, IFRD1, ARID5A, ARID5B, RUNX1, ERN1, CIRH1A, SIK1, ADAM8, EIF1A, ATF4, INSIG2, GLIS3, AK2, BCL10, HIF1A, ZFP36L1, NPAT, UGCG, SBNO2, HSPH1, RIPK1, SKIL, AUTS2, ZFP516, GFPT2, NFATC2, UPF3A, HPRT, PARP14, …	1.33491e-05	1.22958e-05
GO:0008152~metabolic process	IFITM3, PBLD1, EIF4A1, RPL5, ERRFI1, MDC1, ISCA1, 1810011O10RIK, TFRC, ADARB1, RBPJ, BACH1, ELK1, ICAM1, RPS17, RASSF1, EDNRB, PPP4R4, GPBP1, ZC3H12A, CHORDC1, PDK4, HOXA2, OBFC1, SOX9, CCNL1, ABT1, IFRD1, ARRDC3, ACSL4, YOD1, CSNK1D, RUNX1, DHX40, RNF125, CIRH1A, SIK1, NUP98, ALPK1, EIF1A, PI4K2A, ATF4, CFH, SDC4, BCL10, UBE2J2, HIF1A, UGCG, HSPH1, BBS2, ZRSR2, ZRANB1, ZFP516, GADD45A, NFATC2, U…	1.44535e-05	1.3313e-05
GO:0009605~response to external stimulus	IFITM3, MYOM1, CDKN1A, TFRC, CITED2, HILPDA, HSPB1, RBPJ, IFIT1, LITAF, ETS1, CXCL5, ICAM1, ADAMTS4, MAP1LC3B, EDNRB, ZC3H12A, PDK4, PDE4B, FLOT1, BDKRB1, HOXA2, LBP, SOX9, IFNAR2, IL1R1, PDE4D, RBM18, ABCC9, ACSL4, IL17RA, TNFRSF1A, ITPKC, MYOD1, CRY2, SBDS, CRY1, SIK1, PPARG, ADAM8, ALPK1, CD44, ATF4, CEBPB, CFH, NLRC5, DDX21, BCL10, RELA, SBNO2, BCL2L11, NTF3, PMAIP1, GBP2, SLC38A2, BBS2, MAP3…	1.52458e-05	1.40428e-05
GO:0051707~response to other organism	IFITM3, MYOM1, CEBPB, HILPDA, NLRC5, DDX21, HSPB1, BCL10, RBPJ, IFIT1, LITAF, CXCL5, RELA, ICAM1, ADAMTS4, SBNO2, BCL2L11, EDNRB, ZC3H12A, PDK4, PDE4B, BDKRB1, PMAIP1, LBP, GBP2, IFNAR2, VCAM1, MX2, PDE4D, STAT2, RBM18, IRGM2, ABCC9, SOD2, EIF2S1, IIGP1, NFKB1, IL17RA, TNFRSF1A, NFKB2, CD24A, ITPKC, BCL3, CYP1A1, FAS, ALPK1, MYD88	1.77462e-05	1.63459e-05
GO:0043207~response to external biotic stimulus	IFITM3, MYOM1, CEBPB, HILPDA, NLRC5, DDX21, HSPB1, BCL10, RBPJ, IFIT1, LITAF, CXCL5, RELA, ICAM1, ADAMTS4, SBNO2, BCL2L11, EDNRB, ZC3H12A, PDK4, PDE4B, BDKRB1, PMAIP1, LBP, GBP2, IFNAR2, VCAM1, MX2, PDE4D, STAT2, RBM18, IRGM2, ABCC9, SOD2, EIF2S1, IIGP1, NFKB1, IL17RA, TNFRSF1A, NFKB2, CD24A, ITPKC, BCL3, CYP1A1, FAS, ALPK1, MYD88	1.83281e-05	1.68819e-05
GO:0044707~single-multicellular organism process	PBLD1, ERRFI1, MYLK2, DCLRE1C, 1810011O10RIK, TFRC, NAB1, POGK, NAB2, ARID4A, RNF19B, AHR, RBPJ, ETS1, ETS2, ICAM1, ACTG1, TGM1, EDNRB, CFL2, ZC3H12A, PDK4, HOXA2, SOX9, ABT1, IL1R1, IFRD1, ARRDC3, ARID5A, ARID5B, ACSL4, CSNK1D, RUNX1, SBDS, SIK1, ADAM8, ATF4, SDC4, INSIG2, BCL10, NDRG1, HIF1A, ZFP36L1, SLC9A3R1, SBNO2, BCL2L11, RAB11FIP1, RIPK1, CCDC141, SKIL, PIBF1, SLC38A2, BBS2, VCAM1, CAV3, …	1.89684e-05	1.74716e-05
GO:0001816~cytokine production	ERRFI1, CEBPB, CEBPG, HILPDA, HSPB1, RNF19B, BCL10, RBPJ, HIF1A, CXCL5, RELA, RELB, GPNMB, ZC3H12A, PDE4B, FLOT1, RIPK1, LBP, PIBF1, PDE4D, NFATC2, INHBB, NFKB1, RUNX1, IL17RA, TNFRSF1A, CD24A, BCL3, REL, PPARG, ADAM8, IRF9, MYD88, ATF4	1.94525e-05	1.79176e-05
GO:0035966~response to topologically incorrect protein	HSPB1, YOD1, UPF3A, HSPE1, UBE2J2, HDAC6, HERPUD1, MANF, ERN1, HSPH1, PTPN2, ATF4, NFE2L2, AARS	2.05629e-05	1.89403e-05
GO:0006986~response to unfolded protein	HSPB1, YOD1, UPF3A, HSPE1, UBE2J2, HERPUD1, MANF, ERN1, HSPH1, PTPN2, ATF4, NFE2L2, AARS	2.46395e-05	2.26953e-05
GO:0036211~protein modification process	PBLD1, ERRFI1, MYLK2, CRTC2, ARID4A, RNF19B, ADARB1, BACH1, ICAM1, TGM1, PTAR1, RASSF1, EDNRB, PPME1, PPP4R4, ZC3H12A, CHORDC1, PDK4, SOX9, CCNL1, CISH, ARRDC3, ARID5A, YOD1, CSNK1D, ERN1, RNF125, SIK1, ADAM8, ALPK1, SDC4, BCL10, UBE2J2, DNAJC27, ZFP36L1, SLC9A3R1, HSPH1, RIPK1, PIBF1, UBE2F, ZRANB1, CAV3, AUTS2, GADD45A, INHBB, EIF2S1, SMAD7, MAP3K14, MYD88, NFE2L2, USP36, CDKN1A, USP37, BTG1, U…	2.46395e-05	2.26953e-05
GO:0006464~cellular protein modification process	PBLD1, ERRFI1, MYLK2, CRTC2, ARID4A, RNF19B, ADARB1, BACH1, ICAM1, TGM1, PTAR1, RASSF1, EDNRB, PPME1, PPP4R4, ZC3H12A, CHORDC1, PDK4, SOX9, CCNL1, CISH, ARRDC3, ARID5A, YOD1, CSNK1D, ERN1, RNF125, SIK1, ADAM8, ALPK1, SDC4, BCL10, UBE2J2, DNAJC27, ZFP36L1, SLC9A3R1, HSPH1, RIPK1, PIBF1, UBE2F, ZRANB1, CAV3, AUTS2, GADD45A, INHBB, EIF2S1, SMAD7, MAP3K14, MYD88, NFE2L2, USP36, CDKN1A, USP37, BTG1, U…	2.46395e-05	2.26953e-05
GO:0001817~regulation of cytokine production	ERRFI1, CEBPB, CEBPG, HILPDA, HSPB1, BCL10, LITAF, HIF1A, CXCL5, RELA, RELB, GPNMB, ZC3H12A, PDE4B, FLOT1, RIPK1, LBP, PIBF1, PDE4D, INHBB, NFKB1, RUNX1, IL17RA, TNFRSF1A, CD24A, ELF1, BCL3, REL, PPARG, ADAM8, MYD88, ATF4	2.47457e-05	2.27931e-05
GO:0048731~system development	PBLD1, ERRFI1, MYLK2, DCLRE1C, TFRC, NAB1, NAB2, ARID4A, AHR, RBPJ, ETS1, ICAM1, TGM1, EDNRB, CFL2, ZC3H12A, HOXA2, SOX9, ABT1, IL1R1, IFRD1, ARRDC3, ARID5A, ARID5B, ACSL4, CSNK1D, RUNX1, SBDS, SIK1, ADAM8, SDC4, INSIG2, BCL10, NDRG1, HIF1A, ZFP36L1, SLC9A3R1, SBNO2, BCL2L11, RIPK1, CCDC141, SKIL, SLC38A2, BBS2, VCAM1, CAV3, ZFP516, MT2, INHBB, HPRT, NFKB1, MANF, NFKB2, FOSL2, SMAD7, FOSL1, MFSD7…	2.86732e-05	2.64107e-05
GO:0010941~regulation of cell death	ANKRD13C, CDKN1A, BTG1, CITED2, HSPB1, AHR, RBPJ, ELK1, ICAM1, HERPUD1, EDNRB, ZC3H12A, PDK4, SOX9, HTATIP2, PLAUR, EN1, RRAS2, TNFRSF1A, TMBIM1, PPARG, ADAM8, STK40, CD44, ATF4, BIRC3, CEBPB, RRN3, BCL10, HIF1A, HDAC6, RELA, ZFP36L1, PPP2CA, SLC9A3R1, BCL2L13, HSPH1, BCL2L11, GPNMB, NTF3, PMAIP1, RIPK1, TRP53BP2, SKIL, MAP4K4, GADD45A, TXNRD1, STAT3, INHBB, MT1, SOD2, EIF2S1, NFKB1, FOSL1, CD24A…	3.06924e-05	2.82705e-05
GO:0042221~response to chemical	IFITM3, PBLD1, RPL5, ERRFI1, TFRC, AHR, IFIT1, RBPJ, ETS1, ELK1, BACH1, ICAM1, EDNRB, ZC3H12A, PDK4, HOXA2, SOX9, IFNAR2, SLC15A2, CISH, IL1R1, ACSL4, YOD1, CSNK1D, RUNX1, ERN1, SBDS, SIK1, ADAM8, ATF4, INSIG2, BCL10, UBE2J2, NDRG1, HIF1A, ZFP36L1, SBNO2, HSPH1, PMAIP1, RIPK1, SKIL, S100A10, BBS2, VCAM1, CAV3, IRGM2, NFATC2, MT2, INHBB, UPF3A, MT1, HPRT, SERPINA3N, EIF2S1, IIGP1, NFKB1, MANF, NFK…	3.28701e-05	3.02764e-05
GO:0042325~regulation of phosphorylation	PBLD1, ERRFI1, MYLK2, CDKN1A, HSPB1, ADARB1, SHB, DUSP16, EDA2R, ICAM1, SPRED1, EDNRB, ZC3H12A, CHORDC1, FLOT1, BDKRB1, SOX9, CCNL1, CISH, PDE4D, PLAUR, RTN4RL2, CSNK1D, TNFRSF1A, ERN1, ADAM8, STK40, CD44, BIRC3, SDC4, MVP, NLRC5, BCL10, HIF1A, DNAJC27, PPP2CA, SLC9A3R1, PAK1, HSPH1, KCTD20, GPNMB, NTF3, RIPK1, PIBF1, MAP4K4, MAP3K1, CAV3, GADD45A, STAT2, STAT3, INHBB, SMAD7, CD24A, TNIP1, FAS, P…	3.42206e-05	3.15203e-05
GO:1902531~regulation of intracellular signal transduction	ERRFI1, MYLK2, 1810011O10RIK, HSPB1, LITAF, DUSP16, EDA2R, CXCL5, ICAM1, HERPUD1, SPRED1, ZC3H12A, FLOT1, SOX9, CISH, PDE4D, PLAUR, RTN4RL2, TNFRSF1A, ERN1, RASA3, TMBIM1, ADAM8, STK40, CD44, BIRC3, RRN3, AGPAT9, ARHGAP18, BCL10, HIF1A, DNAJC27, TANK, RELA, ARNTL, SLC9A3R1, PAK1, HSPH1, GPNMB, NTF3, PMAIP1, RIPK1, SKIL, PIBF1, MAP4K4, MAP3K1, CAV3, GADD45A, STAT3, INHBB, SOD2, CD24A, TNIP1, VAPA,…	3.42206e-05	3.15203e-05
GO:0032269~negative regulation of cellular protein metabolic process	PBLD1, ERRFI1, CDKN1A, MVP, HSPB1, ADARB1, SHB, DUSP16, HDAC6, HERPUD1, ZFP36L1, MLLT6, PPP2CA, PPP3CA, SLC9A3R1, SPRED1, HSPH1, EDNRB, PPP4R4, ZC3H12A, NTF3, CHORDC1, BDKRB1, PIBF1, CISH, CAV3, GADD45A, PDE4D, STAT3, PLAUR, SAMD4B, RTN4RL2, SERPINA3N, EIF2S1, NFKB1, SMAD7, PER2, PRPF18, TNIP1, CRY2, CRY1, CD44, PTPN2, BIRC3	3.47024e-05	3.19641e-05
GO:0043412~macromolecule modification	PBLD1, ERRFI1, MYLK2, CRTC2, ARID4A, RNF19B, ADARB1, BACH1, ICAM1, TGM1, PTAR1, RASSF1, EDNRB, PPME1, PPP4R4, ZC3H12A, CHORDC1, PDK4, SOX9, CCNL1, CISH, ARRDC3, ARID5A, YOD1, CSNK1D, ERN1, RNF125, SIK1, ADAM8, ALPK1, SDC4, BCL10, UBE2J2, DNAJC27, ZFP36L1, SLC9A3R1, HSPH1, RIPK1, PIBF1, UBE2F, ZRANB1, CAV3, AUTS2, GADD45A, INHBB, EIF2S1, SMAD7, MAP3K14, MYD88, NFE2L2, AARS, USP36, CDKN1A, USP37, B…	3.65043e-05	3.36238e-05
GO:0034641~cellular nitrogen compound metabolic process	IFITM3, EIF4A1, RPL5, MDC1, CRTC2, DCLRE1C, 1810011O10RIK, TFRC, NAB1, POGK, NAB2, ARID4A, AHR, ADARB1, RBPJ, ETS1, ELK1, BACH1, ETS2, ICAM1, NARS, HELB, RPS17, EDNRB, GPBP1, ZC3H12A, HOXA2, OBFC1, SOX9, CCNL1, IFNAR2, ABT1, IFRD1, ARID5A, ARID5B, RUNX1, ERN1, DHX40, CIRH1A, SBDS, SIK1, ADAM8, NUP98, EIF1A, ATF4, INSIG2, YTHDC1, GLIS3, AK2, BCL10, HIF1A, ZFP36L1, NPAT, UGCG, SBNO2, HSPH1, RIPK1, …	4.37598e-05	4.03068e-05
GO:0031400~negative regulation of protein modification process	PBLD1, ERRFI1, CDKN1A, MVP, HSPB1, ADARB1, SHB, DUSP16, MLLT6, PPP2CA, SLC9A3R1, SPRED1, HSPH1, PPP4R4, ZC3H12A, NTF3, CHORDC1, BDKRB1, PIBF1, CISH, CAV3, GADD45A, PDE4D, RTN4RL2, SMAD7, PER2, TNIP1, CRY2, CRY1, PTPN2	4.87931e-05	4.4943e-05
GO:0042326~negative regulation of phosphorylation	PBLD1, ERRFI1, CDKN1A, MVP, HSPB1, ADARB1, SHB, DUSP16, PPP2CA, SLC9A3R1, SPRED1, HSPH1, ZC3H12A, NTF3, CHORDC1, BDKRB1, PIBF1, CISH, CAV3, GADD45A, PDE4D, STAT3, RTN4RL2, SMAD7, TNIP1, PTPN2, BIRC3	5.14139e-05	4.73569e-05
GO:0009607~response to biotic stimulus	IFITM3, MYOM1, CEBPB, HILPDA, NLRC5, DDX21, HSPB1, BCL10, RBPJ, IFIT1, LITAF, CXCL5, RELA, ICAM1, ADAMTS4, SBNO2, BCL2L11, EDNRB, ZC3H12A, PDK4, PDE4B, BDKRB1, PMAIP1, LBP, GBP2, IFNAR2, VCAM1, MX2, PDE4D, STAT2, RBM18, IRGM2, ABCC9, SOD2, EIF2S1, IIGP1, NFKB1, IL17RA, TNFRSF1A, NFKB2, CD24A, ITPKC, BCL3, CYP1A1, FAS, ALPK1, MYD88	6.61275e-05	6.09095e-05
GO:0006952~defense response	IFITM3, MYOM1, HILPDA, RNF19B, RBPJ, IFIT1, ETS1, CXCL5, ICAM1, ADAMTS4, EDNRB, ZC3H12A, PDK4, FLOT1, BDKRB1, LBP, IFNAR2, IL1R1, RBM18, ABCC9, IL17RA, TNFRSF1A, ITPKC, PPARG, ADAM8, ALPK1, CD44, BIRC3, CEBPB, CFH, CEBPG, NLRC5, BCL10, HIF1A, RELA, RELB, SBNO2, PMAIP1, GBP2, VCAM1, MX2, STAT2, STAT3, IRGM2, SERPINA3N, EIF2S1, IIGP1, NFKB1, NFKB2, CD24A, TNIP1, BCL3, REL, FAS, CLEC2D, PTPN2, MYD88…	7.29988e-05	6.72386e-05
GO:0006807~nitrogen compound metabolic process	IFITM3, EIF4A1, RPL5, MDC1, CRTC2, DCLRE1C, 1810011O10RIK, TFRC, NAB1, POGK, NAB2, ARID4A, AHR, ADARB1, RBPJ, ETS1, ELK1, BACH1, ETS2, ICAM1, NARS, HELB, RPS17, EDNRB, GPBP1, ZC3H12A, HOXA2, OBFC1, SOX9, CCNL1, IFNAR2, ABT1, IFRD1, ARID5A, ARID5B, RUNX1, ERN1, DHX40, CIRH1A, SBDS, SIK1, ADAM8, NUP98, EIF1A, ATF4, SDC4, INSIG2, YTHDC1, GLIS3, AK2, BCL10, HIF1A, ZFP36L1, NPAT, UGCG, SBNO2, HSPH1, R…	7.92313e-05	7.29794e-05
GO:0033993~response to lipid	ERRFI1, CEBPB, CDKN1A, PCNA, INSIG2, ELK1, LITAF, ETS1, CXCL5, RELA, ICAM1, ARNTL, ZFP36L1, SBNO2, PAK1, EDNRB, ZC3H12A, PDK4, PDE4B, BDKRB1, HOXA2, SOX9, LBP, GBP2, TRIM63, VCAM1, PDE4D, STAT3, INHBB, SOD2, NFKB1, FOSL2, RUNX1, TNFRSF1A, NFKB2, FOSL1, MYOD1, CRY2, CYP1A1, CRY1, FAS, ID3, PPARG, MYD88	8.33349e-05	7.67591e-05
GO:0042089~cytokine biosynthetic process	ERRFI1, CEBPB, CEBPG, HSPB1, INHBB, BCL10, RELA, NFKB1, BCL3, REL, LBP, IRF9, MYD88	8.52114e-05	7.84876e-05
GO:0051090~regulation of sequence-specific DNA binding transcription factor activity	CRTC2, CEBPG, IFRD1, NLRC5, ARID5B, BCL10, PPRC1, RELA, EDA2R, SMAD7, ICAM1, FOSL1, PPP3CA, SUMO1, ID2, ZC3H12A, ID3, PPARG, ADAM8, RIPK1, SIK1, LRRFIP1, MYD88	8.52114e-05	7.84876e-05
GO:0048856~anatomical structure development	PBLD1, ERRFI1, MYLK2, DCLRE1C, 1810011O10RIK, TFRC, NAB1, POGK, NAB2, ARID4A, AHR, RBPJ, ETS1, ETS2, ICAM1, ACTG1, TGM1, EDNRB, CFL2, ZC3H12A, HOXA2, SOX9, ABT1, IL1R1, IFRD1, ARRDC3, ARID5A, ARID5B, ACSL4, CSNK1D, RUNX1, SBDS, SIK1, TAGLN2, ADAM8, SDC4, INSIG2, ARHGAP18, BCL10, NDRG1, HIF1A, ZFP36L1, SLC9A3R1, SBNO2, BCL2L11, RIPK1, CCDC141, SKIL, PIBF1, SLC38A2, S100A10, BBS2, ZRANB1, VCAM1, CA…	8.52114e-05	7.84876e-05
GO:0001932~regulation of protein phosphorylation	PBLD1, ERRFI1, MYLK2, CDKN1A, HSPB1, ADARB1, SHB, DUSP16, EDA2R, ICAM1, SPRED1, EDNRB, ZC3H12A, CHORDC1, FLOT1, BDKRB1, SOX9, CCNL1, CISH, PDE4D, PLAUR, RTN4RL2, CSNK1D, TNFRSF1A, ERN1, ADAM8, STK40, CD44, SDC4, MVP, BCL10, DNAJC27, PPP2CA, SLC9A3R1, PAK1, HSPH1, GPNMB, NTF3, RIPK1, PIBF1, MAP4K4, MAP3K1, CAV3, GADD45A, STAT2, STAT3, INHBB, SMAD7, CD24A, TNIP1, FAS, PTPN2, MYD88	8.52114e-05	7.84876e-05
GO:0031347~regulation of defense response	MYOM1, CFH, HILPDA, NLRC5, IFIT1, ETS1, CXCL5, RELA, SBNO2, EDNRB, ZC3H12A, PDK4, FLOT1, LBP, IL1R1, STAT2, RBM18, EIF2S1, NFKB1, IL17RA, TNFRSF1A, CD24A, ITPKC, TNIP1, PPARG, ADAM8, ALPK1, CLEC2D, MYD88, CD44, PTPN2, BIRC3	8.52114e-05	7.84876e-05
GO:0001933~negative regulation of protein phosphorylation	PBLD1, ERRFI1, CDKN1A, MVP, HSPB1, ADARB1, SHB, DUSP16, PPP2CA, SLC9A3R1, SPRED1, HSPH1, ZC3H12A, NTF3, CHORDC1, BDKRB1, PIBF1, CISH, CAV3, GADD45A, PDE4D, RTN4RL2, SMAD7, TNIP1, PTPN2	9.31449e-05	8.5795e-05
GO:0048584~positive regulation of response to stimulus	1810011O10RIK, TFRC, CITED2, HSPB1, RBPJ, SHB, LITAF, ETS1, EDA2R, CXCL5, ICAM1, HERPUD1, PPP3CA, SPRED1, ZC3H12A, PDE4B, FLOT1, LBP, SOX9, IL1R1, PDE4D, ARRDC3, PLAUR, CSNK1D, IL17RA, TNFRSF1A, LAT2, ERN1, ELF1, MYOD1, ADAM8, CD44, PCNA, CFH, CEBPG, NLRC5, BCL10, HIF1A, DNAJC27, HDAC6, RELA, ARNTL, SLC9A3R1, PAK1, BCL2L11, GPNMB, NTF3, PMAIP1, RIPK1, SKIL, PIBF1, ZRANB1, MAP3K1, GADD45A, STAT3, …	9.38672e-05	8.64604e-05
GO:0034645~cellular macromolecule biosynthetic process	EIF4A1, RPL5, CRTC2, 1810011O10RIK, NAB1, POGK, NAB2, ARID4A, AHR, RBPJ, ETS1, ELK1, BACH1, ETS2, ICAM1, NARS, HELB, RPS17, EDNRB, GPBP1, ZC3H12A, HOXA2, OBFC1, SOX9, CCNL1, IFNAR2, ABT1, IFRD1, ARID5A, ARID5B, RUNX1, ERN1, CIRH1A, SIK1, ADAM8, NUP98, EIF1A, ATF4, INSIG2, GLIS3, BCL10, HIF1A, ZFP36L1, NPAT, SBNO2, HSPH1, RIPK1, SKIL, AUTS2, ZFP516, NFATC2, UPF3A, PARP14, EIF2S1, ELL2, NFKB1, NFKB…	9.46516e-05	8.71828e-05
GO:0080135~regulation of cellular response to stress	PCNA, CEBPG, HSPB1, BCL10, HIF1A, HDAC6, EDA2R, HERPUD1, ARNTL, SPRED1, HELB, PAK1, HSPH1, ZC3H12A, CHORDC1, PMAIP1, RIPK1, SKIL, MAP4K4, MAP3K1, CAV3, GADD45A, SOD2, ERN1, CRY1, MYD88, CD44, PTPN2, ATF4, NFE2L2	9.49284e-05	8.74377e-05
GO:0044403~symbiosis, encompassing mutualism through parasitism	IFITM3, MYOM1, HILPDA, NLRC5, DDX21, HSPB1, ADARB1, IFIT1, CHD1, CXCL5, ICAM1, BCL2L11, ZC3H12A, PDK4, PMAIP1, RIPK1, LBP, GBP2, IFNAR2, VCAM1, MX2, STAT2, RBM18, ABCC9, EIF2S1, ITPKC, VAPA, TNIP1, BCL3, CYP1A1, ETF1, ALPK1, MYD88	9.60718e-05	8.8491e-05
GO:0044419~interspecies interaction between organisms	IFITM3, MYOM1, HILPDA, NLRC5, DDX21, HSPB1, ADARB1, IFIT1, CHD1, CXCL5, ICAM1, BCL2L11, ZC3H12A, PDK4, PMAIP1, RIPK1, LBP, GBP2, IFNAR2, VCAM1, MX2, STAT2, RBM18, ABCC9, EIF2S1, ITPKC, VAPA, TNIP1, BCL3, CYP1A1, ETF1, ALPK1, MYD88	9.60718e-05	8.8491e-05
GO:0051247~positive regulation of protein metabolic process	CDKN1A, HSPB1, RNF19B, EDA2R, ICAM1, HERPUD1, PPP3CA, RASSF1, EDNRB, SUMO1, ZC3H12A, FLOT1, ARIH2, LBP, SOX9, CCNL1, ARRDC3, ARID5A, PLAUR, CSNK1D, GNL3, TNFRSF1A, ERN1, RNF125, PPARG, ADAM8, CD44, BIRC3, SDC4, CEBPG, BCL10, DNAJC27, TANK, RELA, PPP2CA, PAK1, HSPH1, BCL2L11, GPNMB, NTF3, PMAIP1, RIPK1, PIBF1, MAP3K1, AUTS2, GADD45A, CSNK1A1, STAT3, INHBB, UPF3A, SMAD7, CD24A, BCL3, REL, FAS, MYD88	9.93851e-05	9.15428e-05
GO:0042107~cytokine metabolic process	ERRFI1, CEBPB, CEBPG, HSPB1, INHBB, BCL10, RELA, NFKB1, BCL3, REL, LBP, IRF9, MYD88	0.000113714	0.000104741
GO:0048513~animal organ development	PBLD1, ERRFI1, MYLK2, DCLRE1C, TFRC, NAB1, NAB2, ARID4A, AHR, RBPJ, ETS1, ICAM1, TGM1, EDNRB, CFL2, HOXA2, SOX9, ABT1, ARRDC3, ARID5A, ARID5B, RUNX1, SBDS, SIK1, ADAM8, SDC4, INSIG2, HIF1A, ZFP36L1, SLC9A3R1, SBNO2, BCL2L11, RIPK1, CCDC141, SKIL, SLC38A2, BBS2, VCAM1, CAV3, ZFP516, INHBB, HPRT, NFKB1, NFKB2, FOSL2, SMAD7, FOSL1, MFSD7B, ID2, BCL3, CYP1A1, ID3, MDM1, NFE2L2, AARS, CDKN1A, CITED2, …	0.000119933	0.000110469
GO:0050790~regulation of catalytic activity	RPL5, ERRFI1, CDKN1A, BTG1, SLC7A14, HSPB1, ADARB1, SHB, DUSP16, ICAM1, HERPUD1, SPRED1, SUMO1, PPP4R4, CHORDC1, OBFC1, CCNL1, CISH, TPM2, ARRDC3, PLAUR, RTN4RL2, ERN1, TBC1D1, RASA3, CRY2, TMBIM1, TNNT3, PPARG, ADAM8, CD44, BIRC3, PCNA, SDC4, MVP, NLRC5, TOR1AIP2, BCL10, HIF1A, TANK, PPP2CA, SLC9A3R1, PAK1, HSPH1, BCL2L11, NTF3, PMAIP1, RIPK1, PIBF1, S100A10, MAP3K1, CAV3, GADD45A, STAT3, SERPIN…	0.000122199	0.000112556
GO:0010942~positive regulation of cell death	CDKN1A, BTG1, BCL10, ELK1, HIF1A, HDAC6, PPP2CA, SLC9A3R1, BCL2L11, ZC3H12A, NTF3, PMAIP1, RIPK1, TRP53BP2, SKIL, HTATIP2, GADD45A, TXNRD1, PLAUR, INHBB, EIF2S1, TNFRSF1A, FOSL1, CD24A, FAS, ID3, PPARG, ADAM8, RNPS1, CD44, PTPN2, ATF4	0.000137433	0.000126589
GO:0019220~regulation of phosphate metabolic process	RPL5, PBLD1, ERRFI1, MYLK2, CDKN1A, SLC7A14, HSPB1, ADARB1, SHB, DUSP16, EDA2R, ICAM1, SPRED1, EDNRB, PPP4R4, ZC3H12A, CHORDC1, FLOT1, BDKRB1, SOX9, CCNL1, CISH, PDE4D, PLAUR, RTN4RL2, CSNK1D, TNFRSF1A, ERN1, CRY2, ADAM8, STK40, CD44, BIRC3, SDC4, MVP, NLRC5, BCL10, HIF1A, DNAJC27, PPP2CA, SLC9A3R1, PAK1, HSPH1, KCTD20, GPNMB, NTF3, RIPK1, PIBF1, MAP4K4, MAP3K1, CAV3, GADD45A, STAT2, STAT3, INHBB…	0.000138004	0.000127114
GO:0032922~circadian regulation of gene expression	PER2, ID2, CRY2, CRY1, CSNK1D, TOP1, AHR, RELB, ATF4, ARNTL	0.000138336	0.00012742
GO:0051174~regulation of phosphorus metabolic process	RPL5, PBLD1, ERRFI1, MYLK2, CDKN1A, SLC7A14, HSPB1, ADARB1, SHB, DUSP16, EDA2R, ICAM1, SPRED1, EDNRB, PPP4R4, ZC3H12A, CHORDC1, FLOT1, BDKRB1, SOX9, CCNL1, CISH, PDE4D, PLAUR, RTN4RL2, CSNK1D, TNFRSF1A, ERN1, CRY2, ADAM8, STK40, CD44, BIRC3, SDC4, MVP, NLRC5, BCL10, HIF1A, DNAJC27, PPP2CA, SLC9A3R1, PAK1, HSPH1, KCTD20, GPNMB, NTF3, RIPK1, PIBF1, MAP4K4, MAP3K1, CAV3, GADD45A, STAT2, STAT3, INHBB…	0.000139549	0.000128538
GO:0045936~negative regulation of phosphate metabolic process	PBLD1, ERRFI1, CDKN1A, MVP, SLC7A14, HSPB1, ADARB1, SHB, DUSP16, PPP2CA, SLC9A3R1, SPRED1, HSPH1, PPP4R4, ZC3H12A, NTF3, CHORDC1, BDKRB1, PIBF1, CISH, CAV3, GADD45A, PDE4D, STAT3, RTN4RL2, SMAD7, TNIP1, CRY2, PTPN2, BIRC3	0.000141991	0.000130787
GO:0010563~negative regulation of phosphorus metabolic process	PBLD1, ERRFI1, CDKN1A, MVP, SLC7A14, HSPB1, ADARB1, SHB, DUSP16, PPP2CA, SLC9A3R1, SPRED1, HSPH1, PPP4R4, ZC3H12A, NTF3, CHORDC1, BDKRB1, PIBF1, CISH, CAV3, GADD45A, PDE4D, STAT3, RTN4RL2, SMAD7, TNIP1, CRY2, PTPN2, BIRC3	0.000141991	0.000130787
GO:0006955~immune response	IFITM3, DCLRE1C, 1810011O10RIK, TFRC, RNF19B, RBPJ, IFIT1, SHB, CXCL5, ICAM1, PDE4B, FLOT1, LBP, IFNAR2, PDE4D, TNFRSF1A, LAT2, ELF1, RNF125, PPARG, ADAM8, CD44, PI4K2A, BIRC3, CFH, CEBPG, NLRC5, BCL10, RELA, RELB, SBNO2, NFIL3, GBP2, MAP3K1, MX2, STAT2, IRGM2, NFATC2, IIGP1, NFKB1, NFKB2, CD24A, TNIP1, BCL3, REL, FAS, MAP3K14, CLEC2D, PTPN2, MYD88	0.000150996	0.000139082
GO:0016310~phosphorylation	PBLD1, ERRFI1, MYLK2, CDKN1A, HSPB1, ADARB1, SHB, DUSP16, EDA2R, ICAM1, SPRED1, EDNRB, ZC3H12A, CHORDC1, PDK4, FLOT1, SPEG, BDKRB1, SOX9, CCNL1, HTATIP2, CISH, PDE4D, PLAUR, RTN4RL2, CSNK1D, TNFRSF1A, ERN1, ITPKC, CRY1, SIK1, ADAM8, ALPK1, STK40, CD44, PI4K2A, BIRC3, PRPS1, SDC4, MVP, NLRC5, AK2, BCL10, HIF1A, DNAJC27, ZFP36L1, PPP2CA, SLC9A3R1, PAK1, HSPH1, KCTD20, GPNMB, NTF3, RIPK1, PIBF1, MAP…	0.000151672	0.000139704
GO:0002262~myeloid cell homeostasis	CITED2, CEBPG, ARID4A, AMPD3, HIF1A, ETS1, ZFP36L1, CD24A, RPS17, BCL2L11, MFSD7B, ID2, PDE4B, PTPN2, CD44	0.000152463	0.000140433
GO:0044249~cellular biosynthetic process	IFITM3, EIF4A1, RPL5, ERRFI1, CRTC2, ISCA1, 1810011O10RIK, NAB1, POGK, NAB2, ARID4A, AHR, RBPJ, ETS1, ELK1, BACH1, ETS2, ICAM1, NARS, HELB, RPS17, EDNRB, GPBP1, ZC3H12A, PDK4, HOXA2, OBFC1, SOX9, CCNL1, IFNAR2, ABT1, IFRD1, ARID5A, ARID5B, RUNX1, ERN1, CIRH1A, SIK1, ADAM8, NUP98, EIF1A, PI4K2A, ATF4, INSIG2, GLIS3, AK2, BCL10, HIF1A, ZFP36L1, NPAT, UGCG, SBNO2, HSPH1, RIPK1, SKIL, PIBF1, AUTS2, Z…	0.000159196	0.000146634
GO:0002252~immune effector process	IFITM3, MYOM1, CEBPB, 1810011O10RIK, CFH, TFRC, CEBPG, HILPDA, NLRC5, RNF19B, BCL10, IFIT1, SHB, CXCL5, ICAM1, RELB, SBNO2, ZC3H12A, PDK4, PMAIP1, LBP, IFNAR2, MX2, STAT2, RBM18, ABCC9, EIF2S1, LAT2, CD24A, ITPKC, BCL3, FAS, ALPK1, CLEC2D, MYD88, PI4K2A	0.000159196	0.000146634
GO:0061614~pri-miRNA transcription from RNA polymerase II promoter	FOSL1, STAT3, SOX9, HIF1A, ETS1, RELA, NFKB1, GNL3	0.000162672	0.000149836
GO:1901576~organic substance biosynthetic process	ANKRD13C, IFITM3, EIF4A1, RPL5, ERRFI1, CRTC2, 1810011O10RIK, NAB1, POGK, NAB2, ARID4A, AHR, RBPJ, ETS1, ELK1, BACH1, ETS2, ICAM1, NARS, HELB, RPS17, EDNRB, GPBP1, ZC3H12A, PDK4, HOXA2, OBFC1, SOX9, CCNL1, IFNAR2, ABT1, IFRD1, ARID5A, ARID5B, RUNX1, ERN1, CIRH1A, SIK1, ADAM8, NUP98, EIF1A, PI4K2A, ATF4, SDC4, INSIG2, GLIS3, AK2, BCL10, HIF1A, ZFP36L1, NPAT, UGCG, SBNO2, HSPH1, RIPK1, SKIL, PIBF1,…	0.00016575	0.000152671
GO:0009058~biosynthetic process	ANKRD13C, IFITM3, PBLD1, EIF4A1, RPL5, ERRFI1, CRTC2, ISCA1, 1810011O10RIK, NAB1, POGK, NAB2, ARID4A, AHR, RBPJ, ETS1, ELK1, BACH1, ETS2, ICAM1, NARS, HELB, RPS17, EDNRB, GPBP1, ZC3H12A, PDK4, HOXA2, OBFC1, SOX9, CCNL1, IFNAR2, ABT1, IFRD1, ARID5A, ARID5B, RUNX1, ERN1, CIRH1A, SIK1, ADAM8, NUP98, EIF1A, PI4K2A, ATF4, SDC4, INSIG2, GLIS3, AK2, BCL10, HIF1A, ZFP36L1, NPAT, UGCG, SBNO2, HSPH1, RIPK1…	0.000166619	0.000153471
GO:0043067~regulation of programmed cell death	ANKRD13C, CDKN1A, BTG1, CITED2, HSPB1, RBPJ, ICAM1, HERPUD1, EDNRB, ZC3H12A, PDK4, SOX9, HTATIP2, PLAUR, EN1, TNFRSF1A, TMBIM1, PPARG, ADAM8, STK40, CD44, ATF4, BIRC3, CEBPB, RRN3, BCL10, HIF1A, HDAC6, RELA, ZFP36L1, PPP2CA, SLC9A3R1, BCL2L13, HSPH1, BCL2L11, NTF3, PMAIP1, RIPK1, TRP53BP2, SKIL, MAP4K4, GADD45A, STAT3, INHBB, MT1, SOD2, EIF2S1, NFKB1, FOSL1, CD24A, BCL3, FAS, ID3, RNPS1, PTPN2, N…	0.00017395	0.000160224
GO:0007249~I-kappaB kinase/NF-kappaB signaling	1810011O10RIK, BCL10, TANK, LITAF, RELA, NFKB1, EDA2R, TNFRSF1A, RELB, NFKB2, VAPA, TNIP1, ZC3H12A, BCL3, REL, RIPK1, MAP3K14, MYD88	0.00017395	0.000160224
GO:0044267~cellular protein metabolic process	PBLD1, EIF4A1, RPL5, ERRFI1, MYLK2, CRTC2, ARID4A, RNF19B, ADARB1, BACH1, ICAM1, TGM1, NARS, RPS17, PTAR1, RASSF1, EDNRB, PPME1, PPP4R4, ZC3H12A, CHORDC1, PDK4, SOX9, CCNL1, CISH, ARRDC3, ARID5A, YOD1, CSNK1D, ERN1, RNF125, SIK1, ADAM8, ALPK1, EIF1A, PSMD11, SDC4, BCL10, UBE2J2, DNAJC27, ZFP36L1, SLC9A3R1, BCL2L11, HSPH1, PMAIP1, RIPK1, PIBF1, UBE2F, ZRANB1, CAV3, AUTS2, GADD45A, INHBB, UPF3A, SE…	0.00017395	0.000160224
GO:0032502~developmental process	PBLD1, ERRFI1, MYLK2, DCLRE1C, 1810011O10RIK, TFRC, NAB1, POGK, NAB2, ARID4A, AHR, RBPJ, ETS1, ETS2, ICAM1, ACTG1, TGM1, EDNRB, CFL2, ZC3H12A, HOXA2, SOX9, ABT1, IL1R1, IFRD1, ARRDC3, ARID5A, ARID5B, ACSL4, CSNK1D, RUNX1, SBDS, SIK1, TAGLN2, ADAM8, SDC4, INSIG2, ARHGAP18, BCL10, NDRG1, HIF1A, ZFP36L1, SLC9A3R1, SBNO2, BCL2L11, RIPK1, CCDC141, SKIL, PIBF1, SLC38A2, S100A10, BBS2, ZRANB1, VCAM1, CA…	0.000185341	0.000170716
GO:0048468~cell development	PBLD1, CDKN1A, CITED2, HSPB1, ARID4A, RBPJ, SHB, CXCL5, RND1, ICAM1, ACTG1, PPP3CA, EDNRB, CFL2, FLOT1, ARIH2, SPEG, HOXA2, SOX9, TGIF1, ZHX2, IL1R1, PDE4D, IFRD1, ARID5B, EN1, ACSL4, RTN4RL2, CSNK1D, TNFRSF1A, RUNX1, MYOD1, PPARG, MYH4, CD44, RRN3, SDC4, NTN4, HIF1A, NDRG1, HDAC6, RELA, ARNTL, PPP2CA, SLC9A3R1, PAK1, NTF3, E2F4, SKIL, ABCB1B, MAP4K4, S100A10, BBS2, MAP3K1, CAV3, SEMA4B, STAT3, S…	0.000185953	0.00017128
GO:0003012~muscle system process	BBS2, MYOM1, ERRFI1, MYLK2, TRIM63, CAV3, PDE4D, TPM2, MYOM2, SMAD7, PPP3CA, MYH1, PAK1, EDNRB, SUMO1, MYOD1, TNNT3, ZC3H12A, PDE4B, MYH8, SCN5A, MYH4, MYH7	0.000189371	0.000174428
GO:0065008~regulation of biological quality	ANKRD13C, PBLD1, MYLK2, CRTC2, DCLRE1C, TFRC, ARID4A, AHR, ETS1, ICAM1, ACTG1, RPS17, RASSF1, EDNRB, CFL2, ZC3H12A, PDK4, OBFC1, SOX9, IFRD1, ARRDC3, CSNK1D, RUNX1, ERN1, ADAM8, STEAP1, ARHGAP18, BCL10, HIF1A, ZFP36L1, SLC9A3R1, BCL2L11, RAB11FIP1, PMAIP1, SKIL, BBS2, VCAM1, CAV3, MT2, INHBB, MT1, MANF, SMAD7, MFSD7B, ID2, MAFK, MYD88, MDM1, NFE2L2, CITED2, SCHIP1, HILPDA, HSPB1, CHD1, CXCL5, HER…	0.000195672	0.000180232
GO:0042035~regulation of cytokine biosynthetic process	ERRFI1, CEBPB, CEBPG, BCL3, REL, HSPB1, INHBB, LBP, BCL10, RELA, NFKB1, MYD88	0.000233937	0.000215478
GO:1902532~negative regulation of intracellular signal transduction	ERRFI1, RRN3, HSPB1, LITAF, HIF1A, DUSP16, TANK, RELA, HERPUD1, ARNTL, SLC9A3R1, SPRED1, HSPH1, ZC3H12A, RIPK1, PIBF1, CISH, CAV3, PLAUR, RTN4RL2, SOD2, RASA3, TNIP1, CD44, PTPN2, NFE2L2	0.000253572	0.000233563
GO:0043068~positive regulation of programmed cell death	CDKN1A, BTG1, BCL10, HIF1A, HDAC6, PPP2CA, SLC9A3R1, BCL2L11, ZC3H12A, NTF3, PMAIP1, RIPK1, TRP53BP2, SKIL, HTATIP2, GADD45A, PLAUR, INHBB, EIF2S1, TNFRSF1A, FOSL1, CD24A, FAS, ID3, PPARG, ADAM8, RNPS1, CD44, PTPN2, ATF4	0.000259852	0.000239348
GO:0097190~apoptotic signaling pathway	CEBPB, CDKN1A, RRN3, HSPB1, BCL10, HIF1A, EDA2R, RELA, HERPUD1, ICAM1, SLC9A3R1, HSPH1, BCL2L11, PMAIP1, RIPK1, TRP53BP2, SKIL, PLAUR, INHBB, SOD2, TNFRSF1A, ERN1, CD24A, BCL3, TMBIM1, FAS, CD44, PTPN2, ATF4, NFE2L2	0.000259852	0.000239348
GO:0051241~negative regulation of multicellular organismal process	PBLD1, ERRFI1, AHR, RBPJ, SHB, HIF1A, ZFP36L1, RELB, PPP2CA, PPP3CA, PAK1, EDNRB, RAB11FIP1, GPNMB, ZC3H12A, PDE4B, HOXA2, SOX9, LBP, PIBF1, MAP4K4, BBS2, ZHX2, TRIM63, CAV3, SEMA4B, PDE4D, TMEM176B, TMEM176A, ARRDC3, IFRD1, STAT3, INHBB, NFKB1, TNFRSF1A, CD24A, ID2, BCL3, CRY2, CRY1, REL, ID3, PPARG, CLEC2D, CD44, PTPN2, NFE2L2	0.000268995	0.000247769
GO:0009966~regulation of signal transduction	PBLD1, ERRFI1, MYLK2, 1810011O10RIK, CITED2, HSPB1, RBPJ, LITAF, DUSP16, EDA2R, CXCL5, ICAM1, HERPUD1, SPRED1, ZC3H12A, FLOT1, LBP, SOX9, TGIF1, CISH, IL1R1, PDE4D, ARRDC3, PLAUR, RTN4RL2, CSNK1D, TNFRSF1A, RUNX1, ERN1, ELF1, RASA3, CRY2, TMBIM1, CRY1, PPARG, ADAM8, STK40, CD44, BIRC3, RRN3, AGPAT9, NLRC5, ARHGAP18, BCL10, HIF1A, DNAJC27, TANK, HDAC6, RELA, ARNTL, PPP2CA, SLC9A3R1, PAK1, HSPH1, B…	0.000271776	0.00025033
GO:0007275~multicellular organism development	PBLD1, ERRFI1, MYLK2, DCLRE1C, 1810011O10RIK, TFRC, NAB1, POGK, NAB2, ARID4A, AHR, RBPJ, ETS1, ETS2, ICAM1, TGM1, EDNRB, CFL2, ZC3H12A, HOXA2, SOX9, ABT1, IL1R1, IFRD1, ARRDC3, ARID5A, ARID5B, ACSL4, CSNK1D, RUNX1, SBDS, SIK1, ADAM8, SDC4, INSIG2, BCL10, NDRG1, HIF1A, ZFP36L1, SLC9A3R1, SBNO2, BCL2L11, RIPK1, CCDC141, SKIL, SLC38A2, BBS2, VCAM1, CAV3, ZFP516, MT2, INHBB, HPRT, NFKB1, MANF, NFKB2,…	0.000271776	0.00025033
GO:0031327~negative regulation of cellular biosynthetic process	IFITM3, ERRFI1, CITED2, NAB1, NAB2, ARID4A, AHR, RBPJ, BACH1, ETS2, PPP3CA, EDNRB, SUMO1, ZC3H12A, OBFC1, HOXA2, SOX9, TGIF1, ZHX2, ARID5B, EN1, RUNX1, CRY2, CRY1, SIK1, PPARG, CEBPB, PCNA, INSIG2, GLIS3, HIF1A, RELA, ZFP36L1, ARNTL, RELB, PPP2CA, SBNO2, NFIL3, CCDC85B, BAHD1, SKIL, PIBF1, STAT3, SAMD4B, NFATC2, INHBB, EIF2S1, NFKB1, SMAD7, NFKB2, PER2, RYBP, ID2, BCL3, REL, ID3, NFKBIE, PTPN2	0.000271776	0.00025033
GO:0044092~negative regulation of molecular function	ERRFI1, CDKN1A, MVP, CEBPG, NLRC5, SLC7A14, HSPB1, ADARB1, SHB, DUSP16, HERPUD1, PPP2CA, PPP3CA, SLC9A3R1, SPRED1, SUMO1, PPP4R4, ZC3H12A, CHORDC1, OBFC1, CISH, CAV3, GADD45A, PLAUR, TFIP11, RTN4RL2, SERPINA3N, EIF2S1, NFKB1, SMAD7, PER2, ID2, CRY2, TMBIM1, ID3, PPARG, SIK1, CD44, PTPN2, BIRC3	0.000338342	0.000311644
GO:0051253~negative regulation of RNA metabolic process	IFITM3, CITED2, NAB1, NAB2, ARID4A, AHR, RBPJ, BACH1, ETS2, PPP3CA, EDNRB, SUMO1, ZC3H12A, HOXA2, SOX9, TGIF1, ZHX2, ARID5B, EN1, RUNX1, CRY2, CRY1, SIK1, PPARG, CEBPB, PCNA, GLIS3, HIF1A, RELA, ARNTL, RELB, PPP2CA, SBNO2, NFIL3, CCDC85B, BAHD1, SKIL, NFATC2, NFKB1, SMAD7, NFKB2, PER2, RYBP, ID2, BCL3, REL, ID3, RNPS1, NFKBIE, PTPN2	0.000373311	0.000343854
GO:0010558~negative regulation of macromolecule biosynthetic process	IFITM3, ERRFI1, CITED2, NAB1, NAB2, ARID4A, AHR, RBPJ, BACH1, ETS2, PPP3CA, EDNRB, SUMO1, ZC3H12A, OBFC1, HOXA2, SOX9, TGIF1, ZHX2, ARID5B, EN1, RUNX1, CRY2, CRY1, SIK1, PPARG, CEBPB, PCNA, GLIS3, HIF1A, RELA, ZFP36L1, ARNTL, RELB, PPP2CA, SBNO2, NFIL3, CCDC85B, BAHD1, SKIL, STAT3, SAMD4B, NFATC2, INHBB, EIF2S1, NFKB1, SMAD7, NFKB2, PER2, RYBP, ID2, BCL3, REL, ID3, NFKBIE, PTPN2	0.000373311	0.000343854
GO:0006936~muscle contraction	BBS2, MYOM1, MYLK2, TRIM63, CAV3, PDE4D, TPM2, MYOM2, SMAD7, MYH1, EDNRB, SUMO1, TNNT3, ZC3H12A, PDE4B, MYH8, SCN5A, MYH4, MYH7	0.000379256	0.00034933
GO:0006468~protein phosphorylation	PBLD1, ERRFI1, MYLK2, CDKN1A, HSPB1, ADARB1, SHB, DUSP16, EDA2R, ICAM1, SPRED1, EDNRB, ZC3H12A, CHORDC1, PDK4, FLOT1, SPEG, BDKRB1, SOX9, CCNL1, HTATIP2, CISH, PDE4D, PLAUR, RTN4RL2, CSNK1D, TNFRSF1A, ERN1, CRY1, SIK1, ADAM8, ALPK1, STK40, CD44, SDC4, MVP, BCL10, DNAJC27, ZFP36L1, PPP2CA, SLC9A3R1, PAK1, HSPH1, GPNMB, NTF3, RIPK1, PIBF1, MAP4K4, MAP3K1, CAV3, GADD45A, CSNK1A1, STAT3, INHBB, EIF2S…	0.000384432	0.000354097
GO:0009653~anatomical structure morphogenesis	PBLD1, ERRFI1, MYLK2, BTG1, CITED2, NAB1, SCHIP1, NAB2, TNFAIP2, HSPB1, AHR, RBPJ, SHB, ETS1, ETS2, HSPB11, ICAM1, ACTG1, TGM1, PPP3CA, CFL2, OPA3, ZC3H12A, FLOT1, HOXA2, SOX9, HTATIP2, TGIF1, IFRD1, ARID5B, EN1, CSNK1D, TNFRSF1A, RUNX1, SYF2, MYOD1, TMBIM1, MMP19, ADAM8, MYH4, STK40, CD44, MYH7, CEBPB, SDC4, INSIG2, NTN4, ARHGAP18, BCL10, HIF1A, HDAC6, RELA, ZFP36L1, PPP2CA, SLC9A3R1, PAK1, SBNO…	0.000408266	0.00037605
GO:0034340~response to type I interferon	IFNAR2, IFITM3, MX2, STAT2, NLRC5, IFIT1, PTPN2	0.000431029	0.000397017
GO:0042981~regulation of apoptotic process	ANKRD13C, CDKN1A, BTG1, CITED2, HSPB1, RBPJ, ICAM1, HERPUD1, EDNRB, ZC3H12A, PDK4, SOX9, PLAUR, EN1, TNFRSF1A, TMBIM1, PPARG, ADAM8, STK40, CD44, ATF4, BIRC3, CEBPB, RRN3, BCL10, HIF1A, RELA, ZFP36L1, PPP2CA, SLC9A3R1, BCL2L13, HSPH1, BCL2L11, NTF3, PMAIP1, RIPK1, TRP53BP2, SKIL, MAP4K4, GADD45A, STAT3, INHBB, MT1, SOD2, EIF2S1, NFKB1, FOSL1, CD24A, BCL3, FAS, ID3, RNPS1, PTPN2, NFE2L2, AARS	0.000464073	0.000427454
GO:0009890~negative regulation of biosynthetic process	IFITM3, ERRFI1, CITED2, NAB1, NAB2, ARID4A, AHR, RBPJ, BACH1, ETS2, PPP3CA, EDNRB, SUMO1, ZC3H12A, OBFC1, HOXA2, SOX9, TGIF1, ZHX2, ARID5B, EN1, RUNX1, CRY2, CRY1, SIK1, PPARG, CEBPB, PCNA, INSIG2, GLIS3, HIF1A, RELA, ZFP36L1, ARNTL, RELB, PPP2CA, SBNO2, NFIL3, CCDC85B, BAHD1, SKIL, PIBF1, STAT3, SAMD4B, NFATC2, INHBB, EIF2S1, NFKB1, SMAD7, NFKB2, PER2, RYBP, ID2, BCL3, REL, ID3, NFKBIE, PTPN2	0.000464073	0.000427454
GO:0071840~cellular component organization or biogenesis	LTV1, PBLD1, RPL5, CRTC2, ISCA1, DCLRE1C, ARID4A, AHR, RBPJ, ETS1, ICAM1, ACTG1, RPS17, RASSF1, CFL2, ZC3H12A, CHORDC1, HOXA2, OBFC1, OIP5, SOX9, ABT1, IFRD1, ARID5A, ACSL4, CSNK1D, NEAT1, CIRH1A, TXLNA, SBDS, ADAM8, NUP98, ALPK1, PI4K2A, PSMD11, SDC4, YTHDC1, COX17, ARHGAP18, TOR1AIP2, BCL10, UBE2J2, NDRG1, HIF1A, SLC9A3R1, UGCG, BCL2L11, HSPH1, TSPAN4, PMAIP1, RIPK1, SKIL, PIBF1, S100A10, BBS2,…	0.000464073	0.000427454
GO:0032270~positive regulation of cellular protein metabolic process	CDKN1A, RNF19B, EDA2R, ICAM1, HERPUD1, PPP3CA, RASSF1, EDNRB, SUMO1, ZC3H12A, FLOT1, ARIH2, SOX9, CCNL1, ARRDC3, ARID5A, PLAUR, CSNK1D, GNL3, TNFRSF1A, ERN1, RNF125, PPARG, ADAM8, CD44, BIRC3, SDC4, BCL10, DNAJC27, TANK, PPP2CA, PAK1, HSPH1, BCL2L11, GPNMB, NTF3, PMAIP1, RIPK1, PIBF1, MAP3K1, AUTS2, GADD45A, CSNK1A1, STAT3, INHBB, UPF3A, SMAD7, CD24A, BCL3, FAS, MYD88	0.000473755	0.000436372
GO:0009615~response to virus	IFNAR2, IFITM3, MYOM1, MX2, STAT2, RBM18, HILPDA, NLRC5, DDX21, HSPB1, ABCC9, IFIT1, EIF2S1, ITPKC, BCL2L11, ZC3H12A, BCL3, PDK4, CYP1A1, PMAIP1, ALPK1, MYD88	0.000526606	0.000485052
GO:0045934~negative regulation of nucleobase-containing compound metabolic process	IFITM3, CITED2, NAB1, NAB2, ARID4A, AHR, RBPJ, BACH1, ETS2, PPP3CA, HELB, EDNRB, SUMO1, ZC3H12A, OBFC1, HOXA2, SOX9, TGIF1, ZHX2, ARID5B, EN1, RUNX1, CRY2, CRY1, SIK1, PPARG, CEBPB, PCNA, GLIS3, HIF1A, RELA, ARNTL, RELB, PPP2CA, SBNO2, NFIL3, CCDC85B, BAHD1, SKIL, STAT3, NFATC2, NFKB1, SMAD7, NFKB2, PER2, RYBP, ID2, BCL3, REL, ID3, RNPS1, NFKBIE, PTPN2	0.000547649	0.000504435
GO:0016043~cellular component organization	PBLD1, RPL5, CRTC2, ISCA1, DCLRE1C, ARID4A, AHR, RBPJ, ETS1, ICAM1, ACTG1, RPS17, RASSF1, CFL2, ZC3H12A, CHORDC1, HOXA2, OBFC1, OIP5, SOX9, ABT1, IFRD1, ARID5A, ACSL4, CSNK1D, NEAT1, TXLNA, SBDS, ADAM8, NUP98, ALPK1, PI4K2A, PSMD11, SDC4, YTHDC1, COX17, ARHGAP18, TOR1AIP2, BCL10, UBE2J2, NDRG1, HIF1A, SLC9A3R1, UGCG, BCL2L11, HSPH1, TSPAN4, PMAIP1, RIPK1, SKIL, PIBF1, S100A10, BBS2, ZRSR2, ZRANB1…	0.000565152	0.000520557
GO:0006942~regulation of striated muscle contraction	MYLK2, CAV3, SUMO1, PDE4D, ZC3H12A, TNNT3, PDE4B, SCN5A, SMAD7, MYH7	0.000595742	0.000548733
GO:0019538~protein metabolic process	PBLD1, EIF4A1, RPL5, ERRFI1, MYLK2, CRTC2, ISCA1, ARID4A, RNF19B, ADARB1, BACH1, ICAM1, TGM1, NARS, RPS17, PTAR1, RASSF1, EDNRB, PPME1, PPP4R4, ZC3H12A, CHORDC1, PDK4, SOX9, CCNL1, CISH, ARRDC3, ARID5A, YOD1, CSNK1D, ERN1, RNF125, SIK1, ADAM8, ALPK1, EIF1A, PSMD11, CFH, SDC4, BCL10, UBE2J2, DNAJC27, ZFP36L1, SLC9A3R1, BCL2L11, HSPH1, PMAIP1, RIPK1, PIBF1, UBE2F, ZRANB1, CAV3, AUTS2, GADD45A, INHB…	0.000596	0.00054897
GO:0006954~inflammatory response	CEBPB, CFH, RBPJ, HIF1A, ETS1, CXCL5, RELA, ICAM1, RELB, EDNRB, ZC3H12A, BDKRB1, LBP, VCAM1, STAT3, SERPINA3N, NFKB1, IL17RA, TNFRSF1A, NFKB2, CD24A, TNIP1, REL, FAS, PPARG, ADAM8, MYD88, CD44, PTPN2, NFE2L2	0.000604114	0.000556445
GO:0009612~response to mechanical stimulus	MAP3K1, CAV3, GADD45A, CITED2, INHBB, BCL10, ETS1, RELA, NFKB1, TNFRSF1A, FOSL1, FAS, BDKRB1, PPARG, SOX9, MAP3K14, SLC38A2	0.000615887	0.000567289
GO:0071453~cellular response to oxygen levels	CITED2, RBPJ, NDRG1, BACH1, HIF1A, ZFP36L1, ICAM1, MYOD1, PMAIP1, FAS, PPARG, ADAM8, NFE2L2	0.000653404	0.000601846
GO:0000122~negative regulation of transcription from RNA polymerase II promoter	PCNA, CITED2, GLIS3, AHR, RBPJ, HIF1A, BACH1, ETS2, RELA, RELB, PPP2CA, EDNRB, NFIL3, HOXA2, SOX9, SKIL, TGIF1, ZHX2, ARID5B, NFATC2, EN1, NFKB1, SMAD7, NFKB2, PER2, RYBP, ID2, CRY2, CRY1, REL, ID3, PPARG, SIK1, PTPN2	0.000692231	0.000637609
GO:0048511~rhythmic process	CEBPB, SCHIP1, CSNK1D, AHR, ETS1, RUNX1, RELB, NFKB2, ICAM1, ARNTL, PER2, NFIL3, ID2, CRY2, CRY1, MMP19, FAS, ID3, PPARG, SIK1, TOP1, ATF4	0.000692231	0.000637609
GO:0050793~regulation of developmental process	PBLD1, ERRFI1, BTG1, 1810011O10RIK, TFRC, CITED2, NAB1, NAB2, HSPB1, AHR, RBPJ, SHB, ETS1, CXCL5, ICAM1, PPP3CA, EDNRB, ZC3H12A, FLOT1, HOXA2, SOX9, HTATIP2, TEAD3, TGIF1, ZHX2, IL1R1, IFRD1, CSNK1D, TNFRSF1A, RUNX1, MYOD1, TMBIM1, SIK1, PPARG, ADAM8, MYH4, CD44, CEBPB, RRN3, NTN4, ARHGAP18, HIF1A, RELA, ZFP36L1, ARNTL, PPP2CA, SLC9A3R1, PAK1, BCL2L11, NTF3, RIPK1, SKIL, MAP4K4, S100A10, BBS2, ZR…	0.000742749	0.00068414
GO:0016032~viral process	IFITM3, MYOM1, HILPDA, NLRC5, DDX21, HSPB1, ADARB1, IFIT1, CHD1, ICAM1, BCL2L11, ZC3H12A, PDK4, PMAIP1, RIPK1, IFNAR2, VCAM1, MX2, STAT2, RBM18, ABCC9, EIF2S1, ITPKC, VAPA, BCL3, CYP1A1, ETF1, ALPK1, MYD88	0.000742749	0.00068414
GO:0001775~cell activation	CEBPB, CDKN1A, DCLRE1C, 1810011O10RIK, TFRC, SDC4, CEBPG, HSPB1, BCL10, AHR, RBPJ, SHB, NDRG1, ACTG1, ICAM1, ZFP36L1, RELB, SBNO2, HSPH1, GPNMB, LBP, PIBF1, VCAM1, NFATC2, MT2, HPRT, IL17RA, NFKB2, LAT2, CD24A, TXLNA, ID2, BCL3, FAS, ADAM8, MYD88, CD44, PTPN2, PI4K2A	0.000760779	0.000700747
GO:0010629~negative regulation of gene expression	IFITM3, CDKN1A, CITED2, NAB1, NAB2, ARID4A, AHR, RBPJ, BACH1, ETS2, PPP3CA, EDNRB, SUMO1, ZC3H12A, HOXA2, SOX9, TGIF1, ZHX2, ARID5B, EN1, TNFRSF1A, RUNX1, CRY2, CRY1, SIK1, PPARG, BIRC3, CEBPB, PCNA, GLIS3, HIF1A, RELA, ZFP36L1, ARNTL, RELB, PPP2CA, SBNO2, NFIL3, CCDC85B, BAHD1, SKIL, BBS2, STAT3, SAMD4B, NFATC2, EIF2S1, NFKB1, SMAD7, NFKB2, PER2, RYBP, ID2, BCL3, REL, ID3, RNPS1, NFKBIE, PTPN2	0.000760779	0.000700747
GO:1901700~response to oxygen-containing compound	ERRFI1, CDKN1A, BTG1, AHR, ELK1, LITAF, ETS1, CXCL5, ICAM1, PPP3CA, EDNRB, ZC3H12A, PDK4, PDE4B, BDKRB1, HOXA2, LBP, SOX9, TRIM63, CISH, PDE4D, TNFRSF1A, RUNX1, ERN1, MYOD1, CRY2, CRY1, MMP19, PPARG, CEBPB, INSIG2, HIF1A, HDAC6, RELA, ZFP36L1, PPP2CA, PAK1, SBNO2, HSPH1, RIPK1, GBP2, MAP4K4, VCAM1, STAT3, INHBB, MT1, SERPINA3N, SOD2, NFKB1, FOSL2, NFKB2, FOSL1, CYP1A1, FAS, ID3, PTPN2, MYD88, NFE…	0.000799881	0.000736764
GO:0033365~protein localization to organelle	ANKRD13C, PBLD1, USP36, CDKN1A, 1810011O10RIK, TOR1AIP2, GCC1, TIMM10, UBE2J2, LITAF, ARNTL, PPP2CA, UGCG, PPP3CA, SLC9A3R1, HSPH1, SUMO1, ZC3H12A, ARIH2, PMAIP1, SOX9, KPNA2, PIBF1, BBS2, NOP58, STAT3, TIMM44, NUP153, CSNK1D, GNL3, TNFRSF1A, VAPA, BCL3, CRY2, NUP98	0.000821334	0.000756524
GO:2000113~negative regulation of cellular macromolecule biosynthetic process	CITED2, NAB1, NAB2, ARID4A, AHR, RBPJ, BACH1, ETS2, PPP3CA, EDNRB, SUMO1, ZC3H12A, OBFC1, HOXA2, SOX9, TGIF1, ZHX2, ARID5B, EN1, RUNX1, CRY2, CRY1, SIK1, PPARG, CEBPB, PCNA, GLIS3, HIF1A, RELA, ZFP36L1, ARNTL, RELB, PPP2CA, SBNO2, NFIL3, CCDC85B, BAHD1, SKIL, STAT3, SAMD4B, NFATC2, EIF2S1, NFKB1, SMAD7, NFKB2, PER2, RYBP, ID2, BCL3, REL, ID3, NFKBIE, PTPN2	0.000824824	0.000759739
GO:0044764~multi-organism cellular process	IFITM3, MYOM1, HILPDA, NLRC5, DDX21, HSPB1, ADARB1, IFIT1, CHD1, ICAM1, BCL2L11, ZC3H12A, PDK4, PMAIP1, RIPK1, IFNAR2, VCAM1, MX2, STAT2, RBM18, ABCC9, EIF2S1, ITPKC, VAPA, BCL3, CYP1A1, ETF1, ALPK1, MYD88	0.000836859	0.000770824
GO:0045862~positive regulation of proteolysis	CSNK1A1, STAT3, RNF19B, CSNK1D, BCL10, TANK, SMAD7, HERPUD1, PPP2CA, RNF125, BCL2L11, SUMO1, ZC3H12A, ARIH2, PMAIP1, FAS, PPARG, ADAM8	0.000850394	0.000783291
GO:0044767~single-organism developmental process	PBLD1, ERRFI1, MYLK2, DCLRE1C, 1810011O10RIK, TFRC, NAB1, POGK, NAB2, ARID4A, AHR, RBPJ, ETS1, ETS2, ICAM1, ACTG1, TGM1, EDNRB, CFL2, ZC3H12A, HOXA2, SOX9, ABT1, IL1R1, IFRD1, ARRDC3, ARID5A, ARID5B, ACSL4, CSNK1D, RUNX1, SBDS, SIK1, ADAM8, SDC4, INSIG2, ARHGAP18, BCL10, NDRG1, HIF1A, ZFP36L1, SLC9A3R1, SBNO2, BCL2L11, RIPK1, CCDC141, SKIL, PIBF1, SLC38A2, S100A10, BBS2, VCAM1, CAV3, ZFP516, NFAT…	0.000878942	0.000809586
GO:0070555~response to interleukin-1	CEBPB, TRIM63, IL1R1, ZC3H12A, SOX9, HIF1A, TANK, ETS1, RELA, NFKB1, MYD88, ICAM1	0.000947057	0.000872326
GO:1901214~regulation of neuron death	CEBPB, STAT3, EN1, RRAS2, MT1, SOD2, EIF2S1, ELK1, HIF1A, TNFRSF1A, HSPH1, BCL2L11, GPNMB, NTF3, REL, PMAIP1, ADAM8, TRP53BP2, ATF4, AARS	0.000947659	0.000872881
GO:0044057~regulation of system process	ERRFI1, MYLK2, GNAI3, AHR, HIF1A, ICAM1, PPP3CA, SLC9A3R1, PAK1, EDNRB, RAB11FIP1, SUMO1, ZC3H12A, PDE4B, SCN5A, TRIM63, CAV3, PDE4D, INHBB, RUNX1, SMAD7, PER2, TNNT3, CRY2, CRY1, MYH7	0.000958375	0.000882752
GO:0030855~epithelial cell differentiation	ERRFI1, CEBPB, CDKN1A, BTG1, ARID4A, RBPJ, HIF1A, ICAM1, ARNTL, ZFP36L1, TGM1, SLC9A3R1, SOX9, E2F4, SKIL, ABCB1B, MAP3K1, PDE4D, PLAUR, FOSL2, TNFRSF1A, SLC4A7, CD24A, ID2, CYP1A1, ID3, PPARG, TAGLN2, HNRNPH3, MYD88	0.000981903	0.000904423
GO:0060429~epithelium development	ERRFI1, CEBPB, CDKN1A, BTG1, SDC4, CITED2, NTN4, ARID4A, BCL10, AHR, RBPJ, HIF1A, RELA, ICAM1, ARNTL, ZFP36L1, TGM1, SLC9A3R1, PAK1, SOX9, E2F4, SKIL, ABCB1B, TGIF1, MAP3K1, VCAM1, PDE4D, PLAUR, EN1, MPP5, FOSL2, RUNX1, SMAD7, TNFRSF1A, SLC4A7, CD24A, ID2, CYP1A1, ID3, PPARG, TAGLN2, HNRNPH3, MYD88, CD44, AARS	0.00100859	0.000929006
GO:0065007~biological regulation	IFITM3, PBLD1, EIF4A1, RPL5, ERRFI1, 1810011O10RIK, TFRC, ADARB1, IFIT1, RBPJ, BACH1, ELK1, ICAM1, RPS17, RASSF1, EDNRB, PPP4R4, GPBP1, ZC3H12A, CHORDC1, PDK4, HOXA2, OBFC1, SOX9, CCNL1, ABT1, IL1R1, IFRD1, ARRDC3, ACSL4, YOD1, CSNK1D, RUNX1, RNF125, CIRH1A, SIK1, ALPK1, ATF4, CFH, SDC4, BCL10, UBE2J2, HIF1A, UGCG, HSPH1, RAB11FIP1, TSPAN4, RALGDS, S100A10, BBS2, ZRANB1, ZFP516, GADD45A, NFATC2, …	0.00100859	0.000929006
GO:0032101~regulation of response to external stimulus	MYOM1, CFH, HILPDA, HSPB1, IFIT1, ETS1, CXCL5, RELA, SBNO2, EDNRB, ZC3H12A, NTF3, PDK4, LBP, BBS2, IL1R1, SEMA4B, STAT2, RBM18, EIF2S1, NFKB1, IL17RA, TNFRSF1A, CD24A, ITPKC, TNIP1, MYOD1, PPARG, ADAM8, ALPK1, MYD88, CD44, PTPN2, NFE2L2	0.00100859	0.000929006
GO:0002237~response to molecule of bacterial origin	CEBPB, VCAM1, PDE4D, BCL10, SOD2, LITAF, RELA, NFKB1, CXCL5, TNFRSF1A, NFKB2, ICAM1, CD24A, SBNO2, EDNRB, ZC3H12A, PDE4B, CYP1A1, FAS, BDKRB1, LBP, GBP2, MYD88	0.00100859	0.000929006
GO:0043122~regulation of I-kappaB kinase/NF-kappaB signaling	1810011O10RIK, HSPB1, BCL10, TANK, LITAF, RELA, EDA2R, TNFRSF1A, VAPA, TNIP1, ZC3H12A, BCL3, REL, RIPK1, MAP3K14, MYD88	0.00102046	0.000939939
GO:0051338~regulation of transferase activity	ERRFI1, CDKN1A, SDC4, MVP, NLRC5, HSPB1, ADARB1, BCL10, SHB, DUSP16, PPP2CA, SLC9A3R1, SPRED1, PAK1, HSPH1, NTF3, CHORDC1, OBFC1, RIPK1, CCNL1, PIBF1, MAP3K1, CISH, CAV3, GADD45A, ARRDC3, RTN4RL2, SMAD7, ERN1, CD24A, PPARG, ADAM8, CD44, PTPN2	0.00106381	0.000979869
GO:0043620~regulation of DNA-templated transcription in response to stress	CEBPB, 1810011O10RIK, CITED2, RBPJ, HIF1A, BACH1, ATF4, NFE2L2	0.00106381	0.000979869
GO:0001776~leukocyte homeostasis	CD24A, BCL2L11, PDE4B, PMAIP1, FAS, AHR, BCL10, SKIL, HIF1A, CXCL5, CD44	0.00106381	0.000979869
GO:1902679~negative regulation of RNA biosynthetic process	IFITM3, CEBPB, PCNA, CITED2, NAB1, NAB2, GLIS3, ARID4A, AHR, RBPJ, HIF1A, BACH1, ETS2, RELA, ARNTL, RELB, PPP2CA, SBNO2, EDNRB, SUMO1, NFIL3, CCDC85B, BAHD1, HOXA2, SOX9, SKIL, TGIF1, ZHX2, ARID5B, NFATC2, EN1, NFKB1, RUNX1, SMAD7, NFKB2, PER2, RYBP, ID2, BCL3, CRY2, CRY1, REL, ID3, PPARG, SIK1, NFKBIE, PTPN2	0.00108991	0.00100391
GO:0045892~negative regulation of transcription, DNA-templated	CEBPB, PCNA, CITED2, NAB1, NAB2, GLIS3, ARID4A, AHR, RBPJ, HIF1A, BACH1, ETS2, RELA, ARNTL, RELB, PPP2CA, SBNO2, EDNRB, SUMO1, NFIL3, CCDC85B, BAHD1, HOXA2, SOX9, SKIL, TGIF1, ZHX2, ARID5B, NFATC2, EN1, NFKB1, RUNX1, SMAD7, NFKB2, PER2, RYBP, ID2, BCL3, CRY2, CRY1, REL, ID3, PPARG, SIK1, NFKBIE, PTPN2	0.00125471	0.00115571
GO:0034101~erythrocyte homeostasis	CD24A, RPS17, MFSD7B, CITED2, ID2, CEBPG, ARID4A, AMPD3, HIF1A, ETS1, PTPN2, ZFP36L1	0.00128317	0.00118191
GO:2001242~regulation of intrinsic apoptotic signaling pathway	RRN3, PLAUR, HSPB1, SOD2, HIF1A, HERPUD1, SLC9A3R1, HSPH1, PMAIP1, SKIL, PTPN2, CD44, NFE2L2	0.00129679	0.00119447
GO:0071357~cellular response to type I interferon	IFNAR2, IFITM3, STAT2, NLRC5, IFIT1, PTPN2	0.00130901	0.00120572
GO:1901701~cellular response to oxygen-containing compound	ERRFI1, CEBPB, AHR, ELK1, LITAF, HIF1A, ETS1, HDAC6, RELA, ICAM1, ZFP36L1, PPP2CA, PPP3CA, SBNO2, PAK1, HSPH1, EDNRB, ZC3H12A, PDK4, PDE4B, HOXA2, RIPK1, SOX9, LBP, GBP2, MAP4K4, TRIM63, VCAM1, CISH, PDE4D, STAT3, INHBB, MT1, SOD2, NFKB1, ERN1, MYOD1, ID3, PPARG, MYD88, PTPN2, NFE2L2	0.00131141	0.00120793
GO:0023051~regulation of signaling	PBLD1, ERRFI1, MYLK2, 1810011O10RIK, CITED2, HSPB1, RBPJ, LITAF, DUSP16, EDA2R, CXCL5, ICAM1, HERPUD1, PPP3CA, SPRED1, ZC3H12A, FLOT1, LBP, SOX9, TGIF1, CISH, IL1R1, PDE4D, ARRDC3, PLAUR, RTN4RL2, CSNK1D, TNFRSF1A, RUNX1, ERN1, ELF1, RASA3, CRY2, TMBIM1, CRY1, PPARG, ADAM8, STK40, CD44, BIRC3, RRN3, AGPAT9, MVP, NLRC5, ARHGAP18, BCL10, HIF1A, DNAJC27, TANK, HDAC6, RELA, ARNTL, PPP2CA, SLC9A3R1, P…	0.00133584	0.00123043
GO:0051240~positive regulation of multicellular organismal process	MYLK2, BTG1, TFRC, CITED2, HILPDA, HSPB1, RBPJ, SHB, ETS1, CXCL5, ICAM1, PPP3CA, MAP1LC3B, EDNRB, ZC3H12A, PDE4B, FLOT1, LBP, SCN5A, SOX9, TEAD3, TGIF1, IL1R1, PDE4D, CSNK1D, IL17RA, TNFRSF1A, RUNX1, MYOD1, TMBIM1, PPARG, ADAM8, ATF4, CEBPB, RRN3, CEBPG, BCL10, HIF1A, HDAC6, RELA, ZFP36L1, ARNTL, PAK1, NTF3, RIPK1, SKIL, PIBF1, BBS2, INHBB, CD24A, ID2, BCL3, REL, ASB4, MYD88, NFE2L2	0.0014189	0.00130694
GO:0009967~positive regulation of signal transduction	1810011O10RIK, CITED2, RBPJ, LITAF, EDA2R, CXCL5, ICAM1, SPRED1, ZC3H12A, FLOT1, LBP, SOX9, IL1R1, ARRDC3, PLAUR, CSNK1D, TNFRSF1A, ERN1, ADAM8, CD44, NLRC5, BCL10, HIF1A, DNAJC27, HDAC6, RELA, ARNTL, SLC9A3R1, PAK1, BCL2L11, GPNMB, NTF3, PMAIP1, RIPK1, SKIL, PIBF1, ZRANB1, MAP3K1, GADD45A, STAT3, INHBB, NFKB1, CD24A, VAPA, REL, FAS, MAP3K14, PTPN2, MYD88	0.00142438	0.00131199
GO:0051170~nuclear import	PBLD1, NOP58, CDKN1A, 1810011O10RIK, STAT3, NUP153, LITAF, TNFRSF1A, ARNTL, PPP2CA, PPP3CA, SLC9A3R1, ZC3H12A, BCL3, CRY2, NUP98, KPNA2, HTATIP2	0.00150362	0.00138497
GO:0031668~cellular response to extracellular stimulus	CDKN1A, TFRC, INHBB, EIF2S1, ICAM1, FOSL1, MAP1LC3B, MYOD1, ZC3H12A, PDK4, PMAIP1, PPARG, SLC38A2, ATF4, NFE2L2	0.00150362	0.00138497
GO:1903507~negative regulation of nucleic acid-templated transcription	CEBPB, PCNA, CITED2, NAB1, NAB2, GLIS3, ARID4A, AHR, RBPJ, HIF1A, BACH1, ETS2, RELA, ARNTL, RELB, PPP2CA, SBNO2, EDNRB, SUMO1, NFIL3, CCDC85B, BAHD1, HOXA2, SOX9, SKIL, TGIF1, ZHX2, ARID5B, NFATC2, EN1, NFKB1, RUNX1, SMAD7, NFKB2, PER2, RYBP, ID2, BCL3, CRY2, CRY1, REL, ID3, PPARG, SIK1, NFKBIE, PTPN2	0.00158835	0.00146302
GO:0051172~negative regulation of nitrogen compound metabolic process	IFITM3, CITED2, NAB1, NAB2, ARID4A, AHR, RBPJ, BACH1, ETS2, PPP3CA, HELB, EDNRB, SUMO1, ZC3H12A, OBFC1, HOXA2, SOX9, TGIF1, ZHX2, ARID5B, EN1, RUNX1, CRY2, CRY1, SIK1, PPARG, CEBPB, PCNA, GLIS3, HIF1A, RELA, ZFP36L1, ARNTL, RELB, PPP2CA, SBNO2, NFIL3, CCDC85B, BAHD1, SKIL, STAT3, SAMD4B, NFATC2, EIF2S1, NFKB1, SMAD7, NFKB2, PER2, RYBP, ID2, BCL3, REL, ID3, RNPS1, NFKBIE, PTPN2	0.00163609	0.00150699
GO:0006796~phosphate-containing compound metabolic process	RPL5, PBLD1, ERRFI1, MYLK2, CDKN1A, SLC7A14, HSPB1, ADARB1, SHB, DUSP16, EDA2R, ICAM1, PPP3CA, SPRED1, EDNRB, PPP4R4, ZC3H12A, CHORDC1, PDK4, PDE4B, FLOT1, SPEG, BDKRB1, SOX9, CCNL1, HTATIP2, CISH, PDE4D, PLAUR, RTN4RL2, CSNK1D, AMPD3, TNFRSF1A, PTP4A1, ERN1, ITPKC, CRY2, CRY1, MYH8, SIK1, ADAM8, ALPK1, STK40, CD44, PI4K2A, BIRC3, MYH7, PRPS1, AGPAT9, SDC4, MVP, NLRC5, GNAI3, AK2, BCL10, HIF1A, D…	0.00164083	0.00151135
GO:0010646~regulation of cell communication	PBLD1, ERRFI1, MYLK2, 1810011O10RIK, CITED2, HSPB1, RBPJ, LITAF, DUSP16, EDA2R, CXCL5, ICAM1, HERPUD1, PPP3CA, SPRED1, ZC3H12A, FLOT1, LBP, SOX9, TGIF1, CISH, IL1R1, PDE4D, ARRDC3, PLAUR, RTN4RL2, CSNK1D, TNFRSF1A, RUNX1, ERN1, ELF1, RASA3, CRY2, TMBIM1, CRY1, PPARG, ADAM8, STK40, CD44, BIRC3, RRN3, AGPAT9, NLRC5, ARHGAP18, BCL10, HIF1A, DNAJC27, TANK, HDAC6, RELA, ARNTL, PPP2CA, SLC9A3R1, PAK1, …	0.00164263	0.00151302
GO:0070482~response to oxygen levels	CDKN1A, VCAM1, CITED2, SOD2, RBPJ, NDRG1, BACH1, HIF1A, ETS1, ZFP36L1, FOSL2, ICAM1, CD24A, PAK1, MYOD1, CYP1A1, PMAIP1, FAS, PPARG, ADAM8, NFE2L2	0.00168321	0.00155039
GO:0001819~positive regulation of cytokine production	CEBPB, PDE4D, CEBPG, HILPDA, HSPB1, BCL10, HIF1A, RELA, RUNX1, IL17RA, TNFRSF1A, BCL3, FLOT1, REL, PDE4B, ADAM8, RIPK1, LBP, PIBF1, MYD88, ATF4	0.00168321	0.00155039
GO:0006793~phosphorus metabolic process	RPL5, PBLD1, ERRFI1, MYLK2, CDKN1A, SLC7A14, HSPB1, ADARB1, SHB, DUSP16, EDA2R, ICAM1, PPP3CA, SPRED1, EDNRB, PPP4R4, ZC3H12A, CHORDC1, PDK4, PDE4B, FLOT1, SPEG, BDKRB1, SOX9, CCNL1, HTATIP2, CISH, PDE4D, PLAUR, RTN4RL2, CSNK1D, AMPD3, TNFRSF1A, PTP4A1, ERN1, ITPKC, CRY2, CRY1, MYH8, SIK1, ADAM8, ALPK1, STK40, CD44, PI4K2A, BIRC3, MYH7, PRPS1, AGPAT9, SDC4, MVP, NLRC5, GNAI3, AK2, BCL10, HIF1A, D…	0.00169354	0.00155991
GO:0071396~cellular response to lipid	ERRFI1, CEBPB, ELK1, LITAF, RELA, ICAM1, ARNTL, ZFP36L1, SBNO2, PAK1, EDNRB, ZC3H12A, PDK4, PDE4B, HOXA2, SOX9, LBP, GBP2, TRIM63, PDE4D, INHBB, NFKB1, MYOD1, CRY2, CRY1, ID3, PPARG, MYD88	0.00175661	0.001618
GO:0050727~regulation of inflammatory response	CFH, IL1R1, ETS1, RELA, NFKB1, IL17RA, TNFRSF1A, CD24A, SBNO2, EDNRB, TNIP1, ZC3H12A, PPARG, ADAM8, LBP, MYD88, PTPN2, CD44	0.00178875	0.0016476
GO:0044093~positive regulation of molecular function	RPL5, CDKN1A, CRTC2, BTG1, PCNA, SDC4, TOR1AIP2, BCL10, TANK, EDA2R, RELA, HERPUD1, ICAM1, PPP2CA, PPP3CA, PAK1, MAP1LC3B, HSPH1, BCL2L11, SUMO1, NTF3, FLOT1, OBFC1, PMAIP1, RIPK1, LRRFIP1, CCNL1, PIBF1, S100A10, MAP3K1, GADD45A, ARRDC3, IFRD1, STAT3, PLAUR, ARID5B, PPRC1, EIF2S1, FOSL1, ERN1, CD24A, TBC1D1, FAS, PPARG, ADAM8, MYD88, CD44	0.00186807	0.00172067
GO:0048585~negative regulation of response to stimulus	PBLD1, ERRFI1, 1810011O10RIK, HSPB1, LITAF, DUSP16, ETS1, ICAM1, HERPUD1, PPP3CA, SPRED1, HELB, ZC3H12A, SOX9, TGIF1, CISH, PLAUR, RTN4RL2, TNFRSF1A, ELF1, RASA3, CRY2, TMBIM1, CRY1, PPARG, CD44, ATF4, RRN3, NLRC5, HIF1A, TANK, RELA, ARNTL, SLC9A3R1, HSPH1, RIPK1, SKIL, PIBF1, MAP4K4, BBS2, CAV3, SEMA4B, SOD2, NFKB1, SMAD7, TNIP1, CLEC2D, PTPN2, NFE2L2	0.00200986	0.00185127
GO:0023057~negative regulation of signaling	PBLD1, ERRFI1, 1810011O10RIK, RRN3, MVP, NLRC5, HSPB1, LITAF, HIF1A, DUSP16, TANK, RELA, HERPUD1, ICAM1, ARNTL, PPP3CA, SLC9A3R1, SPRED1, HSPH1, RAB11FIP1, ZC3H12A, RIPK1, SOX9, SKIL, PIBF1, MAP4K4, TGIF1, CISH, CAV3, PLAUR, INHBB, RTN4RL2, SOD2, SMAD7, ELF1, RASA3, TNIP1, CRY2, TMBIM1, CRY1, PPARG, CD44, PTPN2, NFE2L2	0.00209222	0.00192713
GO:0051348~negative regulation of transferase activity	ERRFI1, CDKN1A, CAV3, CISH, GADD45A, MVP, HSPB1, RTN4RL2, ADARB1, SHB, DUSP16, SMAD7, SPRED1, CHORDC1, OBFC1, PPARG, PTPN2	0.0021737	0.00200217
GO:2001233~regulation of apoptotic signaling pathway	RRN3, PLAUR, HSPB1, INHBB, BCL10, SOD2, HIF1A, RELA, HERPUD1, ICAM1, SLC9A3R1, HSPH1, BCL2L11, TMBIM1, PMAIP1, FAS, RIPK1, SKIL, PTPN2, CD44, NFE2L2	0.00241543	0.00222484
GO:0051270~regulation of cellular component movement	PBLD1, MYLK2, SDC4, CITED2, HSPB1, ARHGAP18, ADARB1, RBPJ, HIF1A, ETS1, HDAC6, CXCL5, ICAM1, SLC9A3R1, PAK1, SUMO1, GPNMB, ZC3H12A, NTF3, PDE4B, BDKRB1, SOX9, LBP, SCN5A, BBS2, MAP3K1, IL1R1, SEMA4B, PDE4D, STAT3, RRAS2, PTP4A1, ADAM8, MYD88, NFE2L2	0.00244695	0.00225386
GO:0051091~positive regulation of sequence-specific DNA binding transcription factor activity	CRTC2, IFRD1, ARID5B, BCL10, PPRC1, RELA, EDA2R, ICAM1, FOSL1, PPP3CA, PPARG, ADAM8, RIPK1, LRRFIP1, MYD88	0.00246976	0.00227487
GO:0070997~neuron death	CEBPB, STAT3, EN1, MT1, SOD2, EIF2S1, ELK1, HIF1A, TNFRSF1A, HSPH1, BCL2L11, GPNMB, NTF3, REL, PMAIP1, FAS, ADAM8, TRP53BP2, ATF4, AARS	0.00246976	0.00227487
GO:0002260~lymphocyte homeostasis	CD24A, BCL2L11, PMAIP1, FAS, AHR, BCL10, SKIL, HIF1A, CD44	0.00250185	0.00230443
GO:0072594~establishment of protein localization to organelle	PBLD1, USP36, CDKN1A, 1810011O10RIK, GCC1, TIMM10, UBE2J2, LITAF, ARNTL, PPP2CA, UGCG, PPP3CA, SLC9A3R1, HSPH1, ZC3H12A, ARIH2, PMAIP1, KPNA2, NOP58, STAT3, TIMM44, NUP153, TNFRSF1A, BCL3, CRY2, NUP98	0.00250185	0.00230443
GO:0032879~regulation of localization	PBLD1, USP36, MYLK2, CDKN1A, 1810011O10RIK, CITED2, HILPDA, HSPB1, STON2, ADARB1, RBPJ, LITAF, ETS1, CXCL5, ICAM1, PPP3CA, MAP1LC3B, EDNRB, SUMO1, ZC3H12A, PDE4B, FLOT1, ARIH2, BDKRB1, LBP, SCN5A, SOX9, IL1R1, PDE4D, RRAS2, GNL3, IL17RA, TNFRSF1A, RUNX1, PTP4A1, TBC1D1, CRY2, TMBIM1, CRY1, SIK1, PPARG, ADAM8, ATF4, SDC4, ARHGAP18, UBE2J2, HIF1A, DNAJC27, HDAC6, ZFP36L1, MLLT6, ARNTL, PPP2CA, SLC9…	0.0025127	0.00231443
GO:0007005~mitochondrion organization	MYOM1, USP36, COX17, TIMM10, UBE2J2, HIF1A, HDAC6, UGCG, MAP1LC3B, BCL2L11, OPA3, ARIH2, PMAIP1, MAP3K1, STAT2, STAT3, PLAUR, TIMM44, SOD2, EIF2S1, CD24A, ITPKC, TXLNA, FASTKD5, FAS, ALPK1, MRRF, PFKP, PI4K2A, ATG4D	0.00261283	0.00240665
GO:0043065~positive regulation of apoptotic process	BTG1, BCL10, HIF1A, PPP2CA, SLC9A3R1, BCL2L11, ZC3H12A, NTF3, PMAIP1, RIPK1, TRP53BP2, SKIL, GADD45A, PLAUR, INHBB, EIF2S1, TNFRSF1A, FOSL1, CD24A, FAS, ID3, PPARG, ADAM8, RNPS1, CD44, PTPN2, ATF4	0.00269002	0.00247776
GO:0002684~positive regulation of immune system process	CDKN1A, CFH, TFRC, NLRC5, BCL10, SHB, HIF1A, ETS1, CXCL5, RELA, ICAM1, ZFP36L1, HSPH1, PDE4B, FLOT1, BDKRB1, RIPK1, LBP, ABCB1B, VCAM1, IL1R1, PDE4D, NFATC2, RUNX1, LAT2, CD24A, ELF1, TNIP1, ID2, ADAM8, MYD88, CD44, PTPN2	0.00272592	0.00251082
GO:0017038~protein import	PBLD1, NOP58, CDKN1A, 1810011O10RIK, STAT3, TIMM44, NUP153, TIMM10, LITAF, TNFRSF1A, ARNTL, PPP2CA, PPP3CA, SLC9A3R1, ZC3H12A, BCL3, CRY2, NUP98, KPNA2	0.00295516	0.00272198
GO:0009987~cellular process	IFITM3, PBLD1, EIF4A1, RPL5, ERRFI1, MDC1, ISCA1, 1810011O10RIK, TFRC, ADARB1, IFIT1, RBPJ, BACH1, ELK1, ICAM1, RPS17, RASSF1, EDNRB, PPP4R4, GPBP1, ZC3H12A, CHORDC1, PDK4, HOXA2, OBFC1, SOX9, CCNL1, ABT1, IL1R1, IFRD1, ARRDC3, ACSL4, YOD1, CSNK1D, RUNX1, DHX40, RNF125, CIRH1A, SIK1, TAGLN2, NUP98, ALPK1, EIF1A, PI4K2A, ATF4, SDC4, BCL10, UBE2J2, HIF1A, UGCG, HSPH1, RAB11FIP1, TSPAN4, RALGDS, S10…	0.00303631	0.00279672
GO:0098542~defense response to other organism	IFITM3, MYOM1, CEBPB, HILPDA, NLRC5, RBPJ, IFIT1, CXCL5, ADAMTS4, ZC3H12A, PDK4, PMAIP1, LBP, GBP2, IFNAR2, MX2, STAT2, RBM18, IRGM2, ABCC9, EIF2S1, IIGP1, IL17RA, TNFRSF1A, ITPKC, BCL3, ALPK1, MYD88	0.00308104	0.00283792
GO:0043903~regulation of symbiosis, encompassing mutualism through parasitism	IFITM3, MYOM1, MX2, STAT2, RBM18, HILPDA, ADARB1, IFIT1, EIF2S1, CHD1, CXCL5, ITPKC, BCL2L11, VAPA, ZC3H12A, PDK4, LBP, ALPK1, MYD88	0.00355578	0.0032752
GO:0010648~negative regulation of cell communication	PBLD1, ERRFI1, 1810011O10RIK, RRN3, NLRC5, HSPB1, LITAF, HIF1A, DUSP16, TANK, RELA, HERPUD1, ICAM1, ARNTL, PPP3CA, SLC9A3R1, SPRED1, HSPH1, RAB11FIP1, ZC3H12A, RIPK1, SOX9, SKIL, PIBF1, MAP4K4, TGIF1, CISH, CAV3, PLAUR, INHBB, RTN4RL2, SOD2, SMAD7, ELF1, RASA3, TNIP1, CRY2, TMBIM1, CRY1, PPARG, CD44, PTPN2, NFE2L2	0.00364496	0.00335735
GO:0071260~cellular response to mechanical stimulus	MAP3K1, GADD45A, FAS, SOX9, BCL10, SLC38A2, MAP3K14, NFKB1, TNFRSF1A	0.00382387	0.00352214
GO:0034504~protein localization to nucleus	PBLD1, NOP58, CDKN1A, 1810011O10RIK, STAT3, TOR1AIP2, NUP153, LITAF, TNFRSF1A, ARNTL, PPP2CA, PPP3CA, SLC9A3R1, SUMO1, ZC3H12A, BCL3, CRY2, SOX9, NUP98, KPNA2	0.00386642	0.00356133
GO:0031669~cellular response to nutrient levels	CDKN1A, INHBB, EIF2S1, ICAM1, MAP1LC3B, MYOD1, ZC3H12A, PDK4, PMAIP1, PPARG, SLC38A2, ATF4, NFE2L2	0.00386642	0.00356133
GO:0044744~protein targeting to nucleus	PBLD1, NOP58, CDKN1A, 1810011O10RIK, STAT3, NUP153, LITAF, TNFRSF1A, ARNTL, PPP2CA, PPP3CA, SLC9A3R1, ZC3H12A, BCL3, CRY2, NUP98, KPNA2	0.00393063	0.00362047
GO:0006606~protein import into nucleus	PBLD1, NOP58, CDKN1A, 1810011O10RIK, STAT3, NUP153, LITAF, TNFRSF1A, ARNTL, PPP2CA, PPP3CA, SLC9A3R1, ZC3H12A, BCL3, CRY2, NUP98, KPNA2	0.00393063	0.00362047
GO:1902593~single-organism nuclear import	PBLD1, NOP58, CDKN1A, 1810011O10RIK, STAT3, NUP153, LITAF, TNFRSF1A, ARNTL, PPP2CA, PPP3CA, SLC9A3R1, ZC3H12A, BCL3, CRY2, NUP98, KPNA2	0.00393063	0.00362047
GO:0045321~leukocyte activation	CEBPB, CDKN1A, DCLRE1C, TFRC, SDC4, CEBPG, BCL10, AHR, RBPJ, SHB, NDRG1, ICAM1, ZFP36L1, RELB, SBNO2, HSPH1, GPNMB, LBP, PIBF1, VCAM1, NFATC2, HPRT, LAT2, CD24A, TXLNA, ID2, BCL3, FAS, ADAM8, MYD88, CD44, PTPN2, PI4K2A	0.00398555	0.00367106
GO:0032496~response to lipopolysaccharide	CEBPB, VCAM1, PDE4D, SOD2, LITAF, RELA, NFKB1, CXCL5, TNFRSF1A, NFKB2, ICAM1, SBNO2, EDNRB, ZC3H12A, PDE4B, CYP1A1, FAS, BDKRB1, LBP, GBP2, MYD88	0.00398555	0.00367106
GO:0070727~cellular macromolecule localization	ANKRD13C, PBLD1, USP36, CDKN1A, 1810011O10RIK, TNFAIP2, GCC1, LITAF, HERPUD1, PPP3CA, SUMO1, ZC3H12A, FLOT1, ARIH2, SOX9, KPNA2, CSNK1D, GNL3, TNFRSF1A, TBC1D1, PRPF18, CRY2, TMBIM1, NUP98, ATG4D, STX12, TOR1AIP2, TIMM10, UBE2J2, DNAJC27, HDAC6, ZFP36L1, ARNTL, PPP2CA, SLC9A3R1, UGCG, PAK1, HSPH1, PMAIP1, PIBF1, S100A10, BBS2, NOP58, CAV3, STAT3, TIMM44, NUP153, MPP5, SMAD7, CD24A, VAPA, BCL3	0.00402021	0.00370298
GO:0008283~cell proliferation	IFITM3, PBLD1, ERRFI1, CDKN1A, BTG1, USPL1, TFRC, CITED2, HILPDA, ADARB1, AHR, RBPJ, SHB, ETS1, TGM1, EDNRB, ARIH2, SCN5A, SOX9, TEAD3, TGIF1, IFNAR2, OSMR, GNL3, RUNX1, ERN1, SYF2, MYOD1, SBDS, PPARG, CD44, CEBPB, RRN3, SDC4, MVP, HIF1A, NDRG1, RELA, ZFP36L1, SLC9A3R1, PAK1, GPNMB, NTF3, PMAIP1, VCAM1, CAV3, TXNRD1, CNBP, STAT3, NFATC2, HPRT, SOD2, FOSL2, PER2, FOSL1, CD24A, ID2, CYP1A1, TAF4B, …	0.00418364	0.00385352
GO:0043618~regulation of transcription from RNA polymerase II promoter in response to stress	CEBPB, CITED2, RBPJ, HIF1A, BACH1, ATF4, NFE2L2	0.0044395	0.00408919
GO:0009968~negative regulation of signal transduction	PBLD1, ERRFI1, 1810011O10RIK, RRN3, NLRC5, HSPB1, LITAF, HIF1A, DUSP16, TANK, RELA, HERPUD1, ICAM1, ARNTL, SLC9A3R1, SPRED1, HSPH1, ZC3H12A, RIPK1, SOX9, SKIL, PIBF1, TGIF1, CISH, CAV3, PLAUR, RTN4RL2, SOD2, SMAD7, ELF1, RASA3, TNIP1, CRY2, TMBIM1, CRY1, PPARG, CD44, PTPN2, NFE2L2	0.0045199	0.00416325
GO:0006996~organelle organization	RPL5, CRTC2, DCLRE1C, ARID4A, ETS1, ICAM1, ACTG1, RPS17, RASSF1, CFL2, CHORDC1, OBFC1, OIP5, SOX9, ABT1, ARID5A, CSNK1D, NEAT1, TXLNA, SBDS, NUP98, ALPK1, PI4K2A, SDC4, COX17, ARHGAP18, TOR1AIP2, UBE2J2, HIF1A, SLC9A3R1, UGCG, BCL2L11, HSPH1, PMAIP1, PIBF1, S100A10, BBS2, ZRANB1, CAV3, AUTS2, GADD45A, TIMM44, NUP153, EIF2S1, MDM1, MYOM1, USP36, USP37, USPL1, CHD1, HSPB11, RND1, MAP1LC3B, SUMO1, O…	0.0045199	0.00416325
GO:0050789~regulation of biological process	IFITM3, PBLD1, EIF4A1, RPL5, ERRFI1, 1810011O10RIK, TFRC, ADARB1, IFIT1, RBPJ, BACH1, ELK1, ICAM1, RASSF1, EDNRB, PPP4R4, GPBP1, ZC3H12A, CHORDC1, PDK4, HOXA2, OBFC1, SOX9, CCNL1, ABT1, IL1R1, IFRD1, ARRDC3, ACSL4, YOD1, CSNK1D, RUNX1, RNF125, CIRH1A, SIK1, ALPK1, ATF4, CFH, SDC4, BCL10, UBE2J2, HIF1A, UGCG, HSPH1, RAB11FIP1, TSPAN4, RALGDS, S100A10, BBS2, ZRANB1, ZFP516, GADD45A, NFATC2, RAB39B,…	0.00452465	0.00416762
GO:0071356~cellular response to tumor necrosis factor	VCAM1, ZC3H12A, RIPK1, TANK, RELA, NFKB1, PTPN2, ZFP36L1, TNFRSF1A, BIRC3, ICAM1, NFE2L2	0.00460226	0.0042391
GO:0045595~regulation of cell differentiation	PBLD1, ERRFI1, BTG1, HSPB1, RBPJ, SHB, ETS1, CXCL5, PPP3CA, EDNRB, ZC3H12A, FLOT1, HOXA2, SOX9, TGIF1, ZHX2, IL1R1, IFRD1, CSNK1D, TNFRSF1A, RUNX1, MYOD1, SIK1, PPARG, ADAM8, MYH4, CD44, CEBPB, RRN3, HIF1A, HDAC6, RELA, ZFP36L1, ARNTL, PPP2CA, PAK1, CCDC85B, NTF3, RIPK1, SKIL, MAP4K4, S100A10, CAV3, SEMA4B, TMEM176B, TMEM176A, STAT3, NFATC2, SOD2, SMAD7, PER2, CD24A, ID2, FAS, ID3, ASB4, CLEC2D, …	0.00460226	0.0042391
GO:0009267~cellular response to starvation	MAP1LC3B, CDKN1A, MYOD1, ZC3H12A, PDK4, PMAIP1, INHBB, SLC38A2, EIF2S1, ATF4, NFE2L2	0.00460226	0.0042391
GO:0022411~cellular component disassembly	MYOM1, STAT2, CEBPG, TFIP11, EIF2S1, HIF1A, HDAC6, PER2, CD24A, ITPKC, MAP1LC3B, TXLNA, CFL2, FLOT1, MMP19, ETF1, ALPK1, MRRF, PFKP, PI4K2A, ATG4D	0.0046234	0.00425858
GO:0010647~positive regulation of cell communication	1810011O10RIK, CITED2, RBPJ, LITAF, EDA2R, CXCL5, ICAM1, SPRED1, ZC3H12A, FLOT1, LBP, SOX9, IL1R1, ARRDC3, PLAUR, CSNK1D, TNFRSF1A, RUNX1, ERN1, ADAM8, CD44, NLRC5, BCL10, HIF1A, DNAJC27, HDAC6, RELA, ARNTL, SLC9A3R1, PAK1, BCL2L11, GPNMB, NTF3, PMAIP1, RIPK1, SKIL, PIBF1, ZRANB1, MAP3K1, GADD45A, STAT3, INHBB, NFKB1, CD24A, SYT12, VAPA, REL, FAS, MAP3K14, PTPN2, MYD88	0.00499021	0.00459645
GO:0007399~nervous system development	CITED2, NAB1, NAB2, HSPB1, RBPJ, ETS1, CXCL5, RND1, PPP3CA, EDNRB, ZC3H12A, FLOT1, HOXA2, SOX9, TEAD3, TGIF1, ABT1, ZHX2, IL1R1, IFRD1, EN1, ACSL4, RTN4RL2, CSNK1D, RUNX1, PPARG, CD44, PRPS1, CEBPB, RRN3, SDC4, NTN4, BCL10, HIF1A, NDRG1, HDAC6, RELA, ZFP36L1, ARNTL, SLC9A3R1, PAK1, BCL2L11, NTF3, CCDC141, TRP53BP2, SKIL, SLC38A2, ABCB1B, MAP4K4, BBS2, UTP3, SEMA4B, STAT3, SAMD4B, MT2, HPRT, MPP5,…	0.00516434	0.00475683
GO:0043549~regulation of kinase activity	ERRFI1, CDKN1A, SDC4, MVP, NLRC5, HSPB1, ADARB1, BCL10, SHB, DUSP16, PPP2CA, SLC9A3R1, SPRED1, PAK1, HSPH1, NTF3, CHORDC1, CCNL1, PIBF1, MAP3K1, CISH, CAV3, GADD45A, RTN4RL2, ERN1, CD24A, ADAM8, CD44, PTPN2	0.00524295	0.00482924
GO:0050794~regulation of cellular process	IFITM3, PBLD1, EIF4A1, RPL5, ERRFI1, 1810011O10RIK, TFRC, ADARB1, IFIT1, RBPJ, BACH1, ELK1, ICAM1, RASSF1, EDNRB, PPP4R4, GPBP1, ZC3H12A, CHORDC1, PDK4, HOXA2, OBFC1, SOX9, CCNL1, ABT1, IL1R1, IFRD1, ARRDC3, ACSL4, YOD1, CSNK1D, RUNX1, RNF125, CIRH1A, SIK1, ALPK1, ATF4, SDC4, BCL10, UBE2J2, HIF1A, UGCG, HSPH1, RAB11FIP1, TSPAN4, RALGDS, S100A10, BBS2, ZRANB1, ZFP516, GADD45A, NFATC2, RAB39B, UPF3…	0.00526126	0.0048461
GO:0043408~regulation of MAPK cascade	ERRFI1, MYLK2, BCL10, DUSP16, DNAJC27, EDA2R, ICAM1, SLC9A3R1, SPRED1, PAK1, HSPH1, GPNMB, ZC3H12A, NTF3, RIPK1, MAP4K4, MAP3K1, CAV3, GADD45A, INHBB, ERN1, CD24A, TNIP1, FAS, ADAM8, STK40, MYD88, CD44, PTPN2	0.00526942	0.00485362
GO:0043900~regulation of multi-organism process	IFITM3, MYOM1, MX2, STAT2, RBM18, HILPDA, INHBB, ADARB1, SHB, IFIT1, EIF2S1, CHD1, CXCL5, ITPKC, EDNRB, BCL2L11, VAPA, ZC3H12A, PDK4, LBP, ALPK1, MYD88	0.00534722	0.00492528
GO:0023056~positive regulation of signaling	1810011O10RIK, CITED2, RBPJ, LITAF, EDA2R, CXCL5, ICAM1, SPRED1, ZC3H12A, FLOT1, LBP, SOX9, IL1R1, ARRDC3, PLAUR, CSNK1D, TNFRSF1A, RUNX1, ERN1, ADAM8, CD44, NLRC5, BCL10, HIF1A, DNAJC27, HDAC6, RELA, ARNTL, SLC9A3R1, PAK1, BCL2L11, GPNMB, NTF3, PMAIP1, RIPK1, SKIL, PIBF1, ZRANB1, MAP3K1, GADD45A, STAT3, INHBB, NFKB1, CD24A, SYT12, VAPA, REL, FAS, MAP3K14, PTPN2, MYD88	0.00540014	0.00497403
GO:0071214~cellular response to abiotic stimulus	ERRFI1, CDKN1A, MAP3K1, PCNA, GADD45A, BCL10, EIF2S1, TANK, ELK1, NFKB1, ZFP36L1, TNFRSF1A, RELB, FAS, SOX9, MAP3K14, SLC38A2	0.00562874	0.00518458
GO:0002573~myeloid leukocyte differentiation	CEBPB, TFRC, CITED2, RBPJ, ZFP36L1, RUNX1, RELB, SBNO2, ID2, PPARG, ADAM8, RIPK1, CLEC2D, PTPN2	0.00579705	0.00533961
GO:0060548~negative regulation of cell death	CEBPB, CDKN1A, RRN3, CITED2, HSPB1, BCL10, AHR, RBPJ, HIF1A, RELA, HERPUD1, ICAM1, HSPH1, EDNRB, GPNMB, ZC3H12A, NTF3, PDK4, RIPK1, SOX9, MAP4K4, STAT3, PLAUR, EN1, MT1, SOD2, NFKB1, TNFRSF1A, BCL3, TMBIM1, REL, FAS, ADAM8, STK40, CD44, ATF4, BIRC3, NFE2L2, AARS	0.0059152	0.00544844
GO:0007623~circadian rhythm	CSNK1D, AHR, RELB, ARNTL, PER2, NFIL3, ID2, CRY2, CRY1, FAS, ID3, SIK1, TOP1, ATF4	0.00601545	0.00554078
GO:0048536~spleen development	BCL2L11, MFSD7B, CITED2, BCL3, FAS, AHR, NFKB2	0.00602582	0.00555033
GO:0046649~lymphocyte activation	CEBPB, CDKN1A, DCLRE1C, TFRC, SDC4, CEBPG, BCL10, AHR, RBPJ, SHB, ICAM1, ZFP36L1, RELB, HSPH1, GPNMB, PIBF1, VCAM1, NFATC2, HPRT, LAT2, CD24A, TXLNA, ID2, BCL3, FAS, ADAM8, MYD88, CD44, PTPN2	0.0061479	0.00566278
GO:0045859~regulation of protein kinase activity	ERRFI1, CDKN1A, SDC4, MVP, HSPB1, ADARB1, BCL10, SHB, DUSP16, PPP2CA, SLC9A3R1, SPRED1, PAK1, HSPH1, NTF3, CHORDC1, CCNL1, PIBF1, MAP3K1, CISH, CAV3, GADD45A, RTN4RL2, ERN1, CD24A, ADAM8, PTPN2	0.00621214	0.00572195
GO:0090257~regulation of muscle system process	ERRFI1, MYLK2, TRIM63, CAV3, PDE4D, SMAD7, PPP3CA, PAK1, SUMO1, TNNT3, ZC3H12A, PDE4B, SCN5A, MYH7	0.00621214	0.00572195
GO:0042108~positive regulation of cytokine biosynthetic process	CEBPG, BCL3, REL, HSPB1, LBP, BCL10, RELA, MYD88	0.00632472	0.00582565
GO:0048534~hematopoietic or lymphoid organ development	CEBPB, DCLRE1C, TFRC, CITED2, CEBPG, ARID4A, STON2, AHR, RBPJ, SHB, HIF1A, ETS1, ZFP36L1, RELB, SBNO2, BCL2L11, ARIH2, RIPK1, TMEM176B, TMEM176A, SOD2, NFKB1, RUNX1, NFKB2, CD24A, MFSD7B, ID2, BCL3, SBDS, FAS, PPARG, ADAM8, CLEC2D, CD44, PTPN2, NFE2L2	0.00679188	0.00625595
GO:0019221~cytokine-mediated signaling pathway	IFNAR2, BBS2, IFITM3, CISH, IL1R1, STAT2, STAT3, NLRC5, RTN4RL2, OSMR, RELA, CXCL5, IIGP1, TNFRSF1A, PPARG, MYD88, PTPN2, CD44	0.00680179	0.00626508
GO:1903201~regulation of oxidative stress-induced cell death	HSPH1, HSPB1, RIPK1, SOD2, HIF1A, HDAC6, ATF4, NFE2L2	0.00687908	0.00633626
GO:0071407~cellular response to organic cyclic compound	ERRFI1, CEBPB, TRIM63, PDE4D, STAT3, INHBB, AHR, IFIT1, ELK1, RELA, NFKB1, ZFP36L1, ARNTL, PPP3CA, PAK1, MYOD1, ZC3H12A, CRY2, FLOT1, PDE4B, CYP1A1, CRY1, ID3, PPARG	0.00724108	0.0066697
GO:0051726~regulation of cell cycle	MYLK2, CDKN1A, 1810011O10RIK, CITED2, ADARB1, SHB, NDRG1, ARNTL, ZFP36L1, PPP2CA, TGM1, SLC9A3R1, RASSF1, BCL2L11, GPNMB, CHORDC1, SOX9, E2F4, CCNL1, E2F5, SKIL, GADD45A, STAT3, PER2, FOSL1, ERN1, SYF2, ID2, CYP1A1, CRY1, ID3, SIK1, MDM1	0.00724108	0.0066697
GO:0022008~neurogenesis	NAB1, NAB2, HSPB1, RBPJ, CXCL5, RND1, PPP3CA, EDNRB, FLOT1, HOXA2, SOX9, TEAD3, TGIF1, ABT1, ZHX2, IL1R1, IFRD1, EN1, ACSL4, RTN4RL2, CSNK1D, RUNX1, PPARG, CD44, CEBPB, RRN3, SDC4, NTN4, HIF1A, NDRG1, HDAC6, RELA, ARNTL, SLC9A3R1, PAK1, NTF3, SKIL, MAP4K4, SEMA4B, STAT3, SAMD4B, MT2, HPRT, MPP5, SOD2, MANF, SLC4A7, PER2, CD24A, VAPA, ID2, FAS, ID3, NFE2L2	0.00737371	0.00679187
GO:0001666~response to hypoxia	VCAM1, CITED2, SOD2, RBPJ, NDRG1, BACH1, HIF1A, ETS1, ZFP36L1, FOSL2, ICAM1, CD24A, PAK1, CYP1A1, PMAIP1, ADAM8, NFE2L2	0.00746879	0.00687944
GO:1902176~negative regulation of oxidative stress-induced intrinsic apoptotic signaling pathway	HSPH1, HSPB1, SOD2, HIF1A, NFE2L2	0.00749688	0.00690531
GO:2001243~negative regulation of intrinsic apoptotic signaling pathway	HSPH1, RRN3, PLAUR, HSPB1, SOD2, HIF1A, CD44, HERPUD1, NFE2L2	0.00749688	0.00690531
GO:0034976~response to endoplasmic reticulum stress	CEBPB, YOD1, UBE2J2, EIF2S1, HERPUD1, ERN1, PSMC6, BCL2L11, FLOT1, PMAIP1, PTPN2, ATF4, NFE2L2, AARS	0.00750089	0.00690901
GO:0006396~RNA processing	RPL5, RBM28, YTHDC1, DDX21, ADARB1, ZFP36L1, PPP3CA, HELB, RPS17, PCF11, ZC3H12A, TRA2A, CCNL1, SMNDC1, ABT1, RBM39, ZRSR2, HNRNPA3, NOP58, UTP3, TFIP11, ERN1, DHX40, CIRH1A, PRPF18, SYF2, MYOD1, SBDS, FASTKD5, RNPS1, AARS	0.00756175	0.00696507
GO:1902893~regulation of pri-miRNA transcription from RNA polymerase II promoter	STAT3, SOX9, HIF1A, RELA, NFKB1, GNL3	0.00776199	0.00714951
GO:0006469~negative regulation of protein kinase activity	ERRFI1, CDKN1A, CAV3, CISH, GADD45A, MVP, HSPB1, RTN4RL2, ADARB1, SHB, DUSP16, SPRED1, CHORDC1, PTPN2	0.00776199	0.00714951
GO:0007422~peripheral nervous system development	EDNRB, CITED2, NAB1, NAB2, NTF3, MPP5, NDRG1, RELA	0.00793153	0.00730567
GO:0072359~circulatory system development	ERRFI1, MYLK2, BTG1, CITED2, TNFAIP2, HSPB1, AHR, RBPJ, SHB, HIF1A, ETS1, HSPB11, ZFP36L1, PAK1, ZC3H12A, SPEG, SOX9, SCN5A, TRP53BP2, HTATIP2, VCAM1, CAV3, SOD2, RUNX1, SMAD7, TNFRSF1A, SLC4A7, FOSL1, MFSD7B, MYOD1, ID2, ID3, MMP19, PPARG, SIK1, ASB4, ADAM8, NFE2L2, MYH7	0.00793153	0.00730567
GO:0072358~cardiovascular system development	ERRFI1, MYLK2, BTG1, CITED2, TNFAIP2, HSPB1, AHR, RBPJ, SHB, HIF1A, ETS1, HSPB11, ZFP36L1, PAK1, ZC3H12A, SPEG, SOX9, SCN5A, TRP53BP2, HTATIP2, VCAM1, CAV3, SOD2, RUNX1, SMAD7, TNFRSF1A, SLC4A7, FOSL1, MFSD7B, MYOD1, ID2, ID3, MMP19, PPARG, SIK1, ASB4, ADAM8, NFE2L2, MYH7	0.00793153	0.00730567
GO:0051704~multi-organism process	IFITM3, MYOM1, BTG1, CITED2, HILPDA, HSPB1, ARID4A, ADARB1, RBPJ, IFIT1, SHB, LITAF, ETS1, CHD1, CXCL5, ICAM1, ADAMTS4, EDNRB, ZC3H12A, PDK4, PDE4B, BDKRB1, LBP, SOX9, IFNAR2, PDE4D, RBM18, EN1, ABCC9, ACSL4, IL17RA, TNFRSF1A, ITPKC, ACOX1, MMP19, ETF1, ALPK1, BIRC3, CEBPB, NLRC5, DDX21, BCL10, RELA, ARNTL, SBNO2, BCL2L11, PMAIP1, RIPK1, GBP2, SKIL, SLC38A2, BBS2, VCAM1, MX2, STAT2, STAT3, IRGM2,…	0.00817007	0.00752539
GO:0009314~response to radiation	CDKN1A, DCLRE1C, PCNA, VCAM1, GADD45A, IL1R1, SOD2, EIF2S1, TANK, ELK1, HIF1A, RELA, ICAM1, ID2, BCL3, CRY2, CRY1, PMAIP1, PPARG, SIK1, TRP53BP2	0.00829029	0.00763612
GO:0009991~response to extracellular stimulus	BBS2, CDKN1A, VCAM1, TFRC, INHBB, ACSL4, BCL10, SOD2, EIF2S1, RELA, ICAM1, FOSL1, MAP1LC3B, MYOD1, ZC3H12A, PDK4, CYP1A1, PMAIP1, PPARG, SLC38A2, ATF4, NFE2L2	0.00854975	0.0078751
GO:0051179~localization	ANKRD13C, IFITM3, LTV1, PBLD1, MYLK2, CRTC2, 1810011O10RIK, TFRC, RNF19B, GCC1, ADARB1, RBPJ, ETS1, ICAM1, EDNRB, ZC3H12A, SOX9, KPNA2, SLC16A3, SLC15A2, IL1R1, ARID5B, ACSL4, CSNK1D, RUNX1, TXLNA, SBDS, SIK1, ELMO3, ADAM8, NUP98, STEAP1, PI4K2A, ATF4, SDC4, COX17, ARHGAP18, TOR1AIP2, UBE2J2, DNAJC27, HIF1A, ZFP36L1, SLC9A3R1, UGCG, BCL2L11, HSPH1, RAB11FIP1, PMAIP1, RIPK1, CCDC141, PIBF1, SLC38A…	0.0090719	0.00835606
GO:0042594~response to starvation	MAP1LC3B, CDKN1A, MYOD1, ZC3H12A, PDK4, PMAIP1, INHBB, PPARG, SLC38A2, EIF2S1, ATF4, NFE2L2	0.00909418	0.00837658
GO:0034613~cellular protein localization	ANKRD13C, PBLD1, USP36, CDKN1A, 1810011O10RIK, TNFAIP2, GCC1, LITAF, HERPUD1, PPP3CA, SUMO1, ZC3H12A, FLOT1, ARIH2, SOX9, KPNA2, CSNK1D, GNL3, TNFRSF1A, TBC1D1, CRY2, TMBIM1, NUP98, ATG4D, STX12, TOR1AIP2, TIMM10, UBE2J2, DNAJC27, HDAC6, ARNTL, PPP2CA, SLC9A3R1, UGCG, PAK1, HSPH1, PMAIP1, PIBF1, S100A10, BBS2, NOP58, CAV3, STAT3, TIMM44, NUP153, MPP5, SMAD7, CD24A, VAPA, BCL3	0.00921335	0.00848634
GO:0006605~protein targeting	PBLD1, USP36, CDKN1A, 1810011O10RIK, GCC1, TIMM10, UBE2J2, LITAF, ARNTL, PPP2CA, UGCG, PPP3CA, SLC9A3R1, PAK1, ZC3H12A, ARIH2, KPNA2, NOP58, STAT3, TIMM44, NUP153, TNFRSF1A, BCL3, CRY2, NUP98, ATG4D	0.00960536	0.00884742
GO:0009617~response to bacterium	CEBPB, BCL10, RBPJ, LITAF, CXCL5, RELA, ICAM1, ADAMTS4, SBNO2, EDNRB, ZC3H12A, PDE4B, BDKRB1, LBP, GBP2, VCAM1, PDE4D, IRGM2, SOD2, IIGP1, NFKB1, TNFRSF1A, NFKB2, CD24A, BCL3, CYP1A1, FAS, MYD88	0.00964607	0.00888492
GO:0036293~response to decreased oxygen levels	VCAM1, CITED2, SOD2, RBPJ, NDRG1, BACH1, HIF1A, ETS1, ZFP36L1, FOSL2, ICAM1, CD24A, PAK1, CYP1A1, PMAIP1, ADAM8, NFE2L2	0.00967181	0.00890863
GO:0032436~positive regulation of proteasomal ubiquitin-dependent protein catabolic process	RNF125, SUMO1, CSNK1A1, ARIH2, RNF19B, CSNK1D, HERPUD1, SMAD7	0.00995204	0.00916674

## Sheet: Downregulated
Gene name	log2(FoldChange)	p-value	p-adj
C1s	-3.81652	4.25e-15	4.7e-13
Myoc	-4.62649	8.05e-15	8.85e-13
Gm19487	-9.4296	1.4e-14	1.51e-12
Nt5e	-3.09308	1.52e-14	1.63e-12
Prph	-6.61135	2.78e-14	2.94e-12
Abca9	-4.10837	3.48e-14	3.66e-12
Igsf10	-3.24452	5.09e-14	5.3e-12
Vit	-6.56331	7.31e-14	7.56e-12
Perp	-4.67763	9.47e-14	9.64e-12
Fuca1	-2.25973	1.63e-13	1.65e-11
Clic6	-8.90725	3.62e-13	3.63e-11
Gaa	-1.61138	3.66e-13	3.65e-11
Clec11a	-5.72093	3.71e-13	3.67e-11
Lum	-7.92453	4.08e-13	4.01e-11
Pcsk6	-4.18079	6.97e-13	6.76e-11
Ccnd2	-3.18287	8.51e-13	8.14e-11
Pdgfra	-6.29214	8.83e-13	8.39e-11
Clec3a	-8.94216	8.91e-13	8.4e-11
Serpinh1	-1.12745	9.43e-13	8.83e-11
Grem2	-6.55462	1.08e-12	1e-10
Igfbp6	-4.39156	1.44e-12	1.31e-10
Sdc3	-2.02982	1.52e-12	1.38e-10
1500015O10Rik	-5.89043	1.66e-12	1.49e-10
Atp6v0a4	-5.44828	1.81e-12	1.62e-10
Tmem119	-8.24944	1.99e-12	1.77e-10
Matn4	-4.15169	2.53e-12	2.24e-10
Svip	-4.93426	3.43e-12	2.99e-10
Dpp4	-6.36874	3.48e-12	3.02e-10
Col9a3	-5.36584	3.69e-12	3.18e-10
Col4a5	-3.71523	5.04e-12	4.32e-10
Leprel2	-2.97703	5.31e-12	4.52e-10
Col4a2	-1.73728	6.2e-12	5.24e-10
Angptl1	-3.49118	8.09e-12	6.8e-10
Ckap4	-2.07996	8.79e-12	7.34e-10
Sema3d	-5.46874	9.08e-12	7.54e-10
Cdh11	-4.04732	1.03e-11	8.47e-10
Srpx	-5.63676	1.1e-11	9.01e-10
LOC100862129	-8.37921	1.11e-11	9.02e-10
Ephb2	-6.36366	1.17e-11	9.48e-10
C1qtnf1	-2.50345	1.21e-11	9.67e-10
Anpep	-5.47709	1.33e-11	1.06e-09
Lrp1	-1.26208	1.35e-11	1.07e-09
Mmp23	-8.18288	1.38e-11	1.09e-09
Tnmd	-8.67489	1.51e-11	1.19e-09
Ogn	-1.71518	1.9e-11	1.47e-09
Nfatc4	-4.56242	2.05e-11	1.58e-09
Col18a1	-2.07563	2.12e-11	1.62e-09
Sparcl1	-2.44869	2.24e-11	1.7e-09
Cd34	-1.86071	2.36e-11	1.78e-09
Fam198b	-3.25148	2.4e-11	1.8e-09
Fap	-4.40502	3e-11	2.24e-09
Trib2	-2.35283	3.11e-11	2.29e-09
Scg3	-7.96724	3.77e-11	2.77e-09
Sorcs2	-3.75609	4.86e-11	3.53e-09
Ctsk	-4.83951	5.28e-11	3.8e-09
Hydin	-6.08671	6.07e-11	4.3e-09
Meox2	-3.95897	6.03e-11	4.3e-09
Loxl2	-2.20324	8.09e-11	5.7e-09
Dpep1	-4.87053	8.35e-11	5.85e-09
Odz2	-3.84165	8.49e-11	5.92e-09
Nalcn	-7.60081	9.07e-11	6.26e-09
Scn2a1	-8.05026	1.07e-10	7.32e-09
Thy1	-2.29676	1.18e-10	8.04e-09
Ebf2	-4.95396	1.44e-10	9.75e-09
Fibin	-3.34196	1.64e-10	1.1e-08
Ccl11	-2.48439	1.66e-10	1.11e-08
Cygb	-3.84231	1.78e-10	1.19e-08
Col5a3	-2.21149	1.91e-10	1.27e-08
Tns3	-1.82561	2e-10	1.32e-08
Prrg3	-3.14634	2.07e-10	1.37e-08
Gria4	-8.3483	2.67e-10	1.73e-08
Nid2	-1.80993	2.79e-10	1.8e-08
Tnxb	-1.9894	2.93e-10	1.89e-08
BC046404	-5.08613	3e-10	1.91e-08
Crispld1	-4.48031	2.99e-10	1.91e-08
Ankrd46	-3.36136	3.12e-10	1.97e-08
Grin2d	-5.94957	3.16e-10	1.99e-08
AI607873	-2.83335	3.22e-10	2.01e-08
Lsamp	-6.76694	3.42e-10	2.13e-08
Rrbp1	-1.24097	3.46e-10	2.14e-08
Mest	-2.96731	3.49e-10	2.16e-08
Slc8a1	-3.73699	3.76e-10	2.31e-08
Reck	-2.48587	3.81e-10	2.33e-08
Itm2c	-1.93423	4.14e-10	2.52e-08
Lrrn4cl	-3.49536	4.63e-10	2.81e-08
Sh3pxd2a	-1.43207	4.82e-10	2.91e-08
Sec16b	-3.13025	4.88e-10	2.94e-08
Cpz	-5.86885	5.6e-10	3.32e-08
Slc4a4	-2.78873	6.16e-10	3.64e-08
Tmem132c	-8.09861	6.4e-10	3.75e-08
1700013G24Rik	-5.15696	6.42e-10	3.75e-08
Gpc6	-2.86514	7.81e-10	4.52e-08
Plxnc1	-3.93218	8.16e-10	4.71e-08
Gal3st4	-5.4551	8.39e-10	4.82e-08
Fgfr2	-6.70242	9.32e-10	5.33e-08
C1qtnf6	-3.94553	1.01e-09	5.73e-08
Cxcl14	-5.54033	1.04e-09	5.92e-08
Gsn	-1.73935	1.12e-09	6.34e-08
1700025G04Rik	-1.80292	1.21e-09	6.79e-08
Reep5	-1.7327	1.43e-09	8.02e-08
Col4a4	-5.15521	1.45e-09	8.11e-08
Pam	-1.2281	1.5e-09	8.32e-08
Gprc5b	-2.00719	1.55e-09	8.57e-08
Tspan11	-8.29888	1.86e-09	1.01e-07
Zfp423	-2.322	1.88e-09	1.01e-07
Ikbip	-2.08432	2.11e-09	1.14e-07
Mtch1	-1.6411	2.19e-09	1.17e-07
Olig2	-7.15542	2.24e-09	1.19e-07
Pi16	-5.81055	2.3e-09	1.21e-07
Penk	-4.20607	2.3e-09	1.21e-07
Egfl6	-5.34932	2.5e-09	1.31e-07
Tnc	-3.07675	2.61e-09	1.36e-07
Insc	-8.77707	2.83e-09	1.47e-07
Stard8	-3.50137	3.34e-09	1.73e-07
Cmklr1	-4.09731	3.41e-09	1.77e-07
Fkbp10	-1.81867	3.46e-09	1.78e-07
Rcn1	-2.41506	3.89e-09	1.98e-07
Sfrp2	-4.51883	4.15e-09	2.1e-07
Adamts12	-3.74961	4.19e-09	2.11e-07
Mme	-4.91229	4.27e-09	2.14e-07
Ace	-2.42233	4.46e-09	2.23e-07
Steap3	-3.39064	5.01e-09	2.48e-07
Adcy3	-2.63813	4.99e-09	2.48e-07
Ism1	-6.55293	6.12e-09	3.01e-07
Ptges	-5.11285	6.49e-09	3.18e-07
Scd2	-1.49003	7.56e-09	3.69e-07
Fnbp1	-1.43888	7.68e-09	3.73e-07
Cercam	-4.55027	7.83e-09	3.79e-07
Ccrl1	-7.72374	7.97e-09	3.82e-07
Gm10099	-3.94599	8.09e-09	3.87e-07
Itgb5	-2.20748	9.23e-09	4.38e-07
Pappa	-4.71403	9.3e-09	4.39e-07
F3	-3.52958	9.3e-09	4.39e-07
Tmem180	-8.21496	1.01e-08	4.73e-07
Ccdc80	-1.66539	1.04e-08	4.84e-07
Thbs3	-3.69433	1.35e-08	6.29e-07
Adra2c	-5.02554	1.36e-08	6.3e-07
Epha7	-7.89373	1.43e-08	6.59e-07
Bmp1	-1.62814	1.44e-08	6.61e-07
Inhba	-4.11816	1.49e-08	6.82e-07
Robo2	-7.36457	1.83e-08	8.23e-07
Mmp16	-4.90503	1.83e-08	8.23e-07
Ngfr	-3.35692	2.07e-08	9.19e-07
Sema3b	-3.75594	2.09e-08	9.26e-07
Kcnip3	-4.77378	2.2e-08	9.69e-07
Ifi204	-5.06922	2.3e-08	1.01e-06
Calm3	-1.49177	2.48e-08	1.08e-06
Igfbp7	-1.96692	2.61e-08	1.13e-06
Mfap2	-7.19347	2.72e-08	1.17e-06
2900005J15Rik	-5.47425	2.7e-08	1.17e-06
Kcnd3	-7.94574	3.12e-08	1.34e-06
LOC100862313	-8.3707	3.33e-08	1.42e-06
Mlec	-1.07868	3.51e-08	1.49e-06
Col22a1	-6.94919	3.59e-08	1.52e-06
Lepre1	-2.19762	4.02e-08	1.69e-06
Chrdl1	-3.51163	4.08e-08	1.71e-06
Tmem86a	-7.15964	4.11e-08	1.72e-06
Loxl1	-2.03162	4.3e-08	1.8e-06
Six3os1	-6.35449	4.33e-08	1.81e-06
Reln	-2.96082	4.43e-08	1.84e-06
Cd248	-3.61357	4.48e-08	1.85e-06
Gpc3	-5.05424	4.96e-08	2.03e-06
Lama2	-1.54572	5.39e-08	2.21e-06
Mylk	-1.49982	5.46e-08	2.23e-06
Gm2a	-3.16076	5.77e-08	2.35e-06
Hhex	-5.08222	5.82e-08	2.36e-06
Antxr1	-1.69426	5.88e-08	2.38e-06
Greb1l	-5.96741	6.25e-08	2.51e-06
Mtss1l	-1.45442	6.54e-08	2.62e-06
Csmd2	-6.24794	6.75e-08	2.7e-06
Pdzrn3	-3.66333	7.24e-08	2.88e-06
Car6	-4.95964	7.26e-08	2.89e-06
Cyth3	-1.4924	9.46e-08	3.72e-06
Hexa	-1.84832	9.52e-08	3.73e-06
Lphn3	-4.2133	9.86e-08	3.84e-06
Copg	-1.10287	1e-07	3.89e-06
Tgif2	-3.0065	1.16e-07	4.46e-06
Cyp26b1	-2.41429	1.16e-07	4.46e-06
Ifi202b	-7.72158	1.21e-07	4.62e-06
Cnn2	-2.07171	1.23e-07	4.7e-06
Bmp3	-6.1673	1.29e-07	4.92e-06
Prrc1	-1.52803	1.36e-07	5.12e-06
Cldn1	-3.77717	1.43e-07	5.36e-06
Sipa1l1	-3.30526	1.65e-07	6.14e-06
Kcnn3	-1.85214	1.72e-07	6.37e-06
Mxra8	-1.86747	1.81e-07	6.67e-06
Dchs1	-1.71728	2.22e-07	8.14e-06
4931440P22Rik	-4.80744	2.27e-07	8.3e-06
Gdf10	-3.28631	2.49e-07	9.09e-06
Fkbp7	-2.58458	2.5e-07	9.1e-06
Nov	-4.7179	2.62e-07	9.49e-06
Nrn1	-5.73478	3.21e-07	1.16e-05
Prss23	-2.12301	3.4e-07	1.22e-05
Rnr2	-1.18907	3.42e-07	1.23e-05
Hoxa11as	-4.41206	3.51e-07	1.25e-05
Sema3a	-2.20061	3.75e-07	1.33e-05
Cst3	-1.63141	3.84e-07	1.36e-05
Gm13372	-7.40161	3.89e-07	1.37e-05
Camkk1	-5.4967	4.04e-07	1.42e-05
Gpt2	-2.26307	4.03e-07	1.42e-05
Enpp2	-1.96685	4.27e-07	1.49e-05
Emilin1	-1.82357	4.36e-07	1.52e-05
Dkk2	-3.29526	4.54e-07	1.57e-05
Megf6	-5.85903	4.64e-07	1.6e-05
Dock11	-2.23718	4.81e-07	1.65e-05
Adam33	-7.20027	4.86e-07	1.66e-05
Pdzd2	-1.57013	4.99e-07	1.7e-05
Nfix	-1.00058	4.97e-07	1.7e-05
Txndc5	-1.5667	5.64e-07	1.92e-05
LOC100862216	-3.38396	5.85e-07	1.97e-05
Prex1	-2.64007	5.85e-07	1.97e-05
Fam190a	-5.83132	6.09e-07	2.04e-05
Maged2	-2.61359	6.11e-07	2.04e-05
Itga9	-3.22665	6.17e-07	2.06e-05
Col13a1	-5.05013	6.58e-07	2.19e-05
Cbx6	-1.54091	6.99e-07	2.32e-05
Omd	-4.16275	7.55e-07	2.49e-05
Tspan3	-1.5917	7.88e-07	2.59e-05
Prrx1	-1.60554	7.94e-07	2.6e-05
Endod1	-2.23487	8.03e-07	2.63e-05
Abca6	-2.17836	8.12e-07	2.65e-05
Ctsh	-3.51842	8.58e-07	2.79e-05
B4galt2	-2.90311	8.91e-07	2.88e-05
Chst12	-4.83832	8.98e-07	2.9e-05
Lox	-1.53931	9.07e-07	2.92e-05
Zfp185	-4.7928	9.13e-07	2.94e-05
Slc16a6	-4.7108	9.15e-07	2.94e-05
Thbs1	-1.19335	9.86e-07	3.15e-05
Crtap	-2.77063	1e-06	3.2e-05
Il17d	-7.48642	1.03e-06	3.29e-05
Ntn1	-1.61	1.04e-06	3.31e-05
Phactr3	-6.83827	1.05e-06	3.32e-05
Pycr1	-6.28541	1.06e-06	3.34e-05
Oaf	-2.78257	1.08e-06	3.4e-05
Nox4	-6.26708	1.17e-06	3.66e-05
Limk1	-3.10515	1.23e-06	3.83e-05
Ctgf	-1.71451	1.24e-06	3.85e-05
Dpysl3	-3.11019	1.35e-06	4.18e-05
BC100451	-2.22821	1.36e-06	4.21e-05
Myh10	-1.09662	1.43e-06	4.39e-05
Ambp	-5.70318	1.44e-06	4.4e-05
LOC100861980	-3.86076	1.44e-06	4.4e-05
Aspa	-7.35478	1.44e-06	4.41e-05
Hrasls5	-6.76324	1.46e-06	4.46e-05
Myo7a	-2.66479	1.52e-06	4.6e-05
Uts2r	-7.39945	1.55e-06	4.7e-05
Col28a1	-4.8053	1.57e-06	4.73e-05
Wnt5a	-6.21066	1.58e-06	4.76e-05
Srrm3	-6.87025	1.59e-06	4.77e-05
Meox1	-4.87179	1.59e-06	4.78e-05
Fbln5	-2.5341	1.62e-06	4.83e-05
Wdr81	-1.55087	1.61e-06	4.83e-05
Itga2	-5.31155	1.64e-06	4.88e-05
Il33	-3.35054	1.64e-06	4.88e-05
Ltbp3	-1.14018	1.72e-06	5.1e-05
Matn2	-1.43764	1.72e-06	5.11e-05
D3Bwg0562e	-5.39764	1.77e-06	5.21e-05
Cdh19	-3.23275	1.87e-06	5.49e-05
Prkg2	-5.07866	1.93e-06	5.66e-05
Pdxk	-1.41757	1.93e-06	5.66e-05
Atp6ap1	-2.06488	1.97e-06	5.74e-05
Vcan	-2.30004	2.05e-06	5.95e-05
9430020K01Rik	-1.77117	2.11e-06	6.08e-05
Twist2	-7.29426	2.12e-06	6.11e-05
Sfrp4	-3.90673	2.13e-06	6.14e-05
Fam46a	-3.46689	2.27e-06	6.5e-05
6030419C18Rik	-2.79544	2.28e-06	6.52e-05
Slco2b1	-1.96323	2.32e-06	6.63e-05
Ptgis	-4.09808	2.55e-06	7.25e-05
Mdk	-3.69984	2.65e-06	7.5e-05
Cftr	-5.17798	2.68e-06	7.55e-05
Tpm1	-1.23992	2.75e-06	7.72e-05
Ntrk2	-3.22211	2.78e-06	7.78e-05
Gm20554	-5.73742	2.79e-06	7.79e-05
Gpam	-2.45541	2.9e-06	8.06e-05
Fam110b	-5.83913	2.99e-06	8.27e-05
Cgref1	-5.1775	3e-06	8.28e-05
Nrp2	-1.58683	3.05e-06	8.41e-05
Sema5a	-2.9541	3.08e-06	8.48e-05
Fam102b	-1.39106	3.11e-06	8.55e-05
Gpm6b	-1.74383	3.14e-06	8.58e-05
Col4a1	-1.28617	3.13e-06	8.58e-05
Slc6a2	-6.7106	3.29e-06	8.97e-05
Smc1b	-5.40783	3.29e-06	8.97e-05
Fat4	-2.42283	3.32e-06	9.03e-05
Twist1	-4.25341	3.48e-06	9.45e-05
Col20a1	-1.86408	3.56e-06	9.63e-05
Zfp354c	-2.05152	3.64e-06	9.81e-05
Clip2	-1.68299	3.8e-06	0.000101568
Pgcp	-1.412	3.96e-06	0.000105785
Camk1d	-3.37153	4.03e-06	0.000107231
Gfra2	-3.36621	4.13e-06	0.000109913
Bicc1	-1.21087	4.2e-06	0.000111107
Pmvk	-4.24765	4.45e-06	0.00011751
Dgki	-5.8752	4.51e-06	0.000118946
Pygb	-1.84901	4.78e-06	0.000125029
Tspan9	-3.36751	4.88e-06	0.000127022
Tmtc1	-1.61361	4.96e-06	0.000128762
Plod1	-1.97938	4.97e-06	0.000128772
Gm996	-4.86284	5.11e-06	0.000131759
Egflam	-4.07764	5.16e-06	0.000132887
Man1c1	-1.50206	5.22e-06	0.00013409
Prss35	-5.09608	5.37e-06	0.000137795
Tgfb3	-1.04236	5.41e-06	0.000138455
Rspry1	-2.3982	5.5e-06	0.0001405
LOC100861918	-4.02816	5.61e-06	0.000143159
Fam26e	-5.072	5.93e-06	0.000150967
Emx2	-2.97399	5.99e-06	0.000152273
Adam19	-1.98227	6.17e-06	0.000155699
Mfge8	-1.989	6.43e-06	0.000162034
Nudt16	-4.36997	6.65e-06	0.000166508
Palm	-1.46741	6.67e-06	0.000166833
Svep1	-1.76387	6.92e-06	0.000172819
Cpe	-3.02401	7.09e-06	0.000176377
Gm7843	-6.71799	7.37e-06	0.00018302
Grn	-2.14025	8.03e-06	0.000198586
C1qtnf2	-5.49753	8.06e-06	0.000198973
Marcks	-1.55835	8.12e-06	0.000200333
Serf2	-1.15381	8.54e-06	0.000210254
D630045J12Rik	-2.94782	8.59e-06	0.00021102
Cacnb4	-4.57606	8.68e-06	0.000212704
Pkd2	-1.2171	8.87e-06	0.000216699
Gm10710	-6.6546	9.16e-06	0.000223441
Pitx1	-7.20446	9.36e-06	0.000227982
Ptn	-4.43066	9.49e-06	0.0002308
Kcnb2	-6.54818	9.68e-06	0.000234521
Slc17a2	-4.11751	9.87e-06	0.000238671
Lnp	-1.3246	9.88e-06	0.000238671
Trim2	-1.66999	9.97e-06	0.000240208
Ppap2b	-1.14234	1.01e-05	0.000242497
Tgfbr2	-1.15588	1.01e-05	0.000243142
Ctsf	-1.51597	1.02e-05	0.000243186
Shisa4	-3.97144	1.02e-05	0.00024347
Ptgfrn	-1.05626	1.02e-05	0.000243598
D18Ertd653e	-2.97826	1.12e-05	0.00026524
Slc1a2	-6.78669	1.14e-05	0.000268895
Zic5	-6.27312	1.16e-05	0.000270868
Lamb2	-1.29405	1.18e-05	0.000275961
Rgs16	-1.30118	1.19e-05	0.000276884
Dvl3	-1.74502	1.27e-05	0.000295911
Ildr1	-5.03541	1.34e-05	0.00031163
Tmed3	-2.88707	1.37e-05	0.000315923
Txndc2	-5.04974	1.43e-05	0.000329926
Col4a3	-5.2085	1.47e-05	0.00033816
Dak	-3.12549	1.5e-05	0.000344617
9330154J02Rik	-5.19547	1.5e-05	0.000344631
Osbpl5	-1.62669	1.51e-05	0.000345511
Gm15800	-1.58091	1.52e-05	0.000348125
Olfml2b	-1.25892	1.56e-05	0.000354128
Lima1	-1.17223	1.56e-05	0.000354128
Epb4.9	-4.10282	1.61e-05	0.000364438
Ifi30	-2.02999	1.76e-05	0.000395314
TrnG	-7.3305	1.8e-05	0.000402119
Nbl1	-1.30427	1.83e-05	0.000409456
Zfp9	-1.68215	1.84e-05	0.000409622
Mgll	-2.17226	1.94e-05	0.000432105
C1ql3	-4.39077	1.99e-05	0.000440438
Pacs2	-1.2473	2e-05	0.000441432
Nbeal2	-3.7899	2.04e-05	0.000449544
Tshr	-4.36397	2.06e-05	0.000453281
Fam3a	-2.94734	2.08e-05	0.000455776
F930015N05Rik	-6.96977	2.1e-05	0.000459194
Podxl2	-2.19681	2.1e-05	0.000459194
Igdcc3	-6.93105	2.11e-05	0.000459197
Itm2b	-1.23792	2.1e-05	0.000459197
Cacna1c	-2.99872	2.15e-05	0.000465664
Kcna6	-3.55411	2.18e-05	0.000471769
Prdm6	-4.91478	2.19e-05	0.000474376
Faim2	-7.27369	2.22e-05	0.000479791
Nlgn1	-4.66019	2.23e-05	0.000480885
Folh1	-7.48949	2.27e-05	0.000487518
Cacna1a	-3.26786	2.37e-05	0.000505941
Fam69b	-5.12798	2.42e-05	0.00051466
Efhd1	-6.39486	2.44e-05	0.000517655
Thsd7a	-3.25068	2.53e-05	0.000535711
B330016D10Rik	-4.1857	2.55e-05	0.000539379
Dcst2	-7.34851	2.57e-05	0.000542167
Oxsm	-4.13056	2.59e-05	0.000544856
Cdh2	-2.08185	2.59e-05	0.000544856
Zfp651	-1.24751	2.61e-05	0.000546485
Cx3cr1	-3.74153	2.62e-05	0.00054745
Mxra7	-1.15471	2.63e-05	0.000548356
Apbb2	-1.15165	2.64e-05	0.000549595
Col23a1	-3.72724	2.69e-05	0.000556584
Erlec1	-1.78432	2.82e-05	0.000581149
Rgs17	-6.20551	2.83e-05	0.000581333
Cthrc1	-7.93209	2.87e-05	0.000588404
Itm2a	-1.8689	2.89e-05	0.000591304
Arl5c	-6.92911	2.9e-05	0.000592499
AI848285	-4.50492	2.9e-05	0.000592499
Taz	-3.14205	2.94e-05	0.000599362
Gm13375	-4.39477	2.96e-05	0.000603082
Rsph10b2	-5.97595	2.98e-05	0.000606075
Aspn	-4.65681	3e-05	0.000608522
Glt25d2	-3.17083	3e-05	0.000608522
Sertad4	-1.49814	3.1e-05	0.000625169
Crabp1	-6.92663	3.12e-05	0.00062971
4732456N10Rik	-6.06784	3.19e-05	0.000642421
Spnb3	-5.49111	3.2e-05	0.000643454
Gm20208	-5.85682	3.27e-05	0.000654768
Spon2	-4.32333	3.31e-05	0.000663545
Bdh1	-5.02161	3.36e-05	0.000672406
Cant1	-1.45405	3.42e-05	0.000679053
Kank4	-3.48395	3.48e-05	0.000687456
Nrk	-4.13334	3.49e-05	0.000688415
Bmper	-3.27604	3.55e-05	0.000697959
Camk4	-2.8839	3.54e-05	0.000697959
Kazald1	-7.78807	3.62e-05	0.000710532
Pdk2	-1.57944	3.68e-05	0.00072077
Lrrc4	-7.01437	3.69e-05	0.000722291
Papss2	-2.76246	3.74e-05	0.000730405
Pid1	-3.36927	3.81e-05	0.00074329
Rarres2	-1.70433	3.85e-05	0.000751309
Edil3	-6.18726	3.91e-05	0.000759738
Myo1h	-5.54726	3.95e-05	0.00076631
Miat	-6.23409	4.03e-05	0.000780733
Fkbp14	-2.13006	4.05e-05	0.000781596
Tmigd1	-5.72458	4.13e-05	0.0007957
Mfap5	-4.19446	4.33e-05	0.000828987
Yif1a	-2.44992	4.44e-05	0.000847245
Mxd4	-1.36662	4.5e-05	0.000857441
Rab3il1	-3.82946	4.52e-05	0.00086087
Pnkd	-1.58655	4.64e-05	0.000881486
Lrp4	-1.88485	4.73e-05	0.000894859
Gm6792	-5.11186	4.77e-05	0.000900328
Frmd7	-7.57852	4.78e-05	0.000901784
Ndn	-3.29939	4.91e-05	0.000923949
Pkhd1	-4.53062	4.98e-05	0.000933534
Jam2	-1.43948	4.97e-05	0.000933534
Nudt8	-3.27744	5.3e-05	0.000988553
Lmod2	-1.40234	5.3e-05	0.000988553
Dpysl2	-1.05256	5.34e-05	0.000995887
Padi1	-7.2696	5.46e-05	0.00101517
Bmp5	-6.59614	5.57e-05	0.00103244
Six5	-2.803	5.57e-05	0.00103244
St6galnac6	-2.58803	5.59e-05	0.00103484
Smpd3	-2.97415	5.61e-05	0.00103784
Rtn1	-4.61286	5.8e-05	0.00106901
Rnf144a	-3.08064	5.83e-05	0.00107104
Chpf	-2.55692	5.91e-05	0.00108409
Akap12	-1.04735	6.09e-05	0.00111173
Pnmal2	-1.45124	6.22e-05	0.00113396
Pnpt1	-2.30197	6.28e-05	0.00114184
Ppm1h	-2.94963	6.34e-05	0.00114671
Bcat1	-2.99064	6.35e-05	0.0011487
Hs3st4	-4.55989	6.42e-05	0.00115829
Col16a1	-4.17915	6.45e-05	0.00116067
Gm17821	-2.10787	6.46e-05	0.00116067
Igfbp3	-1.24854	6.45e-05	0.00116067
Fam167a	-6.17462	6.5e-05	0.00116583
Lpl	-1.22427	6.58e-05	0.00117903
Mrc2	-1.15137	6.64e-05	0.0011877
Ntng1	-3.9054	6.73e-05	0.00120335
Acot6	-5.94738	7.06e-05	0.00125794
Pigk	-1.19696	7.15e-05	0.00127196
P2ry14	-3.99115	7.18e-05	0.00127609
Slc29a4	-4.53194	7.2e-05	0.00127873
Sult5a1	-5.50206	7.56e-05	0.00133705
Cplx2	-1.56241	8.3e-05	0.00144378
Odz3	-1.20007	8.46e-05	0.00146717
Bai2	-3.79752	8.49e-05	0.00146981
Nhsl2	-2.54146	8.61e-05	0.00148763
Tmem150c	-6.25267	8.67e-05	0.00149547
Cyp1b1	-5.49119	8.91e-05	0.00153086
Cdkn1c	-1.7086	8.93e-05	0.00153216
Crtac1	-6.67654	9.02e-05	0.0015431
Def6	-5.69685	9.07e-05	0.00154772
Fhit	-6.61649	9.13e-05	0.00155382
Arhgef17	-1.50883	9.13e-05	0.00155382
Pdgfrl	-3.03672	9.23e-05	0.00156602
Limch1	-2.13403	9.29e-05	0.00157321
Scarf2	-1.88226	9.63e-05	0.00162403
Wbscr17	-1.51934	9.64e-05	0.00162403
Gm10616	-4.07227	9.67e-05	0.00162853
Kcng4	-7.04021	9.93e-05	0.00166991
Ldb2	-2.61944	9.96e-05	0.00167215
Trp53i13	-3.2037	9.97e-05	0.00167272
A730085A09Rik	-6.32482	0.000100117	0.00167736
Nrxn1	-6.5718	0.000100788	0.00168454
Hoxd11	-5.7883	0.000100913	0.00168461
Lect1	-6.9214	0.000102807	0.00171418
Astn2	-4.18902	0.00010439	0.00173643
Adamts15	-2.63975	0.000105792	0.00175348
Tbc1d8b	-1.30222	0.000107246	0.00177127
Myo15	-3.87633	0.000107688	0.00177438
Tbx18	-1.94311	0.00010864	0.00178795
Tsku	-3.16221	0.000110159	0.00180655
Col9a1	-4.18474	0.000110578	0.0018113
Sh3kbp1	-2.70584	0.000110862	0.00181382
Slc24a3	-3.56561	0.000115228	0.00187645
5430407P10Rik	-4.32997	0.000115759	0.00188291
Plekhh2	-1.26078	0.00011648	0.00188844
0610007N19Rik	-4.66565	0.000117412	0.00190092
Il11ra1	-1.17817	0.00011799	0.00190587
Atp9a	-2.63642	0.000118406	0.00190854
Ttyh3	-1.27878	0.00011849	0.00190854
Glipr1l2	-3.92355	0.000120603	0.00193687
Dpp6	-3.7142	0.000120599	0.00193687
Tex2	-2.04601	0.000122142	0.00195708
4932702P03Rik	-5.06909	0.000125883	0.00200551
C1qtnf3	-3.20573	0.000127147	0.00201473
Egln1	-1.29128	0.000127015	0.00201473
Slc38a10	-1.00367	0.000130499	0.00206023
Ergic1	-1.12602	0.000130684	0.00206083
Lepr	-2.86096	0.000132258	0.00208095
Pla2g7	-7.23078	0.000135445	0.0021239
Fads2	-3.09351	0.000138092	0.00216054
Acp2	-1.23657	0.000138346	0.0021621
Gm19590	-6.29319	0.000138554	0.00216293
Fads1	-2.67368	0.000139672	0.00217532
Gm12888	-5.84796	0.000141602	0.00220066
Pofut1	-1.38326	0.000141917	0.00220311
Zfp108	-7.29817	0.000145447	0.0022554
Chn1	-3.94611	0.000145671	0.00225637
Klhl13	-1.4053	0.000146622	0.00226857
Sfrp1	-2.92473	0.000150379	0.00232413
Lpar2	-5.92716	0.000152144	0.00234881
Laptm4a	-1.07976	0.000152726	0.00235519
9030425E11Rik	-1.54308	0.000154885	0.00238322
Wipf1	-1.43022	0.000154884	0.00238322
Ccdc102a	-2.83506	0.00015562	0.00239188
Rmrp	-1.29638	0.00015608	0.00239632
Pltp	-2.83299	0.00015656	0.00240104
Tshz2	-1.22194	0.000170272	0.0025914
Bmp7	-5.49587	0.000171834	0.00260948
Pcdh15	-6.48508	0.000172722	0.00261685
Tnn	-6.22181	0.000172881	0.00261685
Shox2	-6.44387	0.000174267	0.00263496
Surf4	-1.05049	0.000175161	0.00264561
Gmppb	-2.61865	0.000175405	0.00264643
S1pr2	-3.07385	0.000176239	0.00265615
Gfra1	-1.54528	0.00018215	0.00273636
D430041D05Rik	-4.06366	0.000182952	0.00274546
Leprel1	-1.97156	0.000183693	0.00275067
Acat1	-1.06184	0.000184267	0.00275287
Neurog1	-4.94158	0.000185189	0.00275871
Fras1	-1.87593	0.000185218	0.00275871
Aatk	-1.68958	0.000185548	0.00276067
Col27a1	-1.53228	0.00018704	0.00277695
Sdk1	-2.66402	0.000187397	0.0027793
Tmem204	-3.89387	0.000191715	0.00283429
Gm19484	-3.29055	0.000192129	0.00283741
Lrrc20	-6.46029	0.000193247	0.00285091
Wbp1	-5.40272	0.000196472	0.00289328
Nrl	-5.0163	0.000196647	0.00289328
Bace1	-1.2013	0.000197637	0.00290034
Osr2	-1.75483	0.000198087	0.0029024
Zswim5	-4.74153	0.000203056	0.00296427
Abcd3	-1.01216	0.000204567	0.00298321
Flnb	-1.04777	0.000206	0.00300098
Srpk2	-1.15516	0.000213166	0.00309891
1810030N24Rik	-7.26512	0.000217828	0.00315681
Fam20c	-1.40475	0.000218793	0.00316751
Rnf44	-1.83824	0.000226693	0.0032747
Chl1	-2.72157	0.000233362	0.00335128
Syt7	-2.99204	0.000234568	0.00335757
Ecd	-2.244	0.000234332	0.00335757
Epb4.1l3	-1.18671	0.000238639	0.00340536
Slc35b4	-1.47581	0.000239495	0.00341408
Pde8b	-5.26101	0.000244005	0.00347483
Ppp1r37	-2.11612	0.000246289	0.00350378
Iglon5	-2.34556	0.000251732	0.00357029
Cd7	-6.34709	0.000257942	0.00365095
Mgp	-1.6153	0.000260447	0.00368267
Ergic3	-1.12101	0.000274235	0.00386066
Cyp2j13	-4.00425	0.000280174	0.00392187
Tsc2	-1.80881	0.000285262	0.00397714
Smox	-1.86236	0.000286119	0.0039851
Pld5	-3.87611	0.000292145	0.00405286
Ddr2	-1.05733	0.000294868	0.00408252
Pth1r	-3.73352	0.000295719	0.00408511
Caskin1	-3.57354	0.000295415	0.00408511
Strbp	-1.31869	0.000297946	0.00410882
Fam3c	-1.76554	0.000301295	0.00414225
Gpr180	-2.55958	0.000308134	0.00421978
Zfp462	-1.72631	0.00030813	0.00421978
E530011L22Rik	-2.92756	0.000309791	0.00423451
Pofut2	-1.35599	0.000312243	0.00425661
Capn1	-2.4513	0.000315294	0.00429291
Grk5	-2.1502	0.000317608	0.00432021
Ralgps2	-1.80566	0.000325724	0.00441769
Vstm2l	-5.50774	0.000326609	0.0044254
Grm8	-6.41591	0.000327487	0.00443299
Gale	-3.99209	0.000328582	0.0044392
Myl9	-2.32456	0.000332594	0.00448472
Daam2	-3.77874	0.000334666	0.00450831
St14	-6.30701	0.000338305	0.00454854
Pcdhgb5	-1.42034	0.000341367	0.00458089
9130017K11Rik	-5.96933	0.000347966	0.00465142
Uncx	-5.44402	0.00034829	0.00465142
Lman1	-1.06328	0.000347994	0.00465142
Mmp3	-7.11266	0.000358179	0.00476071
Adamts5	-1.17465	0.000358043	0.00476071
Grin2b	-4.54937	0.000363822	0.00481736
Plxdc1	-3.10856	0.000370677	0.00488958
Anxa8	-5.89193	0.000374126	0.00493041
Rassf2	-2.71261	0.000374496	0.00493063
Ptx3	-1.85966	0.000378061	0.00497287
Csrnp3	-6.74205	0.000383926	0.00503579
Slc2a10	-2.96156	0.000384407	0.00503735
Stk32c	-5.08865	0.000385109	0.00504182
4930513O06Rik	-5.69469	0.000388851	0.00508128
Ggt5	-4.05293	0.000393991	0.00513883
Smtn	-1.32089	0.000399951	0.00520197
P4ha3	-5.8096	0.000408933	0.00531384
Myo1d	-2.1043	0.000410694	0.00533177
Plxna4	-2.59218	0.000412896	0.00535537
Rsad1	-2.27014	0.000414053	0.00536042
Btbd3	-1.11236	0.000416992	0.00538846
Fgf9	-3.6812	0.000421229	0.00543817
Rcan3	-2.4344	0.000430286	0.00554484
Megf9	-2.13103	0.000430723	0.00554537
Agtr1a	-4.27253	0.000433346	0.00557399
Clec3b	-5.06114	0.00043556	0.00559731
Gnai1	-2.56787	0.000435986	0.00559763
Ipcef1	-6.78823	0.000439534	0.00563282
Cldn26	-6.70187	0.000440025	0.00563393
Slc22a3	-2.63747	0.000445206	0.00569505
Hjurp	-2.20902	0.000455236	0.00579678
Adamts19	-5.73687	0.000460009	0.00583238
Tmod2	-1.96935	0.000459598	0.00583238
Klf12	-1.86418	0.000460121	0.00583238
Ccpg1	-1.21792	0.000460641	0.00583367
Gprin1	-6.40367	0.000462067	0.00584642
Tert	-6.56092	0.000465371	0.0058829
Pabpc4l	-5.24882	0.000467225	0.00590099
Galnt10	-1.49523	0.000473481	0.0059638
Fbxl22	-3.91525	0.000475519	0.00598408
Fam114a1	-2.52238	0.000476958	0.00599138
Nxph4	-4.63895	0.00047861	0.00600673
Copz2	-2.76708	0.000488057	0.00610334
Susd2	-3.62663	0.000491596	0.00613111
Slc44a2	-1.20878	0.000491382	0.00613111
Olfml1	-3.64015	0.00049328	0.00614663
Dvl2	-2.70215	0.000494216	0.00615279
Eif2d	-1.36573	0.000496709	0.00617832
P2ry1	-1.88117	0.000497417	0.00618161
Tbx21	-3.90751	0.000507866	0.00630586
Ibsp	-6.2674	0.000511989	0.0063514
Lmtk3	-5.88089	0.00051392	0.00636969
Itga4	-3.0079	0.000532672	0.00656711
Lilra5	-5.21076	0.000537162	0.00661662
Dusp15	-6.21668	0.000543876	0.00668751
A530054K11Rik	-3.13324	0.00055011	0.00675822
Tapbp	-1.1251	0.000559036	0.00685581
Tab1	-1.54375	0.000561787	0.00688349
Atp8a2	-6.16085	0.000569123	0.00696115
Tmem100	-2.83565	0.000605893	0.00737214
Otog	-5.45985	0.000609053	0.00738484
Cul7	-1.07113	0.000621158	0.00751855
Actg2	-3.17271	0.00063094	0.00762372
Mpzl1	-1.5158	0.000638643	0.00770346
Galntl1	-2.05556	0.000657635	0.00789841
Ptprs	-1.53096	0.000664891	0.00797184
Atxn1	-2.59727	0.000670613	0.00802665
Antxr2	-1.00056	0.00068634	0.00820082
B3gnt4	-6.33747	0.000687525	0.00820094
Reps2	-1.21865	0.000692876	0.00825067
Fcgrt	-1.05267	0.000694586	0.00826397
Agmo	-3.67484	0.000702955	0.00833512
Sox8	-1.44547	0.000713214	0.00844242
Sorcs1	-3.35615	0.000713999	0.00844456
Golga2	-1.1045	0.000715391	0.00845385
G6pc3	-2.51235	0.000721157	0.00850758
Lipo2	-5.05777	0.000724425	0.00853891
Ptprt	-4.68366	0.000736633	0.00866817
Adh1	-1.41852	0.000737587	0.00867209
Pou3f3	-4.10886	0.000755456	0.00886723
Shc2	-2.976	0.000757306	0.00888148
Tspan2	-2.54158	0.000780034	0.00912503
Unc13c	-3.7654	0.000781936	0.00913961
Fmnl3	-1.04806	0.000784331	0.00915994
Ggcx	-2.34073	0.000796579	0.00929519
Rhbdd3	-4.1826	0.000802422	0.00935555
5730409E04Rik	-1.93492	0.000809556	0.00943086
Dbc1	-6.85933	0.000811106	0.00944103
Tmem210	-4.29863	0.000814725	0.00946737
Vat1	-1.65966	0.000817637	0.00949329
LOC100861774	-6.98319	0.000823127	0.00954117
Adcy5	-3.02679	0.000851052	0.00981593
Cttnbp2	-3.1513	0.000854688	0.00984974
3300002I08Rik	-5.56158	0.000856272	0.00985171
Apcdd1	-2.64285	0.000862611	0.00989203
Stt3a	-1.03538	0.000871679	0.00997961
Mtap6	-3.39942	0.000874748	0.00999017
Basp1	-2.29053	0.000873519	0.00999017
Fam174b	-2.34526	0.000877749	0.0100162
Gm8457	-5.3095	0.000885353	0.0100783
Sult1a1	-2.14581	0.000903204	0.0102648
Adamts14	-1.46381	0.000907419	0.0103043
Ankk1	-3.44646	0.000922531	0.010425
Isyna1	-1.86378	0.000924241	0.0104358
Edn3	-1.91282	0.000937286	0.0105746
Nog	-3.09905	0.000940614	0.0106036
B4galt1	-1.05189	0.00094748	0.0106587
Gns	-1.15042	0.000951554	0.0106923
AI646023	-3.59845	0.000966148	0.0108389
2210012G02Rik	-2.20517	0.000974854	0.010919
Cd81	-1.36679	0.000979509	0.0109535
1700023F06Rik	-5.23261	0.000981642	0.0109677
Rab15	-3.07208	0.00098235	0.0109677
Spock3	-3.40134	0.000993514	0.0110394
Gm14420	-2.25822	0.000998256	0.0110833
Ldhal6b	-5.76286	0.00100467	0.0111367
2810021J22Rik	-4.48131	0.00101686	0.0112629
LOC100862285	-4.76735	0.00101899	0.0112776
Ahnak2	-2.921	0.00104871	0.0115516
Hvcn1	-4.72904	0.00107675	0.0118137
Fam129a	-1.25199	0.00108178	0.0118503
Gas7	-1.61379	0.00108778	0.0119068
Slc26a7	-6.00558	0.00109546	0.011972
Dio3	-4.82899	0.00109955	0.0120073
Trf	-2.21524	0.00111647	0.012154
Srpx2	-1.65086	0.00112155	0.0121998
Cd276	-4.37488	0.00112724	0.0122521
2210416O15Rik	-5.55063	0.00112934	0.0122654
Pdlim2	-6.73372	0.00113136	0.0122778
Sh3gl3	-6.10901	0.00113366	0.0122836
Kdelr3	-2.50574	0.00113454	0.0122836
Sel1l3	-3.4889	0.00114961	0.0123605
Obsl1	-1.80943	0.00114949	0.0123605
Pdxdc1	-1.09726	0.00116091	0.0124724
Exoc8	-1.30988	0.00117099	0.0125711
Sdpr	-1.29746	0.00118814	0.0127161
Cobll1	-1.10929	0.00118742	0.0127161
Ascl1	-5.28469	0.00119005	0.0127267
2310015B20Rik	-6.62274	0.00119525	0.0127725
Acpp	-6.15617	0.00120759	0.0128749
Tmem50a	-1.17638	0.00120912	0.0128813
Tmem106b	-1.0185	0.00121254	0.0129032
Fam101b	-1.80749	0.00122106	0.0129689
Rgs7bp	-3.77054	0.00122349	0.0129848
Clec14a	-2.93974	0.00123776	0.0131262
Entpd2	-1.62679	0.00124418	0.013174
Lypd6	-4.80874	0.00124774	0.013192
Slc4a8	-2.21046	0.00125088	0.0132152
Scx	-2.15286	0.00125954	0.0132766
B230217O12Rik	-3.72208	0.00126165	0.0132888
Tox3	-5.1941	0.00127012	0.0133578
Galnt14	-5.52928	0.00127505	0.0133996
Slc29a1	-1.70466	0.00128443	0.013488
Asxl3	-4.1989	0.00128669	0.0134914
Ndrg4	-2.61457	0.00128597	0.0134914
9030224M15Rik	-6.08047	0.00130028	0.0135867
Peli3	-3.69011	0.00133705	0.0139148
Dock5	-2.78217	0.0013456	0.0139935
1110020A21Rik	-6.72743	0.00136491	0.0141731
A1cf	-5.23194	0.00137142	0.0142196
Adra1a	-4.09589	0.00137548	0.0142511
Pccb	-1.38846	0.00137926	0.0142758
Ceacam5	-4.29045	0.00138297	0.0142968
A930004D18Rik	-4.2901	0.00138849	0.0143327
Efr3b	-1.45028	0.00140884	0.0144891
Fam38b	-1.20219	0.0014198	0.0145912
Dsel	-1.78309	0.00142787	0.0146417
Olfr1390	-4.81428	0.00143257	0.0146576
Itga10	-2.68412	0.00143186	0.0146576
Kcnk3	-5.24951	0.00143461	0.0146677
Itih2	-5.08245	0.00143789	0.0146798
Gpc2	-3.79247	0.00144246	0.0147157
Smtnl2	-3.35961	0.00146078	0.0148591
Dtx1	-3.868	0.00146931	0.0149349
Prkca	-1.3543	0.00147849	0.0150064
Pigl	-2.86871	0.00149418	0.0151547
Sez6	-3.46105	0.00150066	0.0151873
Cnr1	-3.35403	0.0015154	0.0153142
Fam107b	-1.35129	0.00152025	0.0153521
Nkd1	-3.25156	0.0015214	0.0153526
Exoc7	-1.12711	0.00152784	0.0154064
Upk1a	-6.37941	0.00155525	0.0156715
Bai1	-4.66464	0.00157231	0.0157817
Krt75	-3.95156	0.00157296	0.0157817
Ccdc106	-4.91577	0.00157632	0.0158001
Il21r	-4.14849	0.00157707	0.0158001
Dcc	-6.14838	0.00158697	0.0158879
Ccdc8	-1.11583	0.00160664	0.0160618
Cadm1	-2.29905	0.00161735	0.0161341
Sgsm2	-2.42523	0.00163675	0.0162928
Egr4	-5.97736	0.00164302	0.0163264
Dnajc14	-1.64972	0.00165626	0.0164284
Gm12824	-1.9553	0.00166202	0.0164463
Gm19595	-6.17737	0.00167289	0.0165229
Gpr126	-2.16932	0.00167528	0.0165348
Nrg2	-6.35821	0.0017002	0.016757
Cacnb3	-3.17377	0.00171053	0.0168351
Cnksr2	-3.06358	0.00174237	0.0171364
Wfdc1	-6.58363	0.00176567	0.0173016
Grin2a	-4.81111	0.00177386	0.0173604
Aes	-1.07718	0.00178608	0.0174556
Nanp	-4.83418	0.00178782	0.0174603
Cdcp1	-5.61187	0.00179991	0.0175661
Agt	-6.48791	0.00183427	0.0178267
Znhit2-ps	-3.15884	0.00183395	0.0178267
Mrap2	-6.00271	0.00185211	0.017975
Sh3d19	-1.32469	0.00185621	0.0180023
Adora1	-2.82455	0.00189664	0.018318
Mfhas1	-2.07262	0.00191338	0.0184669
1700028I16Rik	-6.43441	0.00193506	0.0186504
Chst10	-3.98517	0.00194894	0.0187453
Vipr2	-1.90174	0.00194845	0.0187453
4930429B21Rik	-4.78009	0.00195441	0.0187721
Rundc3a	-3.87248	0.0019534	0.0187721
Gria3	-2.30044	0.00197531	0.0189336
Dlx3	-5.63964	0.00199028	0.0190576
Lgi4	-2.18151	0.0019941	0.0190745
Qpct	-5.66279	0.00200588	0.0191609
Slc26a1	-6.09066	0.00202733	0.0193393
Card14	-3.37728	0.00203469	0.0193769
Man2b1	-2.84615	0.0020345	0.0193769
E030047D23Rik	-3.41316	0.00205128	0.0194879
Col14a1	-4.48112	0.00205899	0.019508
Rab30	-3.33638	0.00206164	0.0195195
Ston1	-1.41611	0.00208824	0.0197449
Ost4	-2.37884	0.00209352	0.0197814
Prkcz	-5.73315	0.00209557	0.0197874
Zfp623	-1.24007	0.00212021	0.019993
Atf7	-1.02304	0.00213777	0.0201313
Myog	-1.62111	0.00214988	0.0202318
C7	-3.90536	0.00215238	0.0202416
Ttc39c	-3.598	0.00216688	0.0203463
Dclk2	-3.49737	0.00216788	0.0203463
Trub2	-1.55669	0.00216658	0.0203463
Sp6	-3.74481	0.0021899	0.0205391
Src	-2.30284	0.00220683	0.0206652
Gpr64	-2.49546	0.00223265	0.020842
Mmp24	-6.32222	0.00224352	0.020919
Gm3258	-5.85908	0.00225085	0.0209698
6330415G19Rik	-6.43011	0.00227601	0.0211047
Add2	-6.43011	0.00227601	0.0211047
Gm10638	-6.09804	0.00227009	0.0211047
Mapk9	-1.07512	0.00227334	0.0211047
Frem2	-4.75787	0.00230419	0.0213061
Nmnat2	-3.90534	0.00230973	0.0213333
Eif2ak3	-1.73974	0.00232451	0.0214556
Gpld1	-2.41341	0.00233673	0.0215399
Tfpi	-1.77868	0.00234731	0.0216231
Ehd2	-1.17684	0.00236683	0.0217886
Lrrk1	-1.28807	0.0023851	0.0219423
Slc15a1	-6.38083	0.002408	0.0221238
P4htm	-2.6402	0.00241758	0.0221699
Lace1	-2.38312	0.00244965	0.0223885
Kif1a	-1.38807	0.00248467	0.0226492
Ildr2	-2.41765	0.00249784	0.0227343
Chpf2	-2.55605	0.00250857	0.0227927
1110065P20Rik	-3.78379	0.00251066	0.0227969
Thra	-1.18119	0.00254225	0.0230089
Nde1	-1.34712	0.0025643	0.0231633
Morn3	-6.0606	0.00258058	0.0232652
Fgf18	-5.92026	0.00257918	0.0232652
Slc48a1	-1.49813	0.00261999	0.0235597
Chrd	-1.76515	0.00262583	0.0235666
Eml1	-1.13392	0.00263845	0.0236647
Pigyl	-2.48343	0.00264065	0.0236692
Lphn1	-1.54918	0.00264718	0.0237125
Htra4	-3.97202	0.00268575	0.0240117
4930444A02Rik	-3.28433	0.00270386	0.0241581
T	-6.12913	0.00272013	0.0242569
Cr2	-5.55921	0.00272633	0.0242967
Il16	-2.39099	0.00274144	0.0244003
Fbxo21	-2.95378	0.00278668	0.0247398
Tspyl4	-2.40934	0.00278613	0.0247398
Ptpn13	-1.98729	0.00278392	0.0247398
Adora2b	-3.1366	0.00279411	0.02479
LOC100040377	-5.51003	0.00285576	0.0252247
Cnga4	-3.90998	0.00285528	0.0252247
Gm15484	-4.6763	0.00285787	0.0252268
Yaf2	-1.9331	0.00285961	0.0252268
Hebp2	-6.53779	0.00290742	0.0256031
0610039K10Rik	-6.24285	0.0029238	0.025728
Cenpo	-2.72223	0.00293658	0.025811
Tmcc1	-1.07529	0.00295648	0.0259175
Pex26	-3.66958	0.00296043	0.0259358
Col6a5	-3.19595	0.00297408	0.0260124
Adamts8	-1.1893	0.00297476	0.0260124
Clcnkb	-6.25905	0.00297797	0.0260242
Gm5434	-6.3192	0.00298812	0.0260965
Pard6a	-5.2132	0.00301178	0.0262621
Lekr1	-4.05424	0.00301273	0.0262621
Nrg3	-6.09329	0.00301961	0.0262892
Kcna2	-2.38301	0.00307468	0.0266689
LOC100862396	-2.59183	0.00310963	0.0269219
Arnt2	-3.21585	0.00314772	0.0272009
Zic1	-2.77391	0.00315162	0.0272134
Ctsd	-1.05084	0.00315305	0.0272134
Aldh1a3	-6.02974	0.00316071	0.0272626
Kdelr1	-1.89068	0.0031757	0.0273412
Gm7444	-5.39385	0.00318134	0.0273728
Rassf8	-1.23506	0.00319404	0.0274483
Rnf152	-2.49452	0.00321531	0.0275971
Hmcn2	-1.01521	0.00324023	0.0277939
Tmem52	-6.28573	0.00325718	0.0279049
Tnfaip8	-2.36377	0.0032741	0.0279984
Plekha6	-1.41448	0.00327629	0.028
Kank1	-1.04541	0.00329236	0.0281029
Traf1	-4.66462	0.00331928	0.0282635
Gm5848	-6.27173	0.00332485	0.0282937
Hoxa10	-1.44948	0.00336858	0.0286309
Copg2-2	-1.52307	0.00338473	0.0287331
Ctxn3	-5.31751	0.00341762	0.028943
A2m	-3.55869	0.00342585	0.0289765
Nynrin	-2.20799	0.00346994	0.0292254
LOC100504514	-4.31624	0.00347794	0.0292751
A830082N09Rik	-2.48309	0.00351346	0.0295311
Klhdc5	-2.85062	0.00352017	0.0295592
Panx2	-5.0799	0.0035247	0.0295795
Zc4h2	-3.4711	0.00355416	0.029773
Tecr	-1.8588	0.00359611	0.0300534
Casd1	-1.51168	0.0036032	0.0300935
2210008F06Rik	-5.24511	0.00361175	0.0301469
Irx5	-2.76059	0.00362234	0.0301992
Fam70a	-2.67587	0.00363096	0.0302176
Tsc22d3	-1.16589	0.00363105	0.0302176
Mthfd2l	-2.52299	0.00367192	0.0305213
Gm5077	-5.54184	0.00369683	0.0306372
Ntm	-3.99781	0.00369264	0.0306372
Vps45	-2.50782	0.00369306	0.0306372
Tcn2	-2.15888	0.00369567	0.0306372
Tbx15	-1.20505	0.00369642	0.0306372
Cdrt4	-6.50347	0.00369959	0.0306418
Gm16523	-5.8256	0.00370819	0.0306585
Wdr6	-1.5857	0.00370632	0.0306585
1700094J05Rik	-6.55923	0.00378668	0.0312394
Erbb3	-2.37348	0.00380053	0.0313291
Rab11fip4	-5.05927	0.00382221	0.0314707
Cyp26c1	-4.62567	0.00382134	0.0314707
1110012J17Rik	-1.46042	0.00383187	0.0315316
Rnase4	-1.68316	0.00384206	0.0315968
Rai2	-1.51028	0.00386055	0.0317115
Mcam	-1.11572	0.00388096	0.0318417
Cdk15	-6.21456	0.00390634	0.0319747
Rab43	-1.02956	0.00392209	0.0320848
Slitrk2	-6.38252	0.00392531	0.0320923
AW112010	-6.04047	0.0039805	0.0324675
Nrip2	-5.36488	0.00404157	0.032898
Pex12	-2.82855	0.00404271	0.032898
Bok	-2.48256	0.0040394	0.032898
Ano10	-1.25403	0.00405989	0.0329801
Hpgd	-6.96066	0.00408736	0.0331069
Ebf1	-2.54368	0.00410004	0.033179
Srgap1	-2.13077	0.00410102	0.033179
Ick	-1.4672	0.00415016	0.0334989
Lrp1b	-3.80107	0.00416474	0.0335777
Tceal3	-2.63141	0.00417149	0.0336128
Pla1a	-4.21861	0.00418019	0.0336634
Pcsk9	-2.93605	0.00418678	0.033697
Ppap2a	-1.18143	0.00419885	0.0337553
Prlhr	-5.25301	0.00420992	0.0338053
Glipr2	-1.14644	0.00421773	0.0338486
Nprl2	-4.21881	0.00424579	0.0339566
Pcolce2	-2.96963	0.00424342	0.0339566
Sepn1	-2.26601	0.00424042	0.0339566
Rpap1	-1.22966	0.00424434	0.0339566
Nf2	-1.20548	0.00428018	0.034201
Srgap3	-2.65366	0.00429071	0.0342569
Sgsh	-2.21699	0.0042937	0.0342612
Lig4	-3.37038	0.00430793	0.0343355
Fam72a	-7.09917	0.00434117	0.0345413
Gm16197	-3.39313	0.00434816	0.0345771
Adamtsl5	-5.59516	0.00436395	0.0346776
Trerf1	-2.14783	0.00439204	0.0348665
Snx30	-1.59765	0.00439941	0.0349052
Gm14872	-2.74679	0.00443034	0.0351004
Slc39a13	-1.7397	0.00446184	0.0352601
4930513N10Rik	-4.54799	0.00446649	0.0352769
Tlr9	-3.60723	0.00448257	0.0353839
1500011B03Rik	-3.91457	0.00456646	0.0359242
Gm5084	-3.84622	0.00457252	0.0359516
Ldlrad3	-1.58539	0.00457695	0.0359662
Efemp1	-2.65063	0.00460313	0.0361312
Atp5s	-3.62618	0.00462468	0.0362392
Gm6416	-4.29365	0.0046287	0.0362407
Eno4	-5.19097	0.00466885	0.0365064
Rab31	-1.22852	0.00470688	0.0367389
Foxj1	-2.1613	0.00471164	0.0367555
Lrrc4b	-4.43155	0.00472226	0.0368178
Wisp1	-1.10234	0.00473655	0.036888
4930407I10Rik	-3.83272	0.00475742	0.0370299
Lpar1	-1.06193	0.00476791	0.0370908
Hrh2	-3.64254	0.00484101	0.0376385
Nova2	-2.17232	0.00487538	0.0378636
Zfyve21	-2.44394	0.00490155	0.0380229
Rnf157	-2.39101	0.0049068	0.0380229
Yipf5	-1.44246	0.00490662	0.0380229
Cope	-1.50443	0.0049123	0.0380444
Gm12504	-3.87527	0.00495252	0.0382958
Kcna4	-4.72197	0.00495629	0.0383001
Alox12e	-4.80362	0.0049736	0.0384126
Gpsm2	-1.8181	0.00499084	0.0384195
Btrc	-1.51322	0.00498801	0.0384195
Park7	-1.20799	0.00499102	0.0384195
Etv1	-2.77184	0.00501004	0.0385023
Wdr78	-2.18578	0.0050199	0.0385419
Sec22b	-1.59151	0.00503304	0.038594
Brsk2	-2.60769	0.00508036	0.0388315
Nudt9	-1.14758	0.00508941	0.0388574
1700113A16Rik	-4.27282	0.00509817	0.0388798
Tmem110	-1.82354	0.00516648	0.0393363
Plin3	-1.13733	0.00517757	0.0393992
Epha3	-1.72961	0.00521013	0.0395607
BC020535	-2.73281	0.00523562	0.0396895
Tmem167	-1.2817	0.00523335	0.0396895
Epn3	-4.26478	0.00524698	0.0397375
Dclk1	-2.08606	0.00524765	0.0397375
D330041H03Rik	-3.58847	0.00527085	0.0398915
Rftn2	-2.36062	0.00528029	0.0399237
Ext2	-1.27529	0.00528478	0.039932
Aqp12	-3.88338	0.0053693	0.040483
Vangl1	-2.31016	0.00537269	0.0404867
2810433D01Rik	-6.31894	0.00545362	0.0409282
Rgp1	-1.03445	0.00544943	0.0409282
Clec16a	-1.01508	0.00544607	0.0409282
Necab1	-3.00858	0.00546566	0.040966
Reep4	-2.48253	0.00555837	0.0415866
Marveld1	-2.16425	0.00558085	0.0417174
AI597468	-1.2821	0.00559277	0.0417841
Arl4a	-1.29813	0.00560965	0.0418878
Acad9	-1.57742	0.00564974	0.0421271
Cdk7	-1.08786	0.00567905	0.0422929
Eya3	-1.22573	0.00570878	0.0424463
Tmtc2	-1.52358	0.00573575	0.0426014
Ndufa4	-4.04475	0.00579294	0.0429156
Ltbp2	-2.31621	0.00582381	0.0430721
Mgat5	-1.2455	0.00582084	0.0430721
Adcy7	-1.1499	0.00581934	0.0430721
Itga7	-1.00538	0.00584077	0.043129
Gm10023	-2.38869	0.00584554	0.0431414
Dlx5	-6.40757	0.00585446	0.0431616
Robo3	-6.29877	0.0058717	0.0432658
Tex264	-1.80074	0.00587627	0.0432766
Clec1a	-2.58209	0.00589642	0.0433793
8030423F21Rik	-6.06057	0.00591237	0.0434315
Tada2a	-1.00104	0.00591598	0.0434315
Ret	-1.51571	0.00594632	0.0436313
Atmin	-1.53861	0.00596738	0.0437628
A130050O07Rik	-5.30545	0.00599925	0.0439735
Kif22	-3.85814	0.00602235	0.0440965
Aig1	-2.50908	0.00605081	0.044189
Mpnd	-1.96811	0.00607214	0.0442984
Gm19377	-2.22937	0.0060823	0.0443493
Cmtm3	-1.94914	0.00609366	0.0444089
Pigs	-2.0867	0.00612783	0.0445881
Gm4566	-5.87754	0.00618312	0.044932
Pqlc3	-2.26649	0.00618959	0.044932
Slc46a1	-6.18956	0.00621487	0.0450804
Foxo6	-2.02207	0.00627303	0.0453943
Gas2	-4.54298	0.00631857	0.0456428
Gm19663	-6.27718	0.00637937	0.0460106
Arhgef26	-1.084	0.00639116	0.0460718
5730596B20Rik	-5.01839	0.00642751	0.046286
Klhl33	-3.05638	0.00653509	0.046988
Ctnnal1	-1.66529	0.00653471	0.046988
Nucb2	-1.28326	0.00655977	0.0471411
Sphkap	-3.03921	0.00662331	0.0474062
1110054M08Rik	-6.19489	0.00669205	0.0478454
Crlf1	-1.0224	0.00672195	0.0479855
Arhgap42	-1.1164	0.00676337	0.0482072
Tmem141	-3.67757	0.00682391	0.0485939
Pgpep1	-1.68564	0.00686202	0.0487978
Pelo	-1.46078	0.00686373	0.0487978
Mphosph6	-1.52524	0.00687295	0.0488385
Klhl14	-5.77026	0.00691576	0.0490927
Dok7	-4.74732	0.00693197	0.0491482
Pkhd1l1	-2.81162	0.00693553	0.0491482
Rpia	-1.47346	0.00693766	0.0491482
Tmem132a	-1.443	0.00703683	0.049775

## Sheet: GO - downregulated
GO Term	Genes	Benjamini	FDR
GO:0048731~system development	SCX, ISM1, ANTXR1, CLDN1, TSKU, MYLK, GOLGA2, PREX1, RASSF2, DPYSL2, ANPEP, DPYSL3, INSC, CYP1B1, SOX8, THSD7A, EPHB2, BTRC, TNS3, UTS2R, EPHA7, FNBP1, OMD, EBF2, PRKCA, MYO7A, WDR78, EML1, SFRP1, CCDC80, SFRP2, WDR81, MXRA8, NBL1, OBSL1, EPHA3, CFTR, FREM2, GPLD1, NRN1, COL13A1, SHOX2, TWIST2, PCDH15, LPAR1, TWIST1, THY1, ADAMTS12, APCDD1, PRKCZ, PKHD1, GRIN2A, TERT, PENK, SERPINH1, GM12888, TSP…	7.25487e-29	6.73567e-29
GO:0044707~single-multicellular organism process	SCX, ISM1, CLDN1, TSKU, MYLK, PREX1, DPYSL2, DPYSL3, CYP1B1, CMKLR1, FNBP1, COL23A1, PRKCA, WDR78, EML1, DKK2, WDR81, DAAM2, MYL9, FREM2, GPLD1, COL13A1, SHOX2, THY1, ADAMTS12, PRKCZ, PLA2G7, ADH1, GRIN2A, TERT, CHST10, SERPINH1, GM12888, IL11RA1, NGFR, ST14, ACE, CADM1, MCAM, EIF2AK3, GRIN2B, NFATC4, GRIN2D, VANGL1, NOX4, DCHS1, FAT4, PAM, RET, CDKN1C, HEXA, PTH1R, SLC6A2, MRC2, SMPD3, C1QTNF3, …	2.87229e-28	2.66674e-28
GO:0009653~anatomical structure morphogenesis	PID1, WIPF1, SCX, ISM1, ANTXR1, TSKU, MYLK, GOLGA2, PREX1, DPYSL2, ANPEP, CYP1B1, SOX8, THSD7A, EPHB2, BTRC, PELO, UTS2R, EPHA7, PRKCA, MYO7A, SFRP1, CCDC80, SFRP2, CRISPLD1, ASTN2, NBL1, OBSL1, EPHA3, FREM2, GPLD1, NRN1, COL13A1, SHOX2, TWIST2, PCDH15, LPAR1, TWIST1, THY1, ADAMTS12, PRKCZ, PKHD1, TERT, SERPINH1, VAT1, SRPK2, NTNG1, NGFR, ST14, ACE, CADM1, MCAM, EIF2AK3, NBEAL2, DCLK1, NFATC4, IC…	3.19272e-27	2.96423e-27
GO:0007275~multicellular organism development	SCX, ISM1, CLDN1, TSKU, MYLK, PREX1, DPYSL2, DPYSL3, CYP1B1, FNBP1, PRKCA, WDR78, EML1, DKK2, WDR81, DAAM2, FREM2, GPLD1, COL13A1, SHOX2, THY1, ADAMTS12, PRKCZ, GRIN2A, TERT, SERPINH1, GM12888, IL11RA1, NGFR, ST14, ACE, CADM1, MCAM, EIF2AK3, GRIN2B, NFATC4, VANGL1, NOX4, DCHS1, FAT4, PAM, RET, CDKN1C, HEXA, PTH1R, SMPD3, MMP24, CHL1, MYOG, MYOC, F3, AGTR1A, AES, GPRC5B, MMP16, TMEM106B, SLC29A1, …	1.25965e-26	1.1695e-26
GO:0048856~anatomical structure development	PID1, WIPF1, SCX, ISM1, CLDN1, TSKU, MYLK, PREX1, DPYSL2, DPYSL3, CYP1B1, FNBP1, PRKCA, WDR78, EML1, DKK2, WDR81, DAAM2, SPARCL1, ASTN2, FREM2, GPLD1, COL13A1, SHOX2, THY1, ADAMTS12, PRKCZ, GRIN2A, TERT, SERPINH1, GM12888, IL11RA1, NGFR, ST14, ACE, CADM1, MCAM, EIF2AK3, GRIN2B, NFATC4, VANGL1, EHD2, NOX4, DCHS1, FAT4, PAM, RET, CDKN1C, HEXA, PTH1R, SMPD3, MMP24, CHL1, MYOG, MYOC, SLC39A13, F3, AG…	4.21615e-25	3.91442e-25
GO:0032502~developmental process	PID1, WIPF1, SCX, ISM1, CLDN1, TSKU, MYLK, PREX1, DPYSL2, DPYSL3, CYP1B1, FNBP1, PRKCA, WDR78, EML1, DKK2, WDR81, DAAM2, SPARCL1, ASTN2, FREM2, GPLD1, COL13A1, SHOX2, THY1, ADAMTS12, PRKCZ, GRIN2A, TERT, SERPINH1, GM12888, IL11RA1, NGFR, ST14, ACE, CADM1, MCAM, EIF2AK3, GRIN2B, NFATC4, VANGL1, EHD2, NOX4, DCHS1, FAT4, PAM, RET, CDKN1C, HEXA, PTH1R, SMPD3, MMP24, CHL1, MYOG, MYOC, SLC39A13, F3, AG…	4.10009e-23	3.80666e-23
GO:0044767~single-organism developmental process	PID1, WIPF1, SCX, ISM1, CLDN1, TSKU, MYLK, PREX1, DPYSL2, DPYSL3, CYP1B1, FNBP1, PRKCA, WDR78, EML1, DKK2, WDR81, DAAM2, ASTN2, FREM2, GPLD1, COL13A1, SHOX2, THY1, ADAMTS12, PRKCZ, GRIN2A, TERT, SERPINH1, GM12888, IL11RA1, NGFR, ST14, ACE, CADM1, MCAM, EIF2AK3, GRIN2B, NFATC4, VANGL1, EHD2, NOX4, DCHS1, FAT4, PAM, RET, CDKN1C, HEXA, PTH1R, SMPD3, MMP24, CHL1, MYOG, MYOC, F3, AGTR1A, AES, GPRC5B, …	1.42099e-22	1.31929e-22
GO:0007399~nervous system development	CLDN1, TSKU, GOLGA2, PREX1, DPYSL2, DPYSL3, INSC, SOX8, EPHB2, EPHA7, FNBP1, PRKCA, MYO7A, EML1, SFRP1, SFRP2, WDR81, MXRA8, NBL1, OBSL1, EPHA3, NRN1, SHOX2, PCDH15, LPAR1, TWIST1, THY1, APCDD1, PRKCZ, GRIN2A, TERT, PENK, GM12888, TSPAN2, NTNG1, NGFR, ST14, ACE, CADM1, EIF2AK3, DCLK2, DCLK1, NFATC4, CALM3, DCHS1, FAT4, ITM2A, PAM, ITM2B, ITM2C, ROBO2, RET, CDKN1C, ROBO3, NRP2, PTPRS, HEXA, AATK, …	3.60823e-20	3.35001e-20
GO:0048513~animal organ development	SCX, CLDN1, TSKU, MYLK, PREX1, RASSF2, DPYSL2, INSC, CYP1B1, SOX8, EPHB2, BTRC, TNS3, EPHA7, OMD, EBF2, PRKCA, MYO7A, WDR78, EML1, SFRP1, SFRP2, EPHA3, CFTR, FREM2, GPLD1, COL13A1, SHOX2, TWIST2, PCDH15, LPAR1, TWIST1, THY1, ADAMTS12, APCDD1, PRKCZ, PKHD1, SERPINH1, TSPAN2, RAB11FIP4, IL11RA1, GPM6B, NGFR, ST14, ACE, CADM1, EIF2AK3, DCLK2, NBEAL2, GRIN2B, DCLK1, NFATC4, COL9A1, NOX4, CALM3, COL9A…	3.4005e-19	3.15715e-19
GO:0022008~neurogenesis	SEMA5A, ATP8A2, PRDM6, TNC, NRL, FAIM2, TSKU, GOLGA2, PREX1, EFEMP1, CDH2, TNN, DPYSL2, PALM, DPYSL3, ENPP2, SOX8, PLXNC1, EPHB2, EPHA7, WNT5A, DIO3, LIG4, PRKCA, MYO7A, EML1, SFRP1, SFRP2, FRMD7, WDR81, GPRIN1, MXRA8, NBL1, OBSL1, EPHA3, NDRG4, CUL7, BRSK2, NRN1, DLX5, ZC4H2, NTM, SHOX2, LPAR1, PCDH15, DTX1, TWIST1, FOXO6, CACNA1A, THY1, APCDD1, PRKCZ, GRIN2A, ATXN1, TERT, BTBD3, PENK, NDN, DVL3…	2.56636e-16	2.3827e-16
GO:0001503~ossification	THRA, TNC, LECT1, SCX, PTH1R, CHRDL1, SLC8A1, CTGF, MRC2, RASSF2, IBSP, FGF9, CTSK, SOX8, MYOG, OSR2, MYOC, ATP6AP1, IGFBP3, WNT5A, OMD, NOG, ASPN, SFRP1, VCAN, SFRP2, MMP16, FAM20C, GPLD1, DDR2, COL13A1, DLX5, SHOX2, TWIST2, CHRD, LRP4, TWIST1, RRBP1, PTN, LTBP3, THBS3, CLEC3B, PENK, GPC3, ATP6V0A4, GPM6B, CD276, CTHRC1, GDF10, IFI204, TGFB3, EIF2AK3, BMP7, KAZALD1, BMP5, IGSF10, EXT2, BMP3, BMP…	3.40732e-16	3.16348e-16
GO:0009888~tissue development	SEMA5A, TNC, SCX, PLOD1, CLDN1, SLC8A1, ACTG2, MYLK, CTGF, LOXL2, POFUT2, EFEMP1, CDH2, BMPER, IBSP, FGF9, POFUT1, BASP1, INSC, CYP1B1, SOX8, BTRC, PITX1, PELO, OSR2, PDGFRA, EPHA7, COL27A1, WNT5A, OMD, TPM1, EBF2, TSC2, PRKCA, MYO7A, POU3F3, SFRP4, SFRP1, CACNB4, SFRP2, COL4A2, COL4A1, ASTN2, EPHA3, FREM2, GPLD1, CUL7, DLX3, ARHGEF26, DLX5, SHOX2, CHRD, PCDH15, TWIST1, LTBP3, APCDD1, ADAMTS12, A…	4.01639e-16	3.72896e-16
GO:0072359~circulatory system development	SEMA5A, SCX, ISM1, ANTXR1, LOXL1, SLC8A1, MYLK, CTGF, LOXL2, CDH2, BMPER, FGF9, POFUT1, ANPEP, ENPP2, LEPR, CYP1B1, THSD7A, EPHB2, UTS2R, PDGFRA, WNT5A, TPM1, TSC2, PRKCA, ADAM19, CCDC80, SFRP2, COL4A2, LOX, COL4A1, COL4A3, EPHA3, FREM2, GPLD1, NDRG4, CUL7, DLX3, SHOX2, TWIST1, CACNA1C, THY1, TERT, DVL2, DVL3, MYH10, SRPK2, NGFR, ACE, TGFB3, MCAM, EIF2AK3, BMP7, BMP5, NFATC4, FGF18, NOX4, CPE, DC…	1.06183e-15	9.85842e-16
GO:0072358~cardiovascular system development	SEMA5A, SCX, ISM1, ANTXR1, LOXL1, SLC8A1, MYLK, CTGF, LOXL2, CDH2, BMPER, FGF9, POFUT1, ANPEP, ENPP2, LEPR, CYP1B1, THSD7A, EPHB2, UTS2R, PDGFRA, WNT5A, TPM1, TSC2, PRKCA, ADAM19, CCDC80, SFRP2, COL4A2, LOX, COL4A1, COL4A3, EPHA3, FREM2, GPLD1, NDRG4, CUL7, DLX3, SHOX2, TWIST1, CACNA1C, THY1, TERT, DVL2, DVL3, MYH10, SRPK2, NGFR, ACE, TGFB3, MCAM, EIF2AK3, BMP7, BMP5, NFATC4, FGF18, NOX4, CPE, DC…	1.06183e-15	9.85842e-16
GO:0030198~extracellular matrix organization	SEMA5A, VIT, COL18A1, B4GALT1, OLFML2B, TNXB, LAMA2, COL14A1, SCX, LTBP2, NID2, ANTXR1, FBLN5, CTGF, LOXL2, CST3, DPP4, ADAMTS14, EGFLAM, IBSP, SERPINH1, CYP1B1, APBB2, EMILIN1, GPM6B, PDGFRA, EGFL6, GSN, COL27A1, EXOC8, LAMB2, LUM, MMP3, KAZALD1, AGT, MFAP5, SFRP2, CCDC80, FAP, COL4A2, LOX, COL4A1, COL4A4, COL5A3, COL4A3, RECK, DDR2	2.93524e-15	2.72518e-15
GO:0043062~extracellular structure organization	SEMA5A, VIT, COL18A1, B4GALT1, OLFML2B, TNXB, LAMA2, COL14A1, SCX, LTBP2, NID2, ANTXR1, FBLN5, CTGF, LOXL2, CST3, DPP4, ADAMTS14, EGFLAM, IBSP, SERPINH1, CYP1B1, APBB2, EMILIN1, GPM6B, PDGFRA, EGFL6, GSN, COL27A1, EXOC8, LAMB2, LUM, MMP3, KAZALD1, AGT, MFAP5, SFRP2, CCDC80, FAP, COL4A2, LOX, COL4A1, COL4A4, COL5A3, COL4A3, RECK, DDR2	3.29402e-15	3.05828e-15
GO:0050793~regulation of developmental process	SEMA5A, ATP8A2, WIPF1, NRK, PRDM6, SCX, ISM1, CXCL14, SLC8A1, CTGF, LOXL2, GOLGA2, PREX1, POFUT2, EFEMP1, RASSF2, CDH2, FGF9, DPYSL2, PALM, DPYSL3, ENPP2, CYP1B1, SOX8, PLXNC1, EPHB2, UTS2R, OSR2, PDGFRA, EPHA7, IGFBP3, WNT5A, OMD, TPM1, DIO3, LIG4, PRKCA, SFRP4, SFRP1, SFRP2, COL4A2, FRMD7, COL4A3, NBL1, OBSL1, EPHA3, NDRG4, CUL7, NTM, SHOX2, TWIST2, CHRD, LPAR1, DTX1, TWIST1, FOXO6, CACNA1A, CA…	5.33486e-15	4.95307e-15
GO:0040011~locomotion	SEMA5A, CD81, CXCL14, SLC8A1, ENO4, MYLK, CTGF, LOXL2, PREX1, EFEMP1, CDH2, BMPER, TNN, DPYSL2, DPYSL3, ADORA1, ENPP2, CYP1B1, SOX8, PLXNC1, EPHB2, TNS3, CMKLR1, PDGFRA, EPHA7, IGFBP3, WNT5A, TPM1, TSC2, PRKCA, POU3F3, SFRP1, CCDC80, SFRP2, DPEP1, NBL1, EPHA3, GPLD1, NDRG4, DLX5, SDC3, CHRD, LPAR1, TWIST1, THY1, APCDD1, ADAMTS12, PRKCZ, PLA2G7, DPP4, CNN2, GRIN2A, TERT, NDN, TXNDC2, SRGAP3, MYH10…	5.33486e-15	4.95307e-15
GO:0030154~cell differentiation	SCX, ANTXR1, CLDN1, TSKU, GOLGA2, PREX1, RASSF2, DPYSL2, ANPEP, DPYSL3, INSC, SOX8, THSD7A, EPHB2, PELO, CMKLR1, EPHA7, EBF2, PRKCA, MYO7A, WDR78, EML1, SFRP4, SFRP1, SFRP2, WDR81, MXRA8, NBL1, TRIB2, OBSL1, EPHA3, CFTR, GPLD1, NRN1, COL13A1, SHOX2, TWIST2, PCDH15, LPAR1, TWIST1, THY1, ADAMTS12, APCDD1, PRKCZ, GRIN2A, TERT, PENK, SERPINH1, TSPAN2, A2M, IL11RA1, SRPK2, NTNG1, NGFR, ST14, ACE, CADM…	9.37775e-15	8.70663e-15
GO:0001501~skeletal system development	CDKN1C, THRA, HEXA, LRRK1, LECT1, SCX, PTH1R, CTGF, LOXL2, HOXA10, CYP26B1, EFEMP1, RASSF2, FGF9, ZIC1, ACP2, PITX1, PDGFRA, OSR2, COL27A1, MYOC, ATP6AP1, WNT5A, NOG, PRKCA, TGFBR2, AES, SFRP1, VCAN, SFRP2, NOV, MMP16, FAM20C, GPLD1, COL13A1, SRC, DLX5, SHOX2, TWIST2, CHRD, TWIST1, SLC38A10, LTBP3, HOXD11, ADAMTS12, THBS1, PAPSS2, THBS3, CLEC3B, SERPINH1, CADM1, IRX5, PRRX1, TGFB3, LUM, EIF2AK3, …	2.41075e-14	2.23823e-14
GO:0048468~cell development	SEMA5A, ATP8A2, TNC, NRL, ANTXR1, CLDN1, SLC8A1, TSKU, LOXL2, GOLGA2, PREX1, POFUT2, EFEMP1, CDH2, TNN, DPYSL2, PALM, DPYSL3, ENPP2, SOX8, PLXNC1, EPHB2, PELO, PDGFRA, EPHA7, COL27A1, WNT5A, TMOD2, TPM1, DIO3, LIG4, PRKCA, MYO7A, SFRP1, CACNB4, SFRP2, FRMD7, WDR81, GPRIN1, MXRA8, NBL1, OBSL1, EPHA3, CFTR, NDRG4, CUL7, BRSK2, NRN1, ARHGEF26, DLX5, NTM, SHOX2, LPAR1, PCDH15, DTX1, TWIST1, FOXO6, CA…	6.60671e-14	6.1339e-14
GO:0051674~localization of cell	SEMA5A, CXCL14, SLC8A1, ENO4, MYLK, CTGF, LOXL2, PREX1, EFEMP1, CDH2, BMPER, TNN, DPYSL3, ADORA1, ENPP2, CYP1B1, SOX8, PLXNC1, TNS3, CMKLR1, PDGFRA, IGFBP3, WNT5A, TPM1, PRKCA, POU3F3, SFRP1, CCDC80, SFRP2, DPEP1, NBL1, EPHA3, GPLD1, NDRG4, SDC3, CHRD, LPAR1, TWIST1, THY1, APCDD1, ADAMTS12, PRKCZ, PLA2G7, DPP4, CNN2, TERT, NDN, TXNDC2, SRGAP3, MYH10, SRGAP1, PLTP, PLXNA4, ST14, ACE, MCAM, RARRES2…	6.60671e-14	6.1339e-14
GO:0048870~cell motility	SEMA5A, CXCL14, SLC8A1, ENO4, MYLK, CTGF, LOXL2, PREX1, EFEMP1, CDH2, BMPER, TNN, DPYSL3, ADORA1, ENPP2, CYP1B1, SOX8, PLXNC1, TNS3, CMKLR1, PDGFRA, IGFBP3, WNT5A, TPM1, PRKCA, POU3F3, SFRP1, CCDC80, SFRP2, DPEP1, NBL1, EPHA3, GPLD1, NDRG4, SDC3, CHRD, LPAR1, TWIST1, THY1, APCDD1, ADAMTS12, PRKCZ, PLA2G7, DPP4, CNN2, TERT, NDN, TXNDC2, SRGAP3, MYH10, SRGAP1, PLTP, PLXNA4, ST14, ACE, MCAM, RARRES2…	6.60671e-14	6.1339e-14
GO:0022603~regulation of anatomical structure morphogenesis	SEMA5A, WIPF1, SCX, ISM1, GOLGA2, PREX1, POFUT2, CDH2, DPYSL2, PALM, ENPP2, CYP1B1, SOX8, PLXNC1, EPHB2, UTS2R, OSR2, PDGFRA, EPHA7, WNT5A, TPM1, PRKCA, SFRP1, SFRP2, COL4A2, COL4A3, OBSL1, EPHA3, CUL7, SHOX2, LPAR1, TWIST1, CACNA1A, THY1, ADAMTS12, TERT, DVL2, DVL3, MYH10, PLXNA4, VAT1, NGFR, TGFB3, BMP7, NFATC4, EHD2, SP6, CPE, FGFR2, RET, ROBO2, DOCK5, B4GALT1, SH3KBP1, LECT1, AATK, MEOX2, TME…	6.60671e-14	6.1339e-14
GO:0016477~cell migration	SEMA5A, CXCL14, SLC8A1, MYLK, CTGF, LOXL2, PREX1, EFEMP1, CDH2, BMPER, TNN, DPYSL3, ADORA1, ENPP2, CYP1B1, SOX8, TNS3, CMKLR1, PDGFRA, IGFBP3, WNT5A, TPM1, PRKCA, POU3F3, SFRP1, SFRP2, DPEP1, NBL1, EPHA3, GPLD1, NDRG4, SDC3, CHRD, LPAR1, TWIST1, THY1, APCDD1, ADAMTS12, PRKCZ, PLA2G7, DPP4, CNN2, TERT, NDN, SRGAP3, MYH10, SRGAP1, ST14, ACE, MCAM, RARRES2, DCLK1, FGF18, NOX4, DCHS1, RET, COL18A1, R…	6.9862e-14	6.48624e-14
GO:0048699~generation of neurons	SEMA5A, ATP8A2, TNC, NRL, FAIM2, TSKU, GOLGA2, PREX1, EFEMP1, CDH2, TNN, DPYSL2, PALM, DPYSL3, ENPP2, SOX8, PLXNC1, EPHB2, EPHA7, WNT5A, DIO3, LIG4, PRKCA, MYO7A, EML1, SFRP1, SFRP2, FRMD7, GPRIN1, NBL1, OBSL1, EPHA3, NDRG4, CUL7, BRSK2, NRN1, DLX5, ZC4H2, NTM, SHOX2, LPAR1, PCDH15, DTX1, TWIST1, FOXO6, CACNA1A, THY1, PRKCZ, ATXN1, TERT, BTBD3, NDN, DVL3, TSPAN2, SIX3OS1, MYH10, PLXNA4, NTNG1, NG…	7.18298e-14	6.66893e-14
GO:0048869~cellular developmental process	PID1, WIPF1, SCX, ANTXR1, CLDN1, TSKU, GOLGA2, PREX1, RASSF2, DPYSL2, ANPEP, DPYSL3, INSC, SOX8, THSD7A, EPHB2, PELO, CMKLR1, EPHA7, EBF2, PRKCA, MYO7A, WDR78, EML1, SFRP4, SFRP1, SFRP2, WDR81, MXRA8, NBL1, TRIB2, OBSL1, EPHA3, CFTR, GPLD1, NRN1, COL13A1, SHOX2, TWIST2, PCDH15, LPAR1, TWIST1, THY1, ADAMTS12, APCDD1, PRKCZ, PKHD1, GRIN2A, TERT, PENK, SERPINH1, TSPAN2, A2M, IL11RA1, SRPK2, NTNG1, N…	9.41938e-14	8.74528e-14
GO:2000026~regulation of multicellular organismal development	SEMA5A, ATP8A2, NRK, SCX, ISM1, SLC8A1, CTGF, LOXL2, GOLGA2, PREX1, POFUT2, EFEMP1, RASSF2, CDH2, FGF9, DPYSL2, PALM, DPYSL3, ENPP2, CYP1B1, SOX8, PLXNC1, EPHB2, UTS2R, OSR2, PDGFRA, EPHA7, WNT5A, OMD, LIG4, PRKCA, SFRP4, SFRP1, SFRP2, COL4A2, FRMD7, COL4A3, NBL1, OBSL1, EPHA3, NDRG4, CUL7, NTM, SHOX2, TWIST2, CHRD, LPAR1, DTX1, TWIST1, FOXO6, CACNA1A, THY1, LTBP3, ADAMTS12, PRKCZ, ATXN1, TERT, D…	1.0659e-13	9.89618e-14
GO:0051239~regulation of multicellular organismal process	SPON2, SCX, ISM1, GOLGA2, PREX1, RASSF2, DPYSL2, ANPEP, DPYSL3, CYP1B1, SOX8, EPHB2, CMKLR1, UTS2R, EPHA7, OMD, PRKCA, SFRP4, SFRP1, SFRP2, NBL1, TRIB2, OBSL1, EPHA3, CFTR, GPLD1, SHOX2, TWIST2, LPAR1, TWIST1, THY1, ADAMTS12, PRKCZ, GRIN2A, TERT, PENK, GPM6B, NGFR, ACE, CADM1, EIF2AK3, NFATC4, GRIN2D, CALM3, FAT4, ITM2C, ROBO2, RET, CDKN1C, AATK, PCSK9, MEOX2, C1QTNF3, SIPA1L1, C1QTNF1, GLIPR2, C…	1.1267e-13	1.04607e-13
GO:0006928~movement of cell or subcellular component	SEMA5A, CD81, WIPF1, TMEM141, CXCL14, SLC8A1, ENO4, MYLK, CTGF, LOXL2, PREX1, EFEMP1, CDH2, BMPER, TNN, DPYSL2, DPYSL3, ADORA1, ENPP2, CYP1B1, SOX8, PLXNC1, EPHB2, TNS3, CMKLR1, PDGFRA, EPHA7, IGFBP3, WNT5A, TPM1, PRKCA, MYO7A, POU3F3, SFRP1, CCDC80, SFRP2, WDR81, DPEP1, NBL1, EPHA3, GPLD1, NDRG4, DLX5, SDC3, CHRD, LPAR1, TWIST1, CACNA1C, THY1, APCDD1, ADAMTS12, PRKCZ, PLA2G7, PKHD1, DPP4, CNN2, …	1.86534e-13	1.73185e-13
GO:0001944~vasculature development	SEMA5A, COL18A1, NRP2, B4GALT1, LECT1, CLEC14A, MEOX2, ISM1, PKD2, ANTXR1, LOXL1, CTGF, LOXL2, MYLK, TMEM100, HHEX, CDH2, BMPER, FGF9, POFUT1, ANPEP, ENPP2, LEPR, CYP1B1, CTSH, THSD7A, EPHB2, CD34, UTS2R, PDGFRA, PTGIS, WNT5A, NOG, PRKCA, F3, AGTR1A, TGFBR2, CCDC80, SFRP2, COL4A2, LOX, NOV, ADORA2B, COL4A1, TNMD, COL4A3, ITGA7, MFGE8, GPLD1, CX3CR1, CUL7, CCL11, DLX3, LRP1, HPGD, NRXN1, PTN, THY1…	2.19882e-13	2.04146e-13
GO:0000904~cell morphogenesis involved in differentiation	RET, SEMA5A, ROBO2, COL18A1, ROBO3, DOCK5, NRP2, ATP8A2, HEXA, LECT1, AATK, ANTXR1, TSKU, LOXL2, TMEM100, GOLGA2, PREX1, POFUT2, SIPA1L1, CDH2, GLIPR2, TNN, CHL1, DPYSL2, ENPP2, PLXNC1, EPHB2, PELO, EPHA7, MYOC, ITGA4, DCC, WNT5A, NOG, ETV1, PRKCA, MYO7A, TGFBR2, SFRP1, SFRP2, TNMD, CDH11, TMEM106B, OBSL1, MGLL, EPHA3, MATN2, KANK1, NLGN1, CUL7, BRSK2, NRN1, LAMA2, ARHGEF26, SRC, DLX5, SEMA3D, SE…	2.73701e-13	2.54113e-13
GO:0007166~cell surface receptor signaling pathway	SEMA5A, VIPR2, PID1, CD81, SCX, PARK7, TSKU, CTGF, EFEMP1, RASSF2, CDH2, BMPER, FGF9, POFUT1, ADORA1, LEPR, PLXNC1, EPHB2, BTRC, PELO, PDK2, PDGFRA, EPHA7, IGFBP3, WNT5A, TSC2, PRKCA, DKK2, ADAM19, SFRP4, CACNB3, SFRP1, CACNB4, SFRP2, COL4A2, COL4A1, COL4A3, COL4A5, NBL1, CARD14, EPHA3, DGKI, GPLD1, SHC2, NDRG4, DLX5, SHOX2, CHRD, DTX1, THY1, LTBP3, APCDD1, ADAMTS12, PRKCZ, ADAMTS14, GRIN2A, ATXN…	4.0318e-13	3.74327e-13
GO:0001568~blood vessel development	SEMA5A, COL18A1, NRP2, B4GALT1, LECT1, CLEC14A, MEOX2, ISM1, PKD2, ANTXR1, LOXL1, CTGF, LOXL2, MYLK, TMEM100, HHEX, CDH2, BMPER, FGF9, POFUT1, ANPEP, LEPR, CYP1B1, CTSH, THSD7A, EPHB2, CD34, UTS2R, PDGFRA, PTGIS, WNT5A, NOG, PRKCA, F3, AGTR1A, TGFBR2, CCDC80, SFRP2, COL4A2, LOX, NOV, COL4A1, TNMD, COL4A3, ITGA7, MFGE8, GPLD1, CX3CR1, CUL7, CCL11, DLX3, LRP1, HPGD, NRXN1, PTN, THY1, THBS1, SRPX2, …	8.70301e-13	8.08018e-13
GO:0030182~neuron differentiation	SEMA5A, ATP8A2, TNC, NRL, FAIM2, TSKU, GOLGA2, PREX1, EFEMP1, CDH2, TNN, DPYSL2, PALM, DPYSL3, SOX8, PLXNC1, EPHB2, EPHA7, WNT5A, DIO3, PRKCA, MYO7A, SFRP1, SFRP2, FRMD7, GPRIN1, NBL1, OBSL1, EPHA3, NDRG4, CUL7, BRSK2, NRN1, DLX5, ZC4H2, NTM, SHOX2, LPAR1, PCDH15, DTX1, FOXO6, CACNA1A, THY1, PRKCZ, BTBD3, NDN, DVL3, TSPAN2, SIX3OS1, MYH10, PLXNA4, NTNG1, NGFR, DCLK2, INHBA, BMP7, DCLK1, BMP5, NFA…	1.3133e-12	1.21931e-12
GO:0007167~enzyme linked receptor protein signaling pathway	RET, CDKN1C, PTPRT, NRP2, PID1, ITGB5, HEXA, LECT1, TRF, SCX, DUSP15, CHRDL1, CTGF, TMEM100, HHEX, EFEMP1, SIPA1L1, RASSF2, BMPER, FGF9, ADORA1, EPHB2, PELO, PDK2, PDGFRA, EPHA7, TGIF2, MYOC, IGFBP3, WNT5A, NOG, TSC2, PRKCA, GFRA1, NRG2, ADRA2C, F3, GFRA2, ASPN, TGFBR2, GREM2, SFRP1, SFRP2, COL4A2, NOV, COL4A1, COL4A3, COL4A5, NBL1, ANGPTL1, EPHA3, GPLD1, DDR2, FAM72A, KANK1, SHC2, NDRG4, ZFP423,…	3.27676e-12	3.04226e-12
GO:0048666~neuron development	SEMA5A, ATP8A2, TNC, NRL, TSKU, GOLGA2, PREX1, EFEMP1, CDH2, TNN, DPYSL2, PALM, DPYSL3, PLXNC1, EPHB2, EPHA7, WNT5A, DIO3, PRKCA, MYO7A, GPRIN1, NBL1, OBSL1, EPHA3, NDRG4, CUL7, BRSK2, NRN1, DLX5, NTM, SHOX2, LPAR1, PCDH15, FOXO6, CACNA1A, THY1, PRKCZ, BTBD3, NDN, TSPAN2, MYH10, PLXNA4, NTNG1, NGFR, DCLK2, BMP7, DCLK1, BMP5, NFATC4, SDK1, OGN, FAT4, FGFR2, ITM2C, RET, CDKN1C, ROBO2, ROBO3, NRP2, …	1.03055e-11	9.56799e-12
GO:0048514~blood vessel morphogenesis	SEMA5A, COL18A1, NRP2, B4GALT1, LECT1, CLEC14A, MEOX2, ISM1, PKD2, CTGF, LOXL2, MYLK, TMEM100, HHEX, CDH2, BMPER, FGF9, POFUT1, ANPEP, LEPR, CYP1B1, CTSH, THSD7A, EPHB2, CD34, UTS2R, PDGFRA, PTGIS, WNT5A, NOG, PRKCA, F3, TGFBR2, CCDC80, SFRP2, COL4A2, NOV, COL4A1, TNMD, COL4A3, ITGA7, MFGE8, GPLD1, CX3CR1, CUL7, CCL11, LRP1, HPGD, NRXN1, PTN, THY1, THBS1, SRPX2, TERT, SRPK2, NGFR, NTRK2, ACE, PRR…	1.10489e-11	1.02581e-11
GO:0009887~organ morphogenesis	ATP8A2, TNC, NRL, SCX, SLC8A1, TSKU, ACTG2, MYLK, CTGF, EFEMP1, CDH2, FGF9, SOX8, CAPN1, EPHB2, BTRC, OSR2, PDGFRA, COL27A1, WNT5A, TPM1, DIO3, MYO7A, SFRP1, SFRP2, DLX3, COL13A1, DLX5, SHOX2, TWIST2, PCDH15, TWIST1, THY1, LTBP3, SERPINH1, DVL2, DVL3, NGFR, TGFB3, INHBA, BMP7, BMP5, SDK1, FGF18, COL9A1, SP6, CPE, DCHS1, NF2, FAT4, TAB1, PAM, FGFR2, NRP2, B4GALT1, THRA, PKD2, TMEM100, ADAMTS5, HHE…	1.43702e-11	1.33418e-11
GO:0051179~localization	SPON2, SLC46A1, PID1, SLC35B4, KDELR1, WIPF1, LDLRAD3, ANTXR2, SLC4A4, ENO4, MYLK, PEX26, GOLGA2, PREX1, DPYSL2, ANPEP, DPYSL3, INSC, CYP1B1, SOX8, TNS3, CMKLR1, UNC13C, UTS2R, FNBP1, PRKCA, MYO7A, SFRP4, SFRP1, CCDC80, SFRP2, WDR81, KDELR3, ASTN2, NBL1, OBSL1, EPHA3, CFTR, GPLD1, ATP5S, SLC22A3, TTYH3, CRABP1, SDC3, CLCNKB, LPAR1, TWIST1, THY1, ADAMTS12, APCDD1, PLA2G7, PRKCZ, PKHD1, GRIN2A, TER…	2.34809e-11	2.18005e-11
GO:0048646~anatomical structure formation involved in morphogenesis	SEMA5A, ATP8A2, SCX, FAIM2, ISM1, TMEM141, CTGF, LOXL2, POFUT2, BMPER, FGF9, POFUT1, ANPEP, LEPR, CYP1B1, SOX8, THSD7A, EPHB2, UTS2R, PDGFRA, WNT5A, TMOD2, TPM1, TSC2, PRKCA, SFRP1, CCDC80, SFRP2, COL4A2, COL4A1, COL4A3, GPLD1, DLX5, CHRD, PCDH15, TWIST1, CACNA1A, THY1, PKHD1, TERT, DVL2, DVL3, MYH10, SRPK2, NGFR, ST14, ACE, MCAM, BC100451, EIF2AK3, NBEAL2, INHBA, BMP7, BMP5, NFATC4, ICK, EXT2, E…	1.26715e-10	1.17647e-10
GO:0001525~angiogenesis	SEMA5A, COL18A1, NRP2, B4GALT1, LECT1, CLEC14A, MEOX2, ISM1, CTGF, LOXL2, TMEM100, HHEX, BMPER, FGF9, POFUT1, ANPEP, LEPR, CYP1B1, CTSH, THSD7A, EPHB2, CD34, UTS2R, PDGFRA, PTGIS, WNT5A, PRKCA, F3, TGFBR2, CCDC80, SFRP2, COL4A2, NOV, COL4A1, TNMD, COL4A3, MFGE8, GPLD1, CX3CR1, CCL11, NRXN1, PTN, THY1, THBS1, SRPX2, TERT, SRPK2, NGFR, ACE, MCAM, EIF2AK3, PLXDC1, AGT, NFATC4, FMNL3, FAP, FGF18, FGF…	1.98866e-10	1.84634e-10
GO:0031175~neuron projection development	RET, SEMA5A, ROBO2, ROBO3, NRP2, ATP8A2, TNC, AATK, TSKU, GOLGA2, PREX1, EFEMP1, SIPA1L1, CDH2, CRTAC1, TNN, CHL1, DPYSL2, PALM, DPYSL3, EFHD1, PLXNC1, EPHB2, EPHA7, CAMK1D, MYOC, DCC, WNT5A, NOG, ETV1, PRKCA, GFRA1, GPRC5B, GPRIN1, CDH11, TMEM106B, OBSL1, NBL1, MGLL, EPHA3, MATN2, GAS7, KANK1, NLGN1, CUL7, NDRG4, GRN, BRSK2, NRN1, LAMA2, LRP1, SRC, DLX5, SEMA3D, NTM, SEMA3A, SHOX2, SEMA3B, SEZ6,…	2.42717e-10	2.25347e-10
GO:0000902~cell morphogenesis	SEMA5A, ATP8A2, WIPF1, TMEM141, ANTXR1, TSKU, LOXL2, GOLGA2, PREX1, POFUT2, CDH2, TNN, DPYSL2, PALM, ENPP2, PLXNC1, EPHB2, PELO, EPHA7, WNT5A, TPM1, PRKCA, MYO7A, SFRP1, SFRP2, NBL1, OBSL1, EPHA3, CUL7, BRSK2, NRN1, ARHGEF26, DLX5, SHOX2, LPAR1, PCDH15, TWIST1, CACNA1A, THY1, PRKCZ, PKHD1, HRH2, BTBD3, NDN, MYH10, PLXNA4, NTNG1, NGFR, ST14, CADM1, TGFB3, BC100451, NBEAL2, BMP7, DCLK1, NFATC4, ICK…	3.37446e-10	3.13297e-10
GO:0048583~regulation of response to stimulus	SPON2, PID1, TSKU, MYLK, PREX1, RASSF2, CYP1B1, BTRC, PELO, CMKLR1, EPHA7, PRKCA, DKK2, SFRP4, SFRP1, SFRP2, NBL1, TRIB2, CFTR, GPLD1, NPRL2, SHOX2, LPAR1, TWIST1, LPAR2, THY1, ADAMTS12, APCDD1, PLA2G7, PRKCZ, PKHD1, GRIN2A, TERT, PENK, A2M, NGFR, ACE, SPHKAP, CADM1, EIF2AK3, PYCR1, D430041D05RIK, GRIN2B, NFATC4, NOX4, CALM3, ITM2C, ROBO2, RET, CDKN1C, SRPX, SLC44A2, LRRC4, PCSK9, WFDC1, CHRDL1, …	4.94207e-10	4.58839e-10
GO:0051216~cartilage development	THRA, SHOX2, LECT1, SCX, PTH1R, LTBP3, HOXD11, ADAMTS12, THBS1, THBS3, CTGF, LOXL2, EFEMP1, FGF9, SERPINH1, PITX1, OSR2, COL27A1, PRRX1, LUM, NOG, WNT5A, EIF2AK3, UNCX, PRKCA, BMP7, BMP5, TGFBR2, BMP3, SFRP2, BMP1, NOV, FGF18, MGP, COL9A1, GPLD1	5.1543e-10	4.78543e-10
GO:0030030~cell projection organization	SEMA5A, ATP8A2, TNC, TMEM141, TSKU, ENO4, MYLK, GOLGA2, PREX1, EFEMP1, CDH2, TNN, DPYSL2, PALM, DPYSL3, ENPP2, PLXNC1, EPHB2, EPHA7, WNT5A, TPM1, TSC2, PRKCA, MYO7A, SFRP1, SFRP2, FRMD7, GPRIN1, NBL1, OBSL1, EPHA3, NDRG4, CUL7, BRSK2, NRN1, ARHGEF26, DLX5, NTM, SHOX2, LPAR1, PCDH15, FOXO6, CACNA1A, THY1, PRKCZ, PKHD1, BTBD3, NDN, TSPAN2, MYH10, PLXNA4, NTNG1, NGFR, TGFB3, BC100451, BMP7, DCLK1, B…	5.85369e-10	5.43477e-10
GO:0040012~regulation of locomotion	RET, SEMA5A, ROBO2, COL18A1, DOCK5, CD81, TRF, LDB2, MEOX2, CXCL14, SLC8A1, MYLK, PREX1, EFEMP1, BMPER, GLIPR2, DPYSL3, ADORA1, ENPP2, CYP1B1, CTSH, PLXNC1, CMKLR1, PDGFRA, CAMK1D, MYOC, ITGA4, EDN3, IGFBP3, ITGA2, WNT5A, NOG, MMP3, TPM1, IL16, PRKCA, F3, TGFBR2, SFRP1, SFRP2, NRG3, NOV, DPEP1, NBL1, EPHA3, GPLD1, DDR2, CX3CR1, KANK1, NDRG4, CCL11, LAMA2, LRP1, SRC, SEMA3D, SEMA3A, SDC3, SEMA3B, …	6.28404e-10	5.83432e-10
GO:0061448~connective tissue development	THRA, SHOX2, LECT1, SCX, PTH1R, LTBP3, HOXD11, ADAMTS12, THBS1, THBS3, CTGF, LOXL2, ACAT1, EFEMP1, FGF9, SERPINH1, SOX8, CD34, PITX1, OSR2, COL27A1, PRRX1, LUM, NOG, WNT5A, EIF2AK3, EBF2, UNCX, SLC39A13, PRKCA, BMP7, BMP5, TGFBR2, BMP3, SFRP2, BMP1, NOV, TNMD, FGF18, MGP, COL9A1, GPLD1	7.25338e-10	6.7343e-10
GO:0032989~cellular component morphogenesis	SEMA5A, ATP8A2, PID1, WIPF1, TMEM141, ANTXR1, TSKU, LOXL2, GOLGA2, PREX1, POFUT2, CDH2, TNN, DPYSL2, PALM, ENPP2, PLXNC1, EPHB2, PELO, PDGFRA, EPHA7, WNT5A, TMOD2, TPM1, PRKCA, MYO7A, SFRP1, SFRP2, NBL1, OBSL1, EPHA3, CUL7, BRSK2, NRN1, ARHGEF26, DLX5, SHOX2, LPAR1, PCDH15, TWIST1, CACNA1A, THY1, PRKCZ, PKHD1, HRH2, BTBD3, NDN, MYH10, PLXNA4, NTNG1, NGFR, ST14, PNPT1, CADM1, TGFB3, BC100451, NBEA…	7.25338e-10	6.7343e-10
GO:2000145~regulation of cell motility	RET, SEMA5A, COL18A1, DOCK5, CD81, TRF, LDB2, MEOX2, CXCL14, SLC8A1, MYLK, PREX1, EFEMP1, BMPER, GLIPR2, DPYSL3, ADORA1, ENPP2, CYP1B1, CTSH, PLXNC1, CMKLR1, PDGFRA, CAMK1D, MYOC, ITGA4, EDN3, IGFBP3, ITGA2, WNT5A, NOG, MMP3, TPM1, PRKCA, F3, TGFBR2, SFRP1, SFRP2, NRG3, NOV, DPEP1, NBL1, EPHA3, GPLD1, DDR2, CX3CR1, KANK1, NDRG4, CCL11, LAMA2, LRP1, SRC, SEMA3D, SEMA3A, SDC3, SEMA3B, LPAR1, CHRD, …	9.29137e-10	8.62643e-10
GO:0048518~positive regulation of biological process	VIT, SPON2, PID1, VIPR2, WIPF1, SCX, ANTXR1, CLDN1, MYLK, GOLGA2, PREX1, RASSF2, DPYSL2, DPYSL3, CYP1B1, SOX8, EPHB2, BTRC, PELO, TNS3, CMKLR1, UTS2R, EPHA7, CLEC11A, EBF1, EBF2, PRKCA, DKK2, SFRP4, SFRP1, CCDC80, SFRP2, SDPR, NBL1, TRIB2, OBSL1, EPHA3, CFTR, GPLD1, NPRL2, SHOX2, TWIST2, LPAR1, TWIST1, LPAR2, THY1, PLA2G7, PRKCZ, PKHD1, GRIN2A, TERT, PENK, KCNN3, A2M, RAB11FIP4, IL11RA1, GPM6B, S…	9.97856e-10	9.26444e-10
GO:0030334~regulation of cell migration	RET, SEMA5A, COL18A1, DOCK5, LDB2, MEOX2, CXCL14, SLC8A1, MYLK, PREX1, EFEMP1, BMPER, GLIPR2, DPYSL3, ADORA1, ENPP2, CYP1B1, CTSH, PLXNC1, CMKLR1, PDGFRA, CAMK1D, MYOC, ITGA4, EDN3, IGFBP3, ITGA2, WNT5A, NOG, MMP3, TPM1, PRKCA, F3, TGFBR2, SFRP1, SFRP2, NRG3, NOV, DPEP1, NBL1, EPHA3, GPLD1, DDR2, CX3CR1, KANK1, NDRG4, CCL11, LAMA2, LRP1, SRC, SEMA3D, SEMA3A, SDC3, SEMA3B, LPAR1, CHRD, PTN, THY1, …	1.11423e-09	1.03449e-09
GO:0060322~head development	SEMA5A, B4GALT2, ROBO2, NRP2, PTPRS, AATK, SCX, FAIM2, TSKU, SLC8A1, HHEX, CDH2, FGF9, CRTAC1, BASP1, MDK, DPYSL2, ZIC1, HYDIN, EPHB2, PITX1, BOK, PDGFRA, OSR2, EPHA7, EMX2, ITGA4, WNT5A, NOG, OLIG2, EML1, POU3F3, TGFBR2, ALDH1A3, NRG3, CRISPLD1, COL4A1, CX3CR1, NDRG4, NFIX, LRP1, SRC, CTTNBP2, DLX5, NRXN1, SEMA3A, SEZ6, LPAR1, SLC1A2, TWIST2, CHRD, CACNA1A, PTN, ASCL1, ACAT1, CST3, RELN, BTBD3, …	1.55876e-09	1.44721e-09
GO:0010646~regulation of cell communication	PID1, TSKU, PREX1, RASSF2, CYP1B1, EPHB2, BTRC, PELO, CMKLR1, UNC13C, EPHA7, PRKCA, DKK2, SFRP4, SFRP1, SFRP2, NBL1, TRIB2, CFTR, GPLD1, NPRL2, SHOX2, LPAR1, TWIST1, LPAR2, THY1, ADAMTS12, APCDD1, PRKCZ, PKHD1, GRIN2A, TERT, NGFR, SPHKAP, EIF2AK3, GRIN2B, NFATC4, NOX4, CALM3, ITM2C, RET, CDKN1C, SRPX, SLC44A2, LRRC4, PCSK9, CHRDL1, SMPD3, AKAP12, C1QTNF3, C1QTNF2, SIPA1L1, C1QTNF1, GLIPR2, CTSH, …	2.09196e-09	1.94225e-09
GO:0023051~regulation of signaling	PID1, TSKU, PREX1, RASSF2, CYP1B1, EPHB2, BTRC, PELO, CMKLR1, UNC13C, EPHA7, PRKCA, DKK2, SFRP4, SFRP1, SFRP2, NBL1, TRIB2, CFTR, GPLD1, NPRL2, SHOX2, LPAR1, TWIST1, LPAR2, THY1, ADAMTS12, APCDD1, PRKCZ, PKHD1, GRIN2A, TERT, NGFR, SPHKAP, EIF2AK3, GRIN2B, NFATC4, NOX4, CALM3, ITM2C, RET, CDKN1C, SRPX, SLC44A2, LRRC4, PCSK9, CHRDL1, SMPD3, AKAP12, C1QTNF3, C1QTNF2, SIPA1L1, C1QTNF1, GLIPR2, CTSH, …	2.38596e-09	2.21521e-09
GO:0048667~cell morphogenesis involved in neuron differentiation	SEMA5A, ROBO2, ROBO3, NRP2, ATP8A2, HEXA, AATK, TSKU, GOLGA2, SIPA1L1, TNN, CHL1, DPYSL2, PLXNC1, EPHB2, EPHA7, DCC, WNT5A, NOG, ETV1, PRKCA, MYO7A, CDH11, TMEM106B, OBSL1, MGLL, EPHA3, MATN2, NLGN1, CUL7, BRSK2, NRN1, LAMA2, SRC, DLX5, SEMA3D, SEMA3A, SHOX2, SEMA3B, PCDH15, LRP4, CACNA1A, THY1, NTN1, RELN, SLITRK2, BTBD3, CHN1, NDN, APBB2, MYH10, PLXNA4, NTNG1, NGFR, NTRK2, LAMB2, LIMK1, BMP7, D…	2.38596e-09	2.21521e-09
GO:0045597~positive regulation of cell differentiation	RET, SEMA5A, ROBO2, DOCK5, ATP8A2, THRA, TRF, WISP1, CTGF, LOXL2, TMEM100, GOLGA2, PREX1, CYP26B1, GLIPR2, PALM, DPYSL3, ENPP2, SOX8, EPHB2, CD34, CMKLR1, MYOG, CAMK1D, TGIF2, MYOC, ATP6AP1, EDN3, DCC, IGFBP3, WNT5A, NOG, LIG4, PRKCA, OLIG2, ADRA2C, TGFBR2, SFRP4, SFRP1, GPRC5B, SFRP2, TMEM106B, FAM20C, OBSL1, NBL1, ASPA, EPHA3, ITGA9, DDR2, CX3CR1, NLGN1, CUL7, NDRG4, GRN, DLX5, SEMA3A, SHOX2, S…	2.50107e-09	2.32208e-09
GO:0009966~regulation of signal transduction	SEMA5A, STEAP3, PID1, CD81, NRK, FAIM2, PARK7, TSKU, CTGF, PREX1, ARHGAP42, RASSF2, CDH2, BMPER, FGF9, PALM, ADORA1, LEPR, CYP1B1, BTRC, PELO, CMKLR1, PDGFRA, EPHA7, IGFBP3, WNT5A, TMOD2, TSC2, PRKCA, DKK2, SFRP4, SFRP1, SFRP2, FRMD7, NBL1, TRIB2, CFTR, DGKI, SHC2, NDRG4, ARHGEF26, DLX5, NPRL2, SHOX2, CHRD, LPAR1, DTX1, TWIST1, LPAR2, THY1, APCDD1, ADAMTS12, PRKCZ, PKHD1, GRIN2A, ATXN1, GRK5, TER…	2.60586e-09	2.41937e-09
GO:0051240~positive regulation of multicellular organismal process	SEMA5A, SPON2, ATP8A2, SCX, PARK7, SLC8A1, CTGF, LOXL2, GOLGA2, FGF9, PALM, DPYSL3, ENPP2, CYP1B1, SOX8, EPHB2, UTS2R, OSR2, PDGFRA, WNT5A, TPM1, DIO3, LIG4, PRKCA, SFRP2, NBL1, OBSL1, EPHA3, CFTR, GPLD1, NDRG4, CUL7, DLX5, SHOX2, LPAR1, LPL, TWIST1, FOXO6, LTBP3, PRKCZ, ATXN1, TERT, HRH2, PENK, GPM6B, CD276, LRRC4B, NGFR, ACE, CADM1, TGFB3, EIF2AK3, INHBA, BMP7, BMP5, NFATC4, BMP1, FGF18, TMEM11…	2.60586e-09	2.41937e-09
GO:0051270~regulation of cellular component movement	RET, SEMA5A, COL18A1, DOCK5, B4GALT1, CD81, TRF, LDB2, MEOX2, CXCL14, SLC8A1, MYLK, PREX1, EFEMP1, BMPER, GLIPR2, DPYSL3, ADORA1, ENPP2, CYP1B1, CTSH, PLXNC1, CMKLR1, PDGFRA, CAMK1D, MYOC, ITGA4, EDN3, IGFBP3, ITGA2, WNT5A, NOG, MMP3, TPM1, PRKCA, F3, TGFBR2, SFRP1, SFRP2, NRG3, NOV, DPEP1, NBL1, EPHA3, GPLD1, DDR2, CX3CR1, KANK1, NDRG4, CCL11, LAMA2, LRP1, SRC, SEMA3D, SEMA3A, SDC3, SEMA3B, LPAR…	2.60586e-09	2.41937e-09
GO:0051960~regulation of nervous system development	RET, SEMA5A, ROBO2, ATP8A2, TRF, AATK, GOLGA2, PREX1, EFEMP1, SIPA1L1, CDH2, DPYSL2, PALM, DPYSL3, ENPP2, SOX8, PLXNC1, EPHB2, EPHA7, CAMK1D, TGIF2, DCC, WNT5A, NOG, LIG4, PRKCA, OLIG2, ADRA2C, SFRP1, GPRC5B, SFRP2, NRG3, FRMD7, TMEM106B, OBSL1, NBL1, ASPA, MGLL, EPHA3, CX3CR1, KANK1, NLGN1, CUL7, NDRG4, GRN, LRP1, SEMA3D, NRXN1, NTM, SEMA3A, SHOX2, SEMA3B, SEZ6, LPAR1, CHRD, LRP4, DTX1, FOXO6, C…	2.62427e-09	2.43646e-09
GO:0051094~positive regulation of developmental process	SEMA5A, ATP8A2, SCX, SLC8A1, LOXL2, GOLGA2, PREX1, FGF9, PALM, DPYSL3, ENPP2, CYP1B1, SOX8, EPHB2, UTS2R, OSR2, PDGFRA, IGFBP3, WNT5A, DIO3, LIG4, PRKCA, SFRP4, SFRP2, NBL1, OBSL1, EPHA3, NDRG4, CUL7, SHOX2, LPAR1, TWIST1, FOXO6, PRKCZ, ATXN1, TERT, GPM6B, CD276, LRRC4B, NGFR, ACE, TGFB3, INHBA, BMP7, BMP5, EHD2, BMP1, FGF18, TMEM119, FGFR2, RET, ROBO2, DOCK5, B4GALT1, THRA, TRF, WISP1, TMEM100, …	2.67062e-09	2.47949e-09
GO:0007155~cell adhesion	SEMA5A, VIT, SPON2, COL16A1, TNC, ANTXR1, CLDN1, CTGF, GOLGA2, PREX1, CDH2, IBSP, TNN, ENPP2, LEPR, CYP1B1, SVEP1, PDGFRA, EPHA7, WNT5A, OMD, TPM1, LIG4, PRKCA, SFRP1, CACNB4, CCDC80, COL4A3, CERCAM, MYL9, EPHA3, FREM2, COL13A1, PDXDC1, NTM, SDC3, CHRD, PCDH15, DTX1, THY1, ADAMTS12, PRKCZ, NID2, FBLN5, PKHD1, DPP4, CNN2, 9430020K01RIK, COBLL1, IGFBP7, MYH10, GPM6B, CD276, COL28A1, CADM1, MCAM, BM…	2.93724e-09	2.72703e-09
GO:0032879~regulation of localization	SEMA5A, ATP8A2, KCNG4, PID1, CD81, WIPF1, PARK7, CXCL14, SLC8A1, MYLK, PREX1, POFUT2, EFEMP1, CDH2, BMPER, DPYSL2, ANPEP, DPYSL3, ADORA1, ENPP2, LEPR, CYP1B1, PLXNC1, PDE8B, CMKLR1, UTS2R, PDGFRA, SLC15A1, IGFBP3, WNT5A, TPM1, TSC2, PRKCA, SFRP4, CACNB3, SFRP1, CACNB4, SFRP2, DPEP1, ASTN2, NBL1, EPHA3, CFTR, GPLD1, NDRG4, BRSK2, HVCN1, SDC3, SLC1A2, CLCNKB, ILDR1, CHRD, LPAR1, LPL, TWIST1, CACNA1…	3.27797e-09	3.04338e-09
GO:0060284~regulation of cell development	RET, SEMA5A, ROBO2, DOCK5, ATP8A2, COL14A1, TRF, AATK, WISP1, GOLGA2, PREX1, POFUT2, EFEMP1, SIPA1L1, CDH2, GLIPR2, DPYSL2, PALM, DPYSL3, ENPP2, SOX8, PLXNC1, EPHB2, MYOG, EPHA7, CAMK1D, TGIF2, MYOC, ATP6AP1, DCC, WNT5A, NOG, LIG4, OLIG2, ADRA2C, TGFBR2, SFRP1, GPRC5B, SFRP2, NRG3, FRMD7, TMEM106B, OBSL1, NBL1, ASPA, MGLL, EPHA3, CX3CR1, KANK1, NLGN1, CUL7, NDRG4, GRN, LRP1, SEMA3D, NTM, SEMA3A, …	3.70018e-09	3.43538e-09
GO:0022610~biological adhesion	SEMA5A, VIT, SPON2, COL16A1, TNC, ANTXR1, CLDN1, CTGF, GOLGA2, PREX1, CDH2, IBSP, TNN, ENPP2, LEPR, CYP1B1, SVEP1, PDGFRA, EPHA7, WNT5A, OMD, TPM1, LIG4, PRKCA, SFRP1, CACNB4, CCDC80, COL4A3, CERCAM, MYL9, EPHA3, FREM2, COL13A1, PDXDC1, NTM, SDC3, CHRD, PCDH15, DTX1, THY1, ADAMTS12, PRKCZ, NID2, FBLN5, PKHD1, DPP4, CNN2, 9430020K01RIK, COBLL1, IGFBP7, MYH10, GPM6B, CD276, COL28A1, CADM1, MCAM, BM…	4.66613e-09	4.3322e-09
GO:0048522~positive regulation of cellular process	PID1, VIPR2, WIPF1, SCX, ANTXR1, CLDN1, MYLK, GOLGA2, PREX1, RASSF2, DPYSL2, DPYSL3, CYP1B1, SOX8, EPHB2, BTRC, PELO, TNS3, CMKLR1, UTS2R, EPHA7, CLEC11A, EBF1, EBF2, PRKCA, DKK2, SFRP4, SFRP1, SFRP2, SDPR, NBL1, TRIB2, OBSL1, EPHA3, CFTR, GPLD1, NPRL2, SHOX2, TWIST2, LPAR1, TWIST1, LPAR2, THY1, PLA2G7, PRKCZ, PKHD1, GRIN2A, TERT, KCNN3, RAB11FIP4, IL11RA1, SRPK2, NGFR, ACE, EGR4, CADM1, MCAM, SU…	9.58547e-09	8.89949e-09
GO:0061564~axon development	SEMA5A, ROBO2, ROBO3, NRP2, ATP8A2, TNC, AATK, TSKU, GOLGA2, CRTAC1, TNN, CHL1, DPYSL2, PLXNC1, EPHB2, EPHA7, DCC, WNT5A, NOG, ETV1, PRKCA, CDH11, MGLL, EPHA3, MATN2, BRSK2, NRN1, LAMA2, SRC, DLX5, SEMA3D, SEMA3A, SHOX2, SEMA3B, LRP4, THY1, NTN1, RELN, SLITRK2, CNR1, CHN1, NDN, APBB2, TSPAN2, MYH10, PLXNA4, NTNG1, NGFR, NTRK2, LAMB2, LIMK1, BMP7, DCLK1, OGN, FGFR2	9.96559e-09	9.2524e-09
GO:0010975~regulation of neuron projection development	RET, SEMA5A, ROBO2, ATP8A2, AATK, GOLGA2, PREX1, EFEMP1, SIPA1L1, CDH2, DPYSL2, PALM, DPYSL3, PLXNC1, EPHB2, EPHA7, CAMK1D, DCC, WNT5A, SFRP1, GPRC5B, SFRP2, FRMD7, TMEM106B, OBSL1, MGLL, EPHA3, KANK1, NLGN1, CUL7, NDRG4, GRN, LRP1, SEMA3D, NTM, SEMA3A, SHOX2, SEMA3B, SEZ6, LPAR1, LRP4, FOXO6, CACNA1A, PTN, THY1, NTN1, RELN, CNR1, CHN1, PLXNA4, NGFR, NTRK2, PRRX1, LIMK1, BMP7, BMP5, NFATC4, SDK1,…	1.35982e-08	1.26251e-08
GO:0007417~central nervous system development	SEMA5A, B4GALT2, ROBO2, NRP2, PTPRS, AATK, FAIM2, PKD2, TSKU, SLC8A1, HHEX, CDH2, FGF9, CRTAC1, BASP1, MDK, DPYSL2, ZIC1, ENPP2, HYDIN, SOX8, EPHB2, PITX1, BOK, EPHA7, EMX2, DCC, WNT5A, NOG, LIG4, PRKCA, OLIG2, EML1, POU3F3, TGFBR2, ALDH1A3, VCAN, CYP26C1, NRG3, COL4A1, CDH11, ASPA, CX3CR1, NDRG4, NFIX, LRP1, SRC, CTTNBP2, NRXN1, ZC4H2, SEMA3A, SEZ6, LPAR1, SLC1A2, CHRD, CACNA1A, PTN, ASCL1, ACAT…	1.36276e-08	1.26523e-08
GO:0016043~cellular component organization	VIT, PID1, WIPF1, SCX, ANTXR1, CLDN1, TSKU, ENO4, MYLK, PEX26, GOLGA2, PREX1, DPYSL2, DPYSL3, INSC, CYP1B1, EIF2D, PTGFRN, EPHB2, PELO, UNC13C, UTS2R, EPHA7, ENTPD2, LIMCH1, COL23A1, PRKCA, MYO7A, EML1, SFRP4, SFRP1, CCDC80, SFRP2, WDR81, DAAM2, NBL1, OBSL1, EPHA3, TSPYL4, SLC22A3, NRN1, NPRL2, SHOX2, PCDH15, LPAR1, TWIST1, THY1, PLA2G7, PRKCZ, PKHD1, ADAMTS14, GRIN2A, TERT, SERPINH1, TSPAN2, ATP…	1.72171e-08	1.5985e-08
GO:0007169~transmembrane receptor protein tyrosine kinase signaling pathway	RET, PTPRT, NRP2, PID1, LECT1, CTGF, HHEX, EFEMP1, SIPA1L1, RASSF2, FGF9, ADORA1, EPHB2, PDK2, PDGFRA, EPHA7, MYOC, IGFBP3, WNT5A, NOG, TSC2, PRKCA, GFRA1, NRG2, ADRA2C, F3, GFRA2, COL4A2, COL4A1, COL4A3, COL4A5, ANGPTL1, EPHA3, GPLD1, DDR2, FAM72A, KANK1, SHC2, NDRG4, LRP1, SRC, ADAMTS12, THBS1, PRKCZ, ATXN1, ERBB3, CHN1, NDN, NGFR, NTRK2, EIF2AK3, GRIN2B, AGT, BMP5, FGF18, FAT4, NUCB2, FGFR2	1.74184e-08	1.61718e-08
GO:0032501~multicellular organismal process	SCX, ISM1, CLDN1, TSKU, MYLK, PREX1, DPYSL2, DPYSL3, CYP1B1, CMKLR1, FNBP1, COL23A1, PRKCA, WDR78, EML1, DKK2, WDR81, DAAM2, MYL9, FREM2, GPLD1, COL13A1, SHOX2, THY1, ADAMTS12, PRKCZ, PLA2G7, SULT1A1, ADH1, GRIN2A, TERT, CHST10, SERPINH1, GM12888, IL11RA1, NGFR, ST14, ACE, CADM1, MCAM, EIF2AK3, GRIN2B, NFATC4, GRIN2D, VANGL1, NOX4, DCHS1, FAT4, PAM, RET, CDKN1C, HEXA, PTH1R, SLC6A2, MRC2, SMPD3, …	2.77395e-08	2.57544e-08
GO:0007423~sensory organ development	RET, CDKN1C, ATP8A2, NRL, CXCL14, CHRDL1, TSKU, CYP26B1, EFEMP1, BMPER, FGF9, SIX5, ZIC1, CYP1B1, SOX8, EPHB2, PDGFRA, OSR2, TGIF2, WNT5A, NOG, DIO3, MYO7A, TGFBR2, ALDH1A3, RCN1, COL4A1, FREM2, DLX5, TWIST2, PCDH15, TWIST1, CACNA1C, PTN, THY1, ASCL1, NTN1, CST3, DVL2, DVL3, IGFBP7, MYH10, RAB11FIP4, CTHRC1, NTRK2, MYO15, IFI204, IRX5, PRRX1, LAMB2, TGFB3, MIAT, INHBA, BMP7, GRIN2B, TBX18, TSHR, …	2.79553e-08	2.59546e-08
GO:0007610~behavior	B4GALT2, ATP8A2, THRA, HEXA, PARK7, CCND2, GM2A, MDK, CHL1, ZIC1, ADORA1, LEPR, PRLHR, EPHB2, PDE8B, UTS2R, STRBP, GAA, TMOD2, NOG, ETV1, PRKCA, AGTR1A, ALDH1A3, GPRC5B, CACNB4, DGKI, CX3CR1, NLGN1, NDRG4, GRN, NRXN1, KCNA2, SEZ6, SLC1A2, PCDH15, ADCY3, FOXO6, CACNA1A, CACNA1C, PTN, THBS1, PRKCZ, ADCY5, DPP4, CST3, ADH1, GRIN2A, ATXN1, SRPX2, RELN, CNR1, HRH2, P2RY1, PENK, CHST10, OTOG, NTRK2, MY…	3.15778e-08	2.93179e-08
GO:0044699~single-organism process	VIT, PID1, WIPF1, SCX, ISM1, SLC4A4, CLDN1, TSKU, ENO4, MYLK, PREX1, DPYSL2, DPYSL3, CYP1B1, CMKLR1, UNC13C, FNBP1, STARD8, COL23A1, CLEC11A, PRKCA, RNASE4, WDR78, EML1, DKK2, WDR81, DAAM2, SPARCL1, ASTN2, MYL9, PADI1, FREM2, GPLD1, TTYH3, COL13A1, PDXDC1, NPRL2, CRABP1, SHOX2, CLCNKB, THY1, ADAMTS12, PRKCZ, PLA2G7, SULT1A1, ADH1, GRIN2A, ADAMTS14, TERT, C7, CHST12, ADAMTS19, AGMO, CHST10, SERPIN…	3.15778e-08	2.93179e-08
GO:0048812~neuron projection morphogenesis	SEMA5A, ROBO2, ROBO3, NRP2, ATP8A2, AATK, TSKU, GOLGA2, SIPA1L1, TNN, CHL1, DPYSL2, PLXNC1, EPHB2, EPHA7, DCC, WNT5A, NOG, ETV1, PRKCA, CDH11, TMEM106B, OBSL1, NBL1, MGLL, EPHA3, MATN2, GAS7, NLGN1, CUL7, BRSK2, NRN1, LAMA2, SRC, DLX5, SEMA3D, SEMA3A, SHOX2, SEMA3B, LRP4, CACNA1A, THY1, NTN1, PRKCZ, RELN, SLITRK2, BTBD3, CHN1, NDN, APBB2, MYH10, PLXNA4, NTNG1, NGFR, NTRK2, LAMB2, LIMK1, BMP7, DCL…	3.70625e-08	3.44102e-08
GO:0007409~axonogenesis	SEMA5A, ROBO2, ROBO3, NRP2, ATP8A2, AATK, TSKU, GOLGA2, TNN, CHL1, DPYSL2, PLXNC1, EPHB2, EPHA7, DCC, WNT5A, NOG, ETV1, PRKCA, CDH11, MGLL, EPHA3, MATN2, BRSK2, NRN1, LAMA2, SRC, DLX5, SEMA3D, SEMA3A, SHOX2, SEMA3B, LRP4, THY1, NTN1, RELN, SLITRK2, CHN1, NDN, APBB2, MYH10, PLXNA4, NTNG1, NGFR, NTRK2, LAMB2, LIMK1, BMP7, DCLK1, OGN, FGFR2	4.29364e-08	3.98637e-08
GO:0050767~regulation of neurogenesis	RET, SEMA5A, ROBO2, ATP8A2, TRF, AATK, GOLGA2, PREX1, EFEMP1, SIPA1L1, CDH2, DPYSL2, PALM, DPYSL3, ENPP2, SOX8, PLXNC1, EPHB2, EPHA7, CAMK1D, TGIF2, DCC, WNT5A, NOG, LIG4, OLIG2, ADRA2C, SFRP1, GPRC5B, SFRP2, NRG3, FRMD7, TMEM106B, OBSL1, NBL1, ASPA, MGLL, EPHA3, CX3CR1, KANK1, NLGN1, CUL7, NDRG4, GRN, LRP1, SEMA3D, NTM, SEMA3A, SHOX2, SEMA3B, SEZ6, LPAR1, LRP4, DTX1, FOXO6, CACNA1A, PTN, THY1, A…	4.57096e-08	4.24384e-08
GO:0044708~single-organism behavior	B4GALT2, THRA, HEXA, PARK7, CCND2, GM2A, MDK, CHL1, ZIC1, ADORA1, EPHB2, PDE8B, UTS2R, STRBP, TMOD2, NOG, ETV1, PRKCA, CACNB4, DGKI, CX3CR1, NDRG4, NRXN1, KCNA2, SEZ6, SLC1A2, PCDH15, ADCY3, FOXO6, CACNA1A, CACNA1C, PTN, THBS1, PRKCZ, DPP4, CST3, ADH1, GRIN2A, ATXN1, SRPX2, RELN, CNR1, HRH2, PENK, CHST10, OTOG, NTRK2, LGI4, KCNIP3, LSAMP, GRIN2B, TSHR, GRIN2D, SDK1, CAMK4, MAN2B1	5.09315e-08	4.72866e-08
GO:0045595~regulation of cell differentiation	SEMA5A, ATP8A2, PRDM6, CXCL14, CTGF, LOXL2, GOLGA2, PREX1, POFUT2, EFEMP1, RASSF2, CDH2, FGF9, DPYSL2, PALM, DPYSL3, ENPP2, SOX8, PLXNC1, EPHB2, CMKLR1, PDGFRA, EPHA7, IGFBP3, WNT5A, LIG4, PRKCA, SFRP4, SFRP1, SFRP2, FRMD7, NBL1, TRIB2, OBSL1, EPHA3, NDRG4, CUL7, DLX5, NTM, SHOX2, TWIST2, CHRD, LPAR1, DTX1, LPL, TWIST1, FOXO6, CACNA1A, THY1, LTBP3, ADAMTS12, PRKCZ, ATXN1, TERT, SIX3OS1, PLXNA4, C…	5.83981e-08	5.42188e-08
GO:0051174~regulation of phosphorus metabolic process	VIPR2, PID1, CD81, NRK, PARK7, CTGF, RASSF2, CCND2, CDH2, BMPER, FGF9, PALM, ADORA1, ENPP2, LEPR, PDGFRA, EPHA7, IGFBP3, WNT5A, LMTK3, TSC2, PRKCA, RUNDC3A, SFRP4, SFRP1, SFRP2, WDR81, DOK7, TRIB2, CARD14, GPLD1, PPP1R37, SHC2, NDRG4, NPRL2, LPAR1, TWIST1, LPAR2, THY1, PRKCZ, PKHD1, ATXN1, DVL2, DVL3, LRRC4B, TMEM132C, NGFR, ACE, TGFB3, RARRES2, EIF2AK3, INHBA, BMP7, GRIN2B, BMP5, BMP3, BMP1, TAD…	6.84914e-08	6.35898e-08
GO:0060348~bone development	COL13A1, DLX5, SRC, SHOX2, LRRK1, SCX, TWIST1, SLC38A10, LTBP3, HOXD11, THBS1, PAPSS2, THBS3, CYP26B1, SERPINH1, OSR2, COL27A1, CADM1, MYOC, ATP6AP1, TGFB3, NBEAL2, TGFBR2, SFRP2, MMP16, FGF18, TMEM119, COL9A1, FAM20C, DCHS1, FAT4, FGFR2	9.81825e-08	9.11561e-08
GO:0019220~regulation of phosphate metabolic process	VIPR2, PID1, CD81, NRK, PARK7, CTGF, RASSF2, CCND2, CDH2, BMPER, FGF9, PALM, ADORA1, ENPP2, LEPR, PDGFRA, EPHA7, IGFBP3, WNT5A, LMTK3, TSC2, PRKCA, RUNDC3A, SFRP4, SFRP1, SFRP2, WDR81, DOK7, TRIB2, CARD14, GPLD1, PPP1R37, SHC2, NDRG4, NPRL2, LPAR1, TWIST1, LPAR2, THY1, PRKCZ, PKHD1, ATXN1, DVL2, DVL3, LRRC4B, TMEM132C, NGFR, ACE, TGFB3, RARRES2, EIF2AK3, INHBA, BMP7, GRIN2B, BMP5, BMP3, BMP1, TAD…	1.24164e-07	1.15278e-07
GO:0071840~cellular component organization or biogenesis	VIT, PID1, WIPF1, SCX, ANTXR1, CLDN1, TSKU, ENO4, MYLK, PEX26, GOLGA2, PREX1, DPYSL2, DPYSL3, INSC, CYP1B1, EIF2D, PTGFRN, EPHB2, PELO, UNC13C, UTS2R, EPHA7, ENTPD2, LIMCH1, COL23A1, PRKCA, MYO7A, EML1, SFRP4, SFRP1, CCDC80, SFRP2, WDR81, DAAM2, NBL1, OBSL1, EPHA3, TSPYL4, SLC22A3, NRN1, NPRL2, SHOX2, PCDH15, LPAR1, TWIST1, THY1, PLA2G7, PRKCZ, PKHD1, ADAMTS14, GRIN2A, TERT, SERPINH1, TSPAN2, ATP…	1.39835e-07	1.29828e-07
GO:0045664~regulation of neuron differentiation	RET, SEMA5A, ROBO2, ATP8A2, AATK, GOLGA2, PREX1, EFEMP1, SIPA1L1, CDH2, DPYSL2, PALM, DPYSL3, SOX8, PLXNC1, EPHB2, EPHA7, CAMK1D, TGIF2, DCC, WNT5A, OLIG2, ADRA2C, SFRP1, GPRC5B, SFRP2, FRMD7, TMEM106B, OBSL1, NBL1, MGLL, EPHA3, KANK1, NLGN1, CUL7, NDRG4, GRN, LRP1, SEMA3D, NTM, SEMA3A, SHOX2, SEMA3B, SEZ6, LPAR1, LRP4, DTX1, FOXO6, CACNA1A, PTN, THY1, ASCL1, NTN1, RELN, CNR1, CHN1, SIX3OS1, PLXN…	1.56391e-07	1.45199e-07
GO:0007420~brain development	SEMA5A, B4GALT2, ROBO2, NRP2, PTPRS, AATK, FAIM2, TSKU, SLC8A1, HHEX, CDH2, FGF9, CRTAC1, BASP1, MDK, DPYSL2, ZIC1, HYDIN, EPHB2, PITX1, BOK, EPHA7, EMX2, WNT5A, NOG, OLIG2, EML1, POU3F3, TGFBR2, ALDH1A3, NRG3, COL4A1, CX3CR1, NDRG4, NFIX, LRP1, SRC, CTTNBP2, NRXN1, SEMA3A, SEZ6, LPAR1, SLC1A2, CHRD, CACNA1A, PTN, ASCL1, ACAT1, CST3, RELN, BTBD3, DVL3, TSPAN2, MYH10, PLXNA4, NTRK2, ARNT2, CADM1, …	1.92192e-07	1.78438e-07
GO:0060429~epithelium development	SEMA5A, TNC, SCX, CLDN1, SLC8A1, CDH2, BMPER, POFUT1, BASP1, INSC, SOX8, BTRC, PELO, PDGFRA, EPHA7, WNT5A, TSC2, MYO7A, POU3F3, SFRP4, SFRP1, SFRP2, COL4A1, ASTN2, FREM2, CUL7, DLX3, ARHGEF26, DLX5, PCDH15, TWIST1, APCDD1, ACAT1, HRH2, DVL2, DVL3, NGFR, ST14, INHBA, BMP7, BMP5, NFATC4, DCHS1, NF2, FAT4, FGFR2, RET, CDKN1C, ROBO2, COL18A1, GPSM2, B4GALT1, PTPRS, THRA, LECT1, LDB2, PKD2, MEOX2, MEO…	2.01985e-07	1.8753e-07
GO:0048598~embryonic morphogenesis	RET, CDKN1C, ATP8A2, ITGB5, SCX, PKD2, HOXA10, HHEX, POFUT2, CYP26B1, EFEMP1, FGF9, ZIC1, SOX8, EPHB2, PITX1, PDGFRA, OSR2, ITGA4, ITGA2, WNT5A, NOG, TSC2, MYO7A, TGFBR2, ALDH1A3, GREM2, SFRP1, SFRP2, COL4A2, MMP16, ITGA7, DLX5, SHOX2, TWIST2, PCDH15, CHRD, LRP4, TWIST1, CACNA1C, HOXD11, NTN1, GPC3, DVL2, DVL3, CTHRC1, MYO15, ST14, IRX5, PRRX1, TGFB3, INHBA, ZIC5, BMP7, TBX18, TSHR, BMP5, TBX15, …	3.06328e-07	2.84406e-07
GO:1905114~cell surface receptor signaling pathway involved in cell-cell signaling	THRA, LRRK1, TAZ, CPZ, WISP1, TSKU, HHEX, CDH2, FGF9, ADORA1, BTRC, MYOC, WNT5A, NOG, TSC2, DKK2, AES, SFRP4, SFRP1, GPRC5B, SFRP2, SLC29A1, DGKI, KANK1, NLGN1, LRP1, SRC, DLX5, NRXN1, SEZ6, LRP4, APCDD1, PRKCZ, NKD1, GRIN2A, ATXN1, RELN, GRK5, TERT, GPC3, DVL2, DVL3, S1PR2, CTHRC1, NGFR, GRIN2B, TBX18, BICC1, NFATC4, GRIN2D, CPE, FGFR2	3.94642e-07	3.66399e-07
GO:0070848~response to growth factor	CDKN1C, NRP2, ITGB5, TNC, LECT1, SCX, DUSP15, CHRDL1, CTGF, TMEM100, HHEX, BMPER, IBSP, FGF9, PELO, MYOG, PDGFRA, KCND3, WNT5A, NOG, ASPN, TGFBR2, GREM2, SFRP1, SFRP2, COL4A2, TNMD, FAM20C, NBL1, FAM72A, CX3CR1, ZFP423, HPGD, SRC, DLX5, CHRD, LRP4, TWIST1, PTN, LTBP3, ASCL1, ADAMTS12, THBS1, CLEC3B, TMEM204, P2RY1, PENK, GPC3, NDN, GDF10, NGFR, TGFB3, LUM, BMP7, AGT, BMP5, BMP3, BMP1, FGF18, NOX4…	3.94642e-07	3.66399e-07
GO:0010720~positive regulation of cell development	RET, SEMA5A, ROBO2, DOCK5, ATP8A2, TRF, WISP1, GOLGA2, PREX1, GLIPR2, PALM, DPYSL3, ENPP2, SOX8, EPHB2, MYOG, CAMK1D, TGIF2, MYOC, ATP6AP1, DCC, WNT5A, NOG, LIG4, OLIG2, ADRA2C, TGFBR2, GPRC5B, TMEM106B, OBSL1, NBL1, ASPA, EPHA3, CX3CR1, NLGN1, CUL7, NDRG4, GRN, SEMA3A, SHOX2, SEZ6, LPAR1, TWIST1, FOXO6, PTN, ASCL1, HOXD11, NTN1, MAPK9, ATXN1, RELN, CNR1, S1PR2, NGFR, NTRK2, ACE, TGFB3, LIMK1, BM…	4.21123e-07	3.90985e-07
GO:0010769~regulation of cell morphogenesis involved in differentiation	RET, SEMA5A, ROBO2, DOCK5, KANK1, CUL7, NLGN1, SEMA3D, SEMA3A, SHOX2, SEMA3B, LRP4, TWIST1, AATK, CACNA1A, THY1, NTN1, GOLGA2, PREX1, MAPK9, POFUT2, SIPA1L1, RELN, CDH2, GLIPR2, DPYSL2, CHN1, ENPP2, PLXNC1, EPHB2, PLXNA4, NTRK2, EPHA7, MYOC, TGFB3, NOG, WNT5A, LIMK1, NFATC4, TGFBR2, SFRP1, SFRP2, OBSL1, MGLL, EPHA3	4.21123e-07	3.90985e-07
GO:0022604~regulation of cell morphogenesis	RET, SEMA5A, ROBO2, DOCK5, SH3KBP1, WIPF1, AATK, GOLGA2, PREX1, POFUT2, SIPA1L1, CDH2, GLIPR2, DPYSL2, PALM, ENPP2, PLXNC1, EPHB2, SH3D19, EPHA7, MYOC, ATMIN, WNT5A, NOG, TPM1, TGFBR2, SFRP1, SFRP2, GAS2, ITGA7, OBSL1, MGLL, EPHA3, GAS7, KANK1, NLGN1, CUL7, CCL11, SRC, SEMA3D, SEMA3A, SHOX2, SEMA3B, LPAR1, LRP4, TWIST1, CACNA1A, PTN, THY1, NTN1, MAPK9, RELN, CHN1, MYH10, PLXNA4, NTRK2, TGFB3, LIM…	4.32507e-07	4.01555e-07
GO:0035295~tube development	RET, SEMA5A, ROBO2, GPSM2, B4GALT1, THRA, TNC, PKD2, SLC8A1, CTGF, HHEX, BMPER, FGF9, INSC, CTSH, SOX8, BTRC, TNS3, CTSD, PDGFRA, EPHA7, WNT5A, NOG, TSC2, POU3F3, AGTR1A, TGFBR2, SFRP1, VCAN, SFRP2, LOX, COL4A1, CFTR, CCL11, SRC, SHOX2, TWIST1, PTN, LTBP3, ASCL1, HOXD11, NTN1, ACAT1, ATXN1, SEPN1, HRH2, GPC3, DVL2, DVL3, CTHRC1, ST14, ACE, TGFB3, RARRES2, FOXJ1, ZIC5, BMP7, TBX18, AGT, BMP5, NFAT…	4.91105e-07	4.55959e-07
GO:0048584~positive regulation of response to stimulus	SEMA5A, SPON2, STEAP3, CD81, NRK, PARK7, CXCL14, MYLK, CTGF, RASSF2, CDH2, BMPER, FGF9, ADORA1, LEPR, CYP1B1, NUDT16, PELO, CMKLR1, PDGFRA, IGFBP3, WNT5A, TMOD2, PRKCA, DKK2, SFRP4, CACNB3, SFRP1, CACNB4, SFRP2, FRMD7, CFTR, DGKI, GPLD1, SHC2, NDRG4, DLX5, SHOX2, LPAR1, LPAR2, THY1, PRKCZ, PLA2G7, GRIN2A, TERT, PENK, DVL2, DVL3, A2M, NGFR, ACE, CADM1, TGFB3, RARRES2, EIF2AK3, INHBA, BMP7, BMP5, N…	5.51565e-07	5.12093e-07
GO:0031344~regulation of cell projection organization	RET, SEMA5A, ROBO2, ATP8A2, AATK, GOLGA2, PREX1, EFEMP1, SIPA1L1, CDH2, DPYSL2, PALM, DPYSL3, ENPP2, PLXNC1, EPHB2, EPHA7, CAMK1D, ATMIN, DCC, ITGA2, WNT5A, SFRP1, GPRC5B, SFRP2, FRMD7, TMEM106B, OBSL1, MGLL, EPHA3, KANK1, NLGN1, CUL7, NDRG4, GRN, LRP1, SRC, SEMA3D, NRXN1, NTM, SEMA3A, SHOX2, SEMA3B, SEZ6, LPAR1, LRP4, FOXO6, CACNA1A, PTN, THY1, NTN1, RELN, CNR1, CHN1, PLXNA4, NGFR, NTRK2, PRRX1,…	6.46137e-07	5.99896e-07
GO:0006796~phosphate-containing compound metabolic process	VIPR2, PID1, CD81, NRK, PARK7, ENO4, MYLK, CTGF, EFEMP1, RASSF2, CCND2, CDH2, BMPER, FGF9, PALM, ADORA1, ENPP2, LEPR, NUDT16, EPHB2, PDE8B, BTRC, STK32C, PDK2, PDGFRA, EPHA7, ENTPD2, IGFBP3, WNT5A, LMTK3, TSC2, PRKCA, RUNDC3A, SFRP4, SFRP1, CACNB4, SFRP2, WDR81, MTHFD2L, DOK7, HRASLS5, ANKK1, TRIB2, CARD14, EPHA3, DGKI, GPLD1, ATP5S, PPP1R37, SHC2, NDRG4, ISYNA1, BRSK2, NPRL2, LPAR1, TWIST1, LPAR…	7.06135e-07	6.55601e-07
GO:0006793~phosphorus metabolic process	VIPR2, PID1, CD81, NRK, PARK7, ENO4, MYLK, CTGF, EFEMP1, RASSF2, CCND2, CDH2, BMPER, FGF9, PALM, ADORA1, ENPP2, LEPR, NUDT16, EPHB2, PDE8B, BTRC, STK32C, PDK2, PDGFRA, EPHA7, ENTPD2, IGFBP3, WNT5A, LMTK3, TSC2, PRKCA, RUNDC3A, SFRP4, SFRP1, CACNB4, SFRP2, WDR81, MTHFD2L, DOK7, HRASLS5, ANKK1, TRIB2, CARD14, EPHA3, DGKI, GPLD1, ATP5S, PPP1R37, SHC2, NDRG4, ISYNA1, BRSK2, NPRL2, LPAR1, TWIST1, LPAR…	7.89355e-07	7.32865e-07
GO:0009967~positive regulation of signal transduction	SEMA5A, STEAP3, CD81, NRK, PARK7, CTGF, RASSF2, CDH2, BMPER, FGF9, ADORA1, LEPR, CYP1B1, PELO, PDGFRA, IGFBP3, WNT5A, TMOD2, PRKCA, DKK2, SFRP4, SFRP1, SFRP2, FRMD7, DGKI, SHC2, NDRG4, DLX5, SHOX2, LPAR1, LPAR2, PRKCZ, GRIN2A, TERT, DVL2, DVL3, NGFR, TGFB3, EIF2AK3, INHBA, BMP7, BMP5, NFATC4, BMP3, BMP1, FGF18, NOX4, CALM3, TAB1, FGFR2, ITM2C, CDKN1C, SRPX, THRA, SLC44A2, LRRK1, TRF, PKD2, DUSP15…	8.55162e-07	7.93962e-07
GO:0001763~morphogenesis of a branching structure	SEMA5A, B4GALT1, CCL11, COL13A1, SRC, SEMA3A, SHOX2, TNC, HOXD11, PKD2, HHEX, GPC3, CTSH, SOX8, BTRC, CTSD, PDGFRA, ST14, EPHA7, NOG, WNT5A, BMP7, AGT, AGTR1A, NFATC4, TGFBR2, SFRP1, SFRP2, COL4A1, MGP, CPE, DCHS1, FAT4, FGFR2	9.92339e-07	9.21322e-07
GO:0010647~positive regulation of cell communication	SEMA5A, STEAP3, CD81, NRK, PARK7, CTGF, RASSF2, CDH2, BMPER, FGF9, ADORA1, LEPR, CYP1B1, PELO, PDGFRA, IGFBP3, WNT5A, TMOD2, PRKCA, DKK2, SFRP4, SFRP1, SFRP2, FRMD7, CFTR, DGKI, GPLD1, SHC2, NDRG4, DLX5, SHOX2, ILDR1, LPAR1, LPAR2, PRKCZ, GRIN2A, TERT, DVL2, DVL3, GRIA4, NGFR, TGFB3, EIF2AK3, INHBA, BMP7, GRIN2B, BMP5, NFATC4, BMP3, BMP1, FGF18, NOX4, CALM3, TAB1, FGFR2, ITM2C, CDKN1C, SRPX, THRA…	1.15128e-06	1.06889e-06
GO:0045937~positive regulation of phosphate metabolic process	RET, PID1, VIPR2, CD81, NRK, LRRK1, TRF, PTH1R, PARK7, DUSP15, PKD2, ADRA1A, CTGF, AKAP12, C1QTNF3, C1QTNF2, CCND2, C1QTNF1, RASSF2, CDH2, BMPER, FGF9, GLIPR2, ADORA1, ENPP2, LEPR, MYOG, PDGFRA, EPHA7, ATP6AP1, EDN3, DCC, IGFBP3, ITGA2, WNT5A, PRKCA, ADRA2C, RUNDC3A, GFRA2, AGTR1A, TGFBR2, GPRC5B, SFRP2, ADORA2B, DOK7, TLR9, CARD14, GPLD1, DDR2, SHC2, NDRG4, CCL11, SRC, LPAR1, FAM129A, LRP4, ADCY…	1.15128e-06	1.06889e-06
GO:0010562~positive regulation of phosphorus metabolic process	RET, PID1, VIPR2, CD81, NRK, LRRK1, TRF, PTH1R, PARK7, DUSP15, PKD2, ADRA1A, CTGF, AKAP12, C1QTNF3, C1QTNF2, CCND2, C1QTNF1, RASSF2, CDH2, BMPER, FGF9, GLIPR2, ADORA1, ENPP2, LEPR, MYOG, PDGFRA, EPHA7, ATP6AP1, EDN3, DCC, IGFBP3, ITGA2, WNT5A, PRKCA, ADRA2C, RUNDC3A, GFRA2, AGTR1A, TGFBR2, GPRC5B, SFRP2, ADORA2B, DOK7, TLR9, CARD14, GPLD1, DDR2, SHC2, NDRG4, CCL11, SRC, LPAR1, FAM129A, LRP4, ADCY…	1.15128e-06	1.06889e-06
GO:0065009~regulation of molecular function	MTCH1, VIPR2, CD81, NRK, HJURP, PARK7, ANTXR1, CTGF, GOLGA2, PREX1, RASSF2, CCND2, PALM, ADORA1, LEPR, CYP1B1, CMKLR1, PDGFRA, EPHA7, WNT5A, TPM1, LMTK3, EBF2, TSC2, PRKCA, SFRP4, CACNB3, SFRP1, CACNB4, SFRP2, FRMD7, WDR81, COL4A3, DOK7, DPEP1, TRIB2, CARD14, EPHA3, CFTR, DGKI, GPLD1, PPP1R37, SHC2, NPRL2, TWIST2, LPAR1, TWIST1, LPAR2, THY1, PRKCZ, PKHD1, TERT, DVL2, DVL3, A2M, ZFP462, LRRC4B, TB…	1.15128e-06	1.06889e-06
GO:0072001~renal system development	RET, CDKN1C, ROBO2, LRP4, PCSK9, HOXD11, PKD2, ACAT1, PKHD1, BMPER, BASP1, GPC3, CTSH, SOX8, CD34, OSR2, PDGFRA, EPHA7, EMX2, ACE, MME, LAMB2, NOG, WNT5A, FOXJ1, BMP7, TBX18, AGT, AGTR1A, POU3F3, VCAN, SFRP1, FRAS1, COL4A1, COL4A4, COL4A3, DCHS1, FAT4, CRLF1, FGFR2	1.29318e-06	1.20063e-06
GO:0023056~positive regulation of signaling	SEMA5A, STEAP3, CD81, NRK, PARK7, CTGF, RASSF2, CDH2, BMPER, FGF9, ADORA1, LEPR, CYP1B1, PELO, PDGFRA, IGFBP3, WNT5A, TMOD2, PRKCA, DKK2, SFRP4, SFRP1, SFRP2, FRMD7, CFTR, DGKI, GPLD1, SHC2, NDRG4, DLX5, SHOX2, ILDR1, LPAR1, LPAR2, PRKCZ, GRIN2A, TERT, DVL2, DVL3, GRIA4, NGFR, TGFB3, EIF2AK3, INHBA, BMP7, GRIN2B, BMP5, NFATC4, BMP3, BMP1, FGF18, NOX4, CALM3, TAB1, FGFR2, ITM2C, CDKN1C, SRPX, THRA…	1.39333e-06	1.29362e-06
GO:0051128~regulation of cellular component organization	SEMA5A, COL16A1, ATP8A2, PID1, CD81, WIPF1, HJURP, ANTXR1, CLDN1, CTGF, GOLGA2, PREX1, POFUT2, EFEMP1, CDH2, DPYSL2, PALM, DPYSL3, ENPP2, PLXNC1, EPHB2, UTS2R, EPHA7, IGFBP3, WNT5A, TMOD2, TPM1, TSC2, LIG4, PRKCA, SFRP4, SFRP1, SFRP2, FRMD7, OBSL1, EPHA3, KANK4, NDRG4, CUL7, NTM, NPRL2, SHOX2, HTRA4, CLEC16A, LPAR1, TWIST1, FOXO6, CACNA1A, THY1, PRKCZ, FBLN5, PKHD1, DPP4, CNN2, DPP6, TERT, IGFBP7…	1.62956e-06	1.51294e-06
GO:0008283~cell proliferation	SEMA5A, VIPR2, PID1, CD81, NRK, TNC, SCX, PARK7, IFI30, CTGF, LOXL2, EFEMP1, CCND2, CDH2, BMPER, FGF9, ADORA1, ENPP2, CYP1B1, SOX8, NUDT16, BTRC, PELO, TNS3, UTS2R, OSR2, PDGFRA, IGFBP3, CLEC11A, WNT5A, TPM1, TSC2, LIG4, PRKCA, EML1, POU3F3, SFRP4, SFRP1, SFRP2, COL4A3, GPLD1, PTGES, NDRG4, DLX5, SHOX2, TWIST2, CHRD, TWIST1, LTBP3, PRKCZ, PKHD1, DPP4, ATXN1, GRK5, TERT, PENK, DVL2, NDN, MYH10, IL…	1.81736e-06	1.6873e-06
GO:0048858~cell projection morphogenesis	SEMA5A, ROBO2, ROBO3, NRP2, ATP8A2, AATK, TMEM141, TSKU, GOLGA2, SIPA1L1, TNN, CHL1, DPYSL2, ENPP2, HYDIN, PLXNC1, EPHB2, EPHA7, ATMIN, DCC, WNT5A, NOG, ETV1, PRKCA, CDH11, TMEM106B, OBSL1, NBL1, MGLL, EPHA3, MATN2, ITGA9, GAS7, KANK1, NLGN1, CUL7, BRSK2, NRN1, LAMA2, SRC, DLX5, SEMA3D, SEMA3A, SHOX2, SEMA3B, PCDH15, LRP4, CACNA1A, THY1, NTN1, PRKCZ, PKHD1, RELN, SLITRK2, BTBD3, CHN1, NDN, APBB2,…	2.63411e-06	2.4456e-06
GO:0071363~cellular response to growth factor stimulus	CDKN1C, NRP2, ITGB5, LECT1, SCX, DUSP15, CHRDL1, CTGF, TMEM100, HHEX, BMPER, IBSP, FGF9, PELO, MYOG, PDGFRA, KCND3, WNT5A, NOG, ASPN, TGFBR2, GREM2, SFRP1, SFRP2, COL4A2, TNMD, FAM20C, NBL1, FAM72A, CX3CR1, ZFP423, HPGD, SRC, DLX5, CHRD, LRP4, TWIST1, PTN, LTBP3, ADAMTS12, THBS1, CLEC3B, TMEM204, PENK, GPC3, NDN, GDF10, NGFR, TGFB3, BMP7, AGT, BMP5, BMP3, BMP1, FGF18, NOX4, FAT4, TAB1, FGFR2	2.70489e-06	2.51131e-06
GO:0032990~cell part morphogenesis	SEMA5A, ROBO2, ROBO3, NRP2, PID1, ATP8A2, AATK, TMEM141, TSKU, GOLGA2, SIPA1L1, TNN, CHL1, DPYSL2, ENPP2, HYDIN, PLXNC1, EPHB2, EPHA7, ATMIN, DCC, WNT5A, NOG, ETV1, PRKCA, CDH11, TMEM106B, OBSL1, NBL1, MGLL, EPHA3, MATN2, ITGA9, GAS7, KANK1, NLGN1, CUL7, BRSK2, NRN1, LAMA2, SRC, DLX5, SEMA3D, SEMA3A, SHOX2, SEMA3B, PCDH15, LRP4, CACNA1A, THY1, NTN1, PRKCZ, PKHD1, RELN, SLITRK2, BTBD3, CHN1, NDN, …	2.70489e-06	2.51131e-06
GO:0044710~single-organism metabolic process	PID1, VIPR2, SLC35B4, SCX, IFI30, ENO4, GOLGA2, RASSF2, CYP1B1, PDK2, EPHA7, ENTPD2, OXSM, COL23A1, RSAD1, PRKCA, SFRP4, WBSCR17, SFRP1, SFRP2, MTHFD2L, TRIB2, PADI1, CFTR, GPLD1, PLA1A, PTGES, ATP5S, PDXDC1, CRABP1, LPAR1, TWIST1, LPAR2, PLA2G7, PRKCZ, PKHD1, SULT1A1, ADH1, CHST12, AGMO, CHST10, SERPINH1, OTOG, ATP6V0A4, VAT1, NGFR, FUCA1, EIF2AK3, PYCR1, NFATC4, EXT2, NOX4, CALM3, PAM, MRAP2, L…	2.83263e-06	2.62992e-06
GO:0048729~tissue morphogenesis	RET, SEMA5A, NRP2, B4GALT1, TNC, SCX, PKD2, ACTG2, MYLK, TMEM100, HHEX, POFUT2, CTSH, SOX8, BTRC, CTSD, PDGFRA, EPHA7, ITGA2, WNT5A, NOG, TPM1, TSC2, AGTR1A, TGFBR2, ALDH1A3, SFRP1, SFRP2, COL4A1, ASTN2, FREM2, CCL11, SRC, SEMA3A, SHOX2, PCDH15, CHRD, TWIST1, HOXD11, NTN1, NKD1, GPC3, DVL2, DVL3, CTHRC1, EGLN1, NGFR, ST14, INHBA, ZIC5, BMP7, TBX18, AGT, BMP5, NFATC4, EXT2, FRAS1, MGP, DCHS1, FAT4…	3.10414e-06	2.88199e-06
GO:0060349~bone morphogenesis	OSR2, COL27A1, COL13A1, TGFB3, DLX5, SHOX2, SCX, TWIST1, LTBP3, HOXD11, THBS1, THBS3, TGFBR2, CYP26B1, SFRP2, MMP16, FGF18, COL9A1, SERPINH1, FGFR2	3.58415e-06	3.32765e-06
GO:0044763~single-organism cellular process	VIT, PID1, WIPF1, SCX, SLC4A4, CLDN1, TSKU, ENO4, MYLK, PREX1, DPYSL2, DPYSL3, CYP1B1, CMKLR1, UNC13C, STARD8, PRKCA, RNASE4, WDR78, EML1, DKK2, WDR81, DAAM2, SPARCL1, MYL9, PADI1, FREM2, GPLD1, COL13A1, PDXDC1, NPRL2, CRABP1, SHOX2, CLCNKB, THY1, ADAMTS12, PRKCZ, PLA2G7, ADH1, GRIN2A, ADAMTS14, TERT, C7, ADAMTS19, AGMO, SERPINH1, GM12888, IL11RA1, NGFR, ST14, ACE, CADM1, MCAM, ABCA9, EIF2AK3, D4…	3.87516e-06	3.59783e-06
GO:0001655~urogenital system development	RET, CDKN1C, ROBO2, TNC, LRP4, PCSK9, HOXD11, PKD2, ACAT1, PKHD1, BMPER, BASP1, GPC3, CTSH, SOX8, EPHB2, CD34, OSR2, PDGFRA, EPHA7, EMX2, ACE, MME, LAMB2, NOG, WNT5A, FOXJ1, BMP7, TBX18, AGT, AGTR1A, POU3F3, VCAN, SFRP1, FRAS1, COL4A1, COL4A4, COL4A3, DCHS1, FAT4, CRLF1, FGFR2	4.7344e-06	4.39558e-06
GO:0060485~mesenchyme development	RET, SEMA5A, NRP2, CUL7, SEMA3D, SEMA3A, SEMA3B, SCX, TWIST1, PKD2, THBS1, MEOX1, ACTG2, LOXL2, TMEM100, FGF9, ERBB3, GLIPR2, SOX8, ITGA4, EDN3, TGFB3, NOG, WNT5A, BMP7, BMP5, TGFBR2, SFRP1, SFRP2, CYP26C1, DCHS1, EPHA3, FGFR2	4.78924e-06	4.44649e-06
GO:0006935~chemotaxis	SEMA5A, ROBO2, ROBO3, NRP2, CXCL14, PREX1, CHL1, DPYSL2, ENPP2, PLXNC1, EPHB2, CMKLR1, PDGFRA, EPHA7, CAMK1D, EDN3, DCC, ITGA2, WNT5A, NOG, TSC2, IL16, ETV1, PRKCA, AGTR1A, NRG3, NOV, NBL1, EPHA3, MATN2, ITGA9, CX3CR1, CCL11, LAMA2, SRC, DLX5, SEMA3D, SEMA3A, SEMA3B, LPAR1, NTN1, THBS1, PLA2G7, RELN, CHN1, APBB2, MYH10, PLXNA4, NGFR, CMTM3, LAMB2, RARRES2, BMP7, FGF18	5.0044e-06	4.64626e-06
GO:0007267~cell-cell signaling	TNC, PARK7, CXCL14, TSKU, CTGF, CDH2, FGF9, ADORA1, LEPR, EPHB2, PDE8B, BTRC, UNC13C, WNT5A, TMOD2, TSC2, DKK2, SFRP4, CACNB3, SFRP1, CACNB4, SFRP2, CFTR, DGKI, GPLD1, BRSK2, DLX5, ILDR1, ILDR2, CACNA1A, CACNA1C, CPLX2, APCDD1, PRKCZ, GRIN2A, ATXN1, GRK5, TERT, HRH2, PENK, GM12888, DVL2, DVL3, GRIA4, NGFR, INHBA, GRIN2B, SYT7, NFATC4, GRIN2D, CPE, FGFR2, THRA, LRRK1, TAZ, CPZ, ADRA1A, WISP1, SMPD…	5.18722e-06	4.81599e-06
GO:0042063~gliogenesis	NFIX, LAMA2, LPAR1, DTX1, TRF, PTN, ASCL1, APCDD1, ATXN1, EFEMP1, MMP24, RELN, CDH2, ERBB3, TERT, P2RY1, PENK, ENPP2, NDN, SOX8, TSPAN2, BOK, IL33, NTRK2, GSN, MYOC, LGI4, LAMB2, NOG, OLIG2, MIAT, AGT, MXRA8, NF2, ASPA, MATN2	5.44212e-06	5.05266e-06
GO:0042330~taxis	SEMA5A, ROBO2, ROBO3, NRP2, CXCL14, PREX1, CHL1, DPYSL2, ENPP2, PLXNC1, EPHB2, CMKLR1, PDGFRA, EPHA7, CAMK1D, EDN3, DCC, ITGA2, WNT5A, NOG, TSC2, IL16, ETV1, PRKCA, AGTR1A, NRG3, NOV, NBL1, EPHA3, MATN2, ITGA9, CX3CR1, CCL11, LAMA2, SRC, DLX5, SEMA3D, SEMA3A, SEMA3B, LPAR1, NTN1, THBS1, PLA2G7, RELN, CHN1, APBB2, MYH10, PLXNA4, NGFR, CMTM3, LAMB2, RARRES2, BMP7, FGF18	5.49889e-06	5.10536e-06
GO:0007411~axon guidance	SEMA5A, ROBO2, ROBO3, NRP2, LAMA2, DLX5, SRC, SEMA3D, SEMA3A, SEMA3B, NTN1, RELN, CHL1, DPYSL2, CHN1, APBB2, PLXNC1, EPHB2, MYH10, PLXNA4, NGFR, EPHA7, LAMB2, DCC, NOG, WNT5A, ETV1, BMP7, EPHA3, MATN2	6.18198e-06	5.73957e-06
GO:0097485~neuron projection guidance	SEMA5A, ROBO2, ROBO3, NRP2, LAMA2, DLX5, SRC, SEMA3D, SEMA3A, SEMA3B, NTN1, RELN, CHL1, DPYSL2, CHN1, APBB2, PLXNC1, EPHB2, MYH10, PLXNA4, NGFR, EPHA7, LAMB2, DCC, NOG, WNT5A, ETV1, BMP7, EPHA3, MATN2	6.7987e-06	6.31215e-06
GO:0007507~heart development	ROBO2, NRP2, COL14A1, SCX, TAZ, PKD2, ADRA1A, WISP1, SLC8A1, TMEM100, HHEX, FGF9, POFUT1, PDGFRA, ITGA4, GAA, WNT5A, NOG, TPM1, TSC2, AGTR1A, TGFBR2, ADAM19, VCAN, SFRP2, LOX, EPHA3, FREM2, NDRG4, LRP1, SHOX2, TWIST1, CACNA1C, PTN, THBS1, ERBB3, GPC3, DVL2, DVL3, MYH10, EGLN1, ACE, TGFB3, FOXJ1, BMP7, TBX18, AGT, BICC1, BMP5, NFATC4, NOX4, CPE, DCHS1, PI16, FAT4, TAB1, PAM, FGFR2	7.16341e-06	6.65076e-06
GO:0050790~regulation of catalytic activity	MTCH1, VIPR2, CD81, NRK, PARK7, ANTXR1, CTGF, PREX1, RASSF2, CCND2, PALM, ADORA1, LEPR, PDGFRA, EPHA7, WNT5A, TPM1, LMTK3, TSC2, PRKCA, SFRP1, SFRP2, WDR81, COL4A3, DOK7, DPEP1, TRIB2, EPHA3, DGKI, GPLD1, PPP1R37, SHC2, NPRL2, LPAR1, LPAR2, THY1, PRKCZ, TERT, DVL2, DVL3, A2M, LRRC4B, TBC1D8B, COL28A1, TMEM132C, NGFR, ACE, AMBP, TGFB3, EIF2AK3, BMP7, CCPG1, FGF18, NOX4, CALM3, NF2, TAB1, FGFR2, CS…	9.54682e-06	8.8636e-06
GO:0061138~morphogenesis of a branching epithelium	SEMA5A, B4GALT1, CCL11, SRC, SEMA3A, TNC, HOXD11, PKD2, HHEX, GPC3, CTSH, SOX8, BTRC, CTSD, PDGFRA, ST14, NOG, WNT5A, BMP7, AGT, AGTR1A, NFATC4, TGFBR2, SFRP1, SFRP2, COL4A1, MGP, DCHS1, FAT4, FGFR2	9.95665e-06	9.2441e-06
GO:0090596~sensory organ morphogenesis	ATP8A2, DLX5, PCDH15, NRL, TWIST1, THY1, PTN, NTN1, TSKU, CYP26B1, EFEMP1, FGF9, ZIC1, DVL2, DVL3, SOX8, EPHB2, CTHRC1, OSR2, NTRK2, MYO15, IRX5, PRRX1, NOG, WNT5A, DIO3, MYO7A, MIAT, BMP7, TBX18, TSHR, ALDH1A3, SDK1, MFAP2, NEUROG1, FGFR2	1.20064e-05	1.11472e-05
GO:0065008~regulation of biological quality	PID1, KDELR1, WIPF1, SCX, IFI30, SLC4A4, CLDN1, PREX1, RASSF2, DPYSL2, ANPEP, CYP1B1, SOX8, EPHB2, BTRC, PDK2, UNC13C, UTS2R, EPHA7, ENTPD2, PRKCA, SFRP4, SFRP1, KDELR3, NBL1, MYL9, CFTR, GPLD1, SLC22A3, CRABP1, PCDH15, LPAR1, TMTC2, THY1, PRKCZ, PKHD1, SULT1A1, ADH1, GRIN2A, TERT, C7, ATP6V0A4, GPM6B, NGFR, ACE, EIF2AK3, PYCR1, NBEAL2, A1CF, GRIN2B, NFATC4, GRIN2D, TADA2A, COL9A1, NOX4, CALM3, P…	1.22312e-05	1.13558e-05
GO:0043408~regulation of MAPK cascade	CD81, NRK, TRF, DUSP15, ADRA1A, CTGF, C1QTNF3, C1QTNF2, C1QTNF1, RASSF2, CDH2, BMPER, FGF9, GLIPR2, ADORA1, LEPR, PDGFRA, EPHA7, MYOC, ATP6AP1, EDN3, DCC, IGFBP3, WNT5A, TSC2, PRKCA, ADRA2C, SFRP4, SFRP1, SFRP2, TLR9, TRIB2, SHC2, NDRG4, CCL11, TNXB, SRC, LPAR1, LPAR2, THBS1, PRKCZ, PKHD1, MAPK9, P2RY1, DVL2, DVL3, GDF10, NGFR, NTRK2, TGFB3, INHBA, BMP7, GRIN2B, AGT, BMP5, BMP3, BMP1, FGF18, NOX4…	1.22312e-05	1.13558e-05
GO:0030111~regulation of Wnt signaling pathway	KANK1, THRA, LRP1, DLX5, SRC, LRRK1, LRP4, TAZ, APCDD1, NKD1, TSKU, HHEX, CDH2, FGF9, TERT, GPC3, DVL2, BTRC, CTHRC1, NOG, WNT5A, TSC2, TBX18, BICC1, DKK2, AES, NFATC4, SFRP4, SFRP1, GPRC5B, SFRP2, FGFR2	1.28534e-05	1.19335e-05
GO:0048754~branching morphogenesis of an epithelial tube	SEMA5A, B4GALT1, CCL11, SRC, TNC, HOXD11, PKD2, HHEX, GPC3, CTSH, SOX8, BTRC, CTSD, PDGFRA, NOG, WNT5A, BMP7, AGT, AGTR1A, NFATC4, TGFBR2, SFRP2, COL4A1, MGP, DCHS1, FAT4, FGFR2	1.36088e-05	1.26349e-05
GO:1902531~regulation of intracellular signal transduction	SEMA5A, STEAP3, CD81, NRK, PARK7, CTGF, PREX1, ARHGAP42, RASSF2, CDH2, BMPER, FGF9, ADORA1, LEPR, CYP1B1, BTRC, CMKLR1, PDGFRA, EPHA7, IGFBP3, WNT5A, TSC2, PRKCA, SFRP4, SFRP1, SFRP2, FRMD7, TRIB2, DGKI, SHC2, NDRG4, ARHGEF26, NPRL2, LPAR1, TWIST1, LPAR2, PRKCZ, PKHD1, DVL2, DVL3, LRRC4B, NGFR, SPHKAP, TGFB3, EIF2AK3, INHBA, BMP7, GRIN2B, BMP5, BMP3, BMP1, FGF18, RCAN3, NOX4, CALM3, NF2, TAB1, FG…	1.41144e-05	1.31043e-05
GO:0042127~regulation of cell proliferation	SEMA5A, VIPR2, PID1, CD81, NRK, TNC, SCX, IFI30, CTGF, EFEMP1, CCND2, CDH2, FGF9, ADORA1, ENPP2, CYP1B1, SOX8, NUDT16, TNS3, UTS2R, OSR2, PDGFRA, IGFBP3, CLEC11A, WNT5A, TPM1, TSC2, LIG4, PRKCA, POU3F3, SFRP4, SFRP1, SFRP2, GPLD1, PTGES, NDRG4, DLX5, SHOX2, TWIST2, CHRD, TWIST1, LTBP3, PRKCZ, PKHD1, DPP4, CNN2, ATXN1, GRK5, TERT, DVL2, NDN, IL11RA1, CD276, SRPK2, NGFR, ACE, TGFB3, INHBA, BMP7, BM…	1.46565e-05	1.36076e-05
GO:0001822~kidney development	RET, CDKN1C, ROBO2, LRP4, PCSK9, HOXD11, PKD2, ACAT1, PKHD1, BMPER, BASP1, GPC3, CTSH, SOX8, CD34, OSR2, PDGFRA, EPHA7, ACE, MME, LAMB2, NOG, FOXJ1, BMP7, AGT, AGTR1A, POU3F3, VCAN, SFRP1, FRAS1, COL4A4, COL4A3, DCHS1, FAT4, CRLF1, FGFR2	1.70954e-05	1.58719e-05
GO:0001934~positive regulation of protein phosphorylation	RET, CD81, NRK, LRRK1, TRF, PARK7, DUSP15, PKD2, ADRA1A, CTGF, C1QTNF3, C1QTNF2, CCND2, C1QTNF1, RASSF2, CDH2, BMPER, FGF9, GLIPR2, ADORA1, ENPP2, LEPR, PDGFRA, EPHA7, ATP6AP1, EDN3, DCC, IGFBP3, WNT5A, PRKCA, ADRA2C, GFRA2, AGTR1A, TGFBR2, GPRC5B, SFRP2, DOK7, TLR9, CARD14, DDR2, SHC2, NDRG4, CCL11, SRC, LPAR1, FAM129A, LRP4, LPAR2, THBS1, PRKCZ, CAMKK1, MAPK9, RELN, ERBB3, P2RY1, DVL2, DVL3, S1…	1.85091e-05	1.71845e-05
GO:0008284~positive regulation of cell proliferation	SEMA5A, COL18A1, B4GALT1, PID1, CD81, TNC, TRF, SCX, PTH1R, WISP1, CTGF, CCND2, EFEMP1, FGF9, ENPP2, CTSH, SOX8, NUDT16, TNS3, UTS2R, PDGFRA, OSR2, EDN3, ITGA2, WNT5A, CLEC11A, NOG, LIG4, PRKCA, F3, POU3F3, AGTR1A, TGFBR2, SFRP1, SFRP2, ADORA2B, DDR2, CX3CR1, GRN, CCL11, DLX5, SHOX2, TWIST2, CHRD, TWIST1, PTN, LTBP3, ASCL1, NTN1, THBS1, PRKCZ, PKHD1, DPP4, CST3, ATXN1, SEPN1, GRK5, TERT, IL11RA1,…	1.87927e-05	1.74478e-05
GO:0050808~synapse organization	NLGN1, NRXN1, ZC4H2, LRRC4, SEZ6, TNC, LRP4, CACNA1A, PTN, RELN, SRPX2, SLITRK2, CDH2, PALM, EPHB2, LRRC4B, NTRK2, EPHA7, CADM1, LAMB2, WNT5A, PRKCA, NFATC4, SDK1, CACNB3, CACNB4, COL4A1, DOK7, COL4A5, PDZRN3, FGFR2	2.06116e-05	1.91365e-05
GO:0048705~skeletal system morphogenesis	THRA, COL13A1, DLX5, SHOX2, TWIST2, SCX, TWIST1, LTBP3, HOXD11, THBS1, THBS3, CTGF, CYP26B1, SERPINH1, OSR2, PDGFRA, COL27A1, IRX5, PRRX1, TGFB3, NOG, UNCX, BMP7, TGFBR2, TBX15, SFRP1, SFRP2, MMP16, FGF18, COL9A1, FGFR2	2.24686e-05	2.08606e-05
GO:0002062~chondrocyte differentiation	OSR2, COL27A1, SHOX2, EIF2AK3, SCX, PRKCA, LTBP3, PTH1R, HOXD11, ADAMTS12, LOXL2, TGFBR2, EFEMP1, SFRP2, FGF9, NOV, FGF18, SERPINH1, GPLD1	2.47338e-05	2.29637e-05
GO:0051271~negative regulation of cellular component movement	SEMA5A, CX3CR1, KANK1, NDRG4, LRP1, SEMA3D, SEMA3A, SEMA3B, CHRD, THY1, PTN, MEOX2, THBS1, CYGB, PKHD1, CNN2, DPYSL3, ADORA1, CYP1B1, SRGAP3, SRGAP1, IL33, IGFBP3, NOG, WNT5A, TPM1, SFRP1, SFRP2, NRG3, NOV, DPEP1, NBL1, RECK	3.12584e-05	2.90214e-05
GO:0007178~transmembrane receptor protein serine/threonine kinase signaling pathway	CDKN1C, ZFP423, HPGD, ITGB5, DLX5, SRC, HEXA, CHRD, SCX, LRP4, TRF, LTBP3, DUSP15, THBS1, CHRDL1, TMEM100, BMPER, FGF9, GPC3, PELO, GDF10, TGIF2, TGFB3, NOG, WNT5A, INHBA, BMP7, ASPN, BMP5, TGFBR2, GREM2, BMP3, SFRP1, SFRP2, BMP1, NOV, TAB1, NBL1	3.16529e-05	2.93877e-05
GO:0072073~kidney epithelium development	RET, ROBO2, EPHA7, LAMB2, NOG, FOXJ1, HOXD11, PKD2, BMP7, POU3F3, AGT, AGTR1A, ACAT1, VCAN, SFRP1, BMPER, BASP1, GPC3, SOX8, DCHS1, FAT4, CD34, CRLF1, FGFR2	3.19397e-05	2.9654e-05
GO:0040013~negative regulation of locomotion	SEMA5A, ROBO2, CX3CR1, KANK1, NDRG4, LRP1, SEMA3D, SEMA3A, SEMA3B, CHRD, THY1, PTN, MEOX2, THBS1, CYGB, CNN2, DPYSL3, ADORA1, CYP1B1, SRGAP3, SRGAP1, IL33, IGFBP3, NOG, WNT5A, TPM1, SFRP1, SFRP2, NRG3, NOV, DPEP1, NBL1, RECK	3.61411e-05	3.35546e-05
GO:0051962~positive regulation of nervous system development	RET, SEMA5A, ROBO2, ATP8A2, TRF, GOLGA2, PALM, DPYSL3, ENPP2, SOX8, EPHB2, CAMK1D, TGIF2, DCC, WNT5A, NOG, LIG4, PRKCA, OLIG2, ADRA2C, GPRC5B, TMEM106B, OBSL1, NBL1, ASPA, EPHA3, CX3CR1, NLGN1, CUL7, NDRG4, GRN, NRXN1, SEMA3A, SHOX2, SEZ6, LPAR1, FOXO6, PTN, ASCL1, NTN1, ATXN1, SRPX2, RELN, SLITRK2, CNR1, LRRC4B, NGFR, NTRK2, ACE, LIMK1, BMP7, BMP5, NEUROG1	3.63618e-05	3.37595e-05
GO:0051336~regulation of hydrolase activity	MTCH1, CSRNP3, WFDC1, PARK7, ADRA1A, ANTXR1, CTGF, PREX1, SIPA1L1, GM2A, LEPR, CTSH, BOK, PDGFRA, EPHA7, ITGA2, WNT5A, TPM1, LMTK3, TSC2, F3, AGTR1A, VCAN, SFRP2, WDR81, COL4A3, TLR9, DPEP1, EPHA3, GPLD1, DGKI, PPP1R37, ITIH2, CCL11, LRP1, SRC, RGS16, LPAR1, THY1, TFPI, THBS1, PRKCZ, CST3, MAPK9, PERP, CHN1, SPOCK3, GPC3, DVL2, DVL3, A2M, TBC1D8B, EGLN1, COL28A1, NGFR, NTRK2, TMEM132C, GSN, AMBP,…	3.86163e-05	3.58527e-05
GO:0030900~forebrain development	SEMA5A, ROBO2, CX3CR1, NRP2, PTPRS, LRP1, SRC, SEMA3A, LPAR1, SLC1A2, CHRD, PTN, ASCL1, TSKU, SLC8A1, HHEX, RELN, CDH2, CRTAC1, MDK, DPYSL2, BTBD3, EPHB2, MYH10, PITX1, PLXNA4, NTRK2, EMX2, NDE1, NOG, WNT5A, DCLK2, UNCX, INHBA, ZIC5, OLIG2, POU3F3, DCLK1, ALDH1A3, NRG3, FAT4, NF2, FGFR2	4.30612e-05	3.99795e-05
GO:0001649~osteoblast differentiation	DLX5, SHOX2, TWIST2, TNC, CHRD, TWIST1, RRBP1, PTH1R, MRC2, IBSP, FGF9, PENK, SOX8, CD276, CTHRC1, GDF10, MYOC, ATP6AP1, IFI204, IGFBP3, NOG, BMP7, BMP3, VCAN, SFRP1, SFRP2, TMEM119, FAM20C, DDR2	4.57113e-05	4.244e-05
GO:0042327~positive regulation of phosphorylation	RET, CD81, NRK, LRRK1, TRF, PARK7, DUSP15, PKD2, ADRA1A, CTGF, C1QTNF3, C1QTNF2, CCND2, C1QTNF1, RASSF2, CDH2, BMPER, FGF9, GLIPR2, ADORA1, ENPP2, LEPR, MYOG, PDGFRA, EPHA7, ATP6AP1, EDN3, DCC, IGFBP3, WNT5A, PRKCA, ADRA2C, GFRA2, AGTR1A, TGFBR2, GPRC5B, SFRP2, DOK7, TLR9, CARD14, DDR2, SHC2, NDRG4, CCL11, SRC, LPAR1, FAM129A, LRP4, LPAR2, THBS1, PRKCZ, CAMKK1, MAPK9, RELN, ERBB3, P2RY1, DVL2, DV…	4.68911e-05	4.35353e-05
GO:0050769~positive regulation of neurogenesis	RET, SEMA5A, ROBO2, CX3CR1, CUL7, NDRG4, NLGN1, GRN, ATP8A2, SEMA3A, SHOX2, SEZ6, LPAR1, FOXO6, TRF, PTN, ASCL1, NTN1, GOLGA2, ATXN1, RELN, CNR1, DPYSL3, PALM, ENPP2, SOX8, EPHB2, NGFR, NTRK2, CAMK1D, ACE, TGIF2, DCC, NOG, WNT5A, LIMK1, LIG4, OLIG2, ADRA2C, BMP7, BMP5, GPRC5B, TMEM106B, ASPA, NEUROG1, OBSL1, NBL1, EPHA3	5.09975e-05	4.73478e-05
GO:0060541~respiratory system development	GPSM2, THRA, DLX5, TNC, LTBP3, PTN, ASCL1, CTGF, HHEX, ATXN1, SEPN1, FGF9, INSC, GPC3, HYDIN, CTSH, TNS3, CTSD, PDGFRA, ACE, TGFB3, NOG, WNT5A, FOXJ1, TGFBR2, ALDH1A3, LOX, FGF18, MGP, TAB1, CFTR, FGFR2	5.3127e-05	4.9325e-05
GO:0048839~inner ear development	ATP8A2, DLX5, PCDH15, NTN1, CXCL14, BMPER, FGF9, ZIC1, DVL2, DVL3, IGFBP7, EPHB2, CTHRC1, MYO15, IFI204, PRRX1, TGFB3, WNT5A, MYO7A, TBX18, TSHR, ALDH1A3, DCHS1, FAT4, NEUROG1, KCNK3, FREM2, FGFR2	5.71991e-05	5.31056e-05
GO:0009790~embryo development	RET, CDKN1C, NRP2, ATP8A2, ITGB5, NRK, SCX, MEOX2, PKD2, PCSK6, MEOX1, SLC8A1, HOXA10, TMEM100, HHEX, POFUT2, CYP26B1, EFEMP1, FGF9, POFUT1, ZIC1, SOX8, EPHB2, PITX1, RMRP, PDGFRA, OSR2, TGIF2, ITGA4, ITGA2, WNT5A, NOG, TPM1, TSC2, LIG4, MYO7A, TGFBR2, ALDH1A3, GREM2, SFRP1, RCN1, SFRP2, COL4A2, MMP16, ITGA7, GRN, DLX5, SEMA3A, SHOX2, TWIST2, PCDH15, CHRD, LRP4, TWIST1, CACNA1C, HOXD11, NTN1, GPC…	5.88009e-05	5.45928e-05
GO:0042325~regulation of phosphorylation	PID1, CD81, NRK, PARK7, CTGF, RASSF2, CCND2, CDH2, BMPER, FGF9, ADORA1, ENPP2, LEPR, PDGFRA, EPHA7, IGFBP3, WNT5A, TSC2, PRKCA, SFRP4, SFRP1, SFRP2, DOK7, TRIB2, CARD14, SHC2, NDRG4, NPRL2, LPAR1, TWIST1, LPAR2, THY1, PRKCZ, PKHD1, ATXN1, DVL2, DVL3, LRRC4B, NGFR, ACE, TGFB3, RARRES2, EIF2AK3, INHBA, BMP7, GRIN2B, BMP5, BMP3, BMP1, TADA2A, FGF18, NOX4, NF2, TAB1, FGFR2, RET, CDKN1C, 1500015O10RIK…	6.11931e-05	5.68138e-05
GO:0010977~negative regulation of neuron projection development	SEMA5A, NGFR, KANK1, NLGN1, EPHA7, LRP1, SEMA3D, NTM, SEMA3A, WNT5A, SEMA3B, SEZ6, LPAR1, LRP4, AATK, THY1, NTN1, NFATC4, EFEMP1, DPYSL3, EPHB2, EPHA3, ITM2C	6.31733e-05	5.86523e-05
GO:0043583~ear development	ATP8A2, DLX5, PCDH15, NTN1, CXCL14, BMPER, FGF9, ZIC1, DVL2, DVL3, IGFBP7, EPHB2, CTHRC1, OSR2, MYO15, IFI204, PRRX1, TGFB3, NOG, WNT5A, MYO7A, TBX18, TSHR, ALDH1A3, DCHS1, FAT4, NEUROG1, KCNK3, FREM2, FGFR2	6.83595e-05	6.34673e-05
GO:0021537~telencephalon development	ROBO2, CX3CR1, NRP2, PTPRS, LRP1, SEMA3A, LPAR1, SLC1A2, ASCL1, TSKU, SLC8A1, RELN, CDH2, CRTAC1, MDK, DPYSL2, BTBD3, EPHB2, MYH10, PLXNA4, NTRK2, EMX2, NDE1, WNT5A, DCLK2, UNCX, INHBA, POU3F3, ALDH1A3, NRG3, FAT4, NF2	6.96848e-05	6.46978e-05
GO:0071772~response to BMP	GDF10, ZFP423, DLX5, KCND3, NOG, WNT5A, CHRD, SCX, LRP4, ADAMTS12, BMP7, CHRDL1, BMP5, TMEM100, GREM2, BMP3, SFRP1, BMP1, SFRP2, BMPER, TNMD, GPC3, NBL1, PELO	6.96848e-05	6.46978e-05
GO:0071773~cellular response to BMP stimulus	GDF10, ZFP423, DLX5, KCND3, NOG, WNT5A, CHRD, SCX, LRP4, ADAMTS12, BMP7, CHRDL1, BMP5, TMEM100, GREM2, BMP3, SFRP1, BMP1, SFRP2, BMPER, TNMD, GPC3, NBL1, PELO	6.96848e-05	6.46978e-05
GO:0050770~regulation of axonogenesis	RET, SEMA5A, ROBO2, SEMA3D, SEMA3A, SHOX2, SEMA3B, LRP4, AATK, CACNA1A, THY1, NTN1, GOLGA2, SIPA1L1, CDH2, DPYSL2, CHN1, PLXNC1, EPHB2, PLXNA4, NTRK2, EPHA7, WNT5A, LIMK1, MGLL	7.57087e-05	7.02906e-05
GO:0001932~regulation of protein phosphorylation	PID1, CD81, NRK, PARK7, CTGF, RASSF2, CCND2, CDH2, BMPER, FGF9, ADORA1, ENPP2, LEPR, PDGFRA, EPHA7, IGFBP3, WNT5A, TSC2, PRKCA, SFRP4, SFRP1, SFRP2, DOK7, TRIB2, CARD14, SHC2, NDRG4, LPAR1, TWIST1, LPAR2, THY1, PRKCZ, PKHD1, DVL2, DVL3, LRRC4B, NGFR, ACE, TGFB3, RARRES2, EIF2AK3, INHBA, BMP7, GRIN2B, BMP5, BMP3, BMP1, TADA2A, FGF18, NOX4, NF2, TAB1, FGFR2, RET, 1500015O10RIK, LRRK1, LRRC4, TRF, P…	7.57087e-05	7.02906e-05
GO:0031589~cell-substrate adhesion	VIT, DOCK5, KANK1, TNXB, COL16A1, COL13A1, ITGB5, SRC, THY1, PTN, ADAMTS12, THBS1, PRKCZ, NID2, ANTXR1, CTGF, PREX1, EGFLAM, TNN, ENPP2, EMILIN1, CD34, EDIL3, GPM6B, EGFL6, MYOC, ITGA4, ITGA2, AGT, SFRP1, CCDC80, COL5A3, ITGA10, EPHA3	8.53273e-05	7.92209e-05
GO:0042471~ear morphogenesis	OSR2, MYO15, ATP8A2, PRRX1, DLX5, NOG, WNT5A, PCDH15, MYO7A, NTN1, TBX18, TSHR, ALDH1A3, FGF9, ZIC1, DVL2, DVL3, EPHB2, NEUROG1, FGFR2, CTHRC1	8.6843e-05	8.06281e-05
GO:0048585~negative regulation of response to stimulus	SEMA5A, PID1, FAIM2, PARK7, TSKU, ARHGAP42, RASSF2, CDH2, BMPER, FGF9, PALM, ADORA1, PDGFRA, WNT5A, TSC2, PRKCA, DKK2, SFRP4, SFRP1, SFRP2, NBL1, NDRG4, NPRL2, CHRD, TWIST1, THY1, APCDD1, ADAMTS12, PRKCZ, PKHD1, ATXN1, GRK5, TERT, A2M, CD276, LRRC4B, NGFR, TGFB3, PYCR1, BMP7, BMP5, NFATC4, NF2, ROBO2, LRRC4, LECT1, WFDC1, TAZ, PKD2, ADRA1A, CHRDL1, C1QTNF3, HHEX, CYP26B1, C1QTNF1, RNF152, CD34, B…	8.9186e-05	8.28034e-05
GO:0042472~inner ear morphogenesis	MYO15, ATP8A2, PRRX1, DLX5, WNT5A, PCDH15, MYO7A, NTN1, TBX18, TSHR, ALDH1A3, FGF9, ZIC1, DVL2, DVL3, EPHB2, NEUROG1, FGFR2, CTHRC1	8.9186e-05	8.28034e-05
GO:0007528~neuromuscular junction development	NTRK2, LAMB2, ZC4H2, TNC, LRP4, PTN, CACNB3, CACNB4, COL4A1, DOK7, COL4A5, PDZRN3, FGFR2	8.92831e-05	8.28935e-05
GO:0030324~lung development	GPSM2, THRA, TNC, LTBP3, PTN, ASCL1, CTGF, HHEX, ATXN1, SEPN1, FGF9, INSC, GPC3, CTSH, TNS3, CTSD, PDGFRA, ACE, TGFB3, NOG, WNT5A, FOXJ1, TGFBR2, LOX, FGF18, MGP, TAB1, CFTR, FGFR2	9.04097e-05	8.39395e-05
GO:0032270~positive regulation of cellular protein metabolic process	MTCH1, CD81, NRK, PARK7, ANTXR1, CTGF, GOLGA2, RASSF2, CCND2, CDH2, BMPER, FGF9, ADORA1, ENPP2, LEPR, CYP1B1, BTRC, PDGFRA, EPHA7, IGFBP3, WNT5A, PRKCA, SFRP2, COL4A3, DOK7, TRIB2, CARD14, GPLD1, SHC2, NDRG4, LPAR1, LPAR2, PRKCZ, DVL2, DVL3, NGFR, ACE, TGFB3, RARRES2, EIF2AK3, INHBA, BMP7, BMP5, BMP3, BMP1, TADA2A, FGF18, NOX4, CALM3, TAB1, FGFR2, RET, LRRK1, PCSK9, TRF, PKD2, DUSP15, ADRA1A, C1Q…	9.08722e-05	8.4369e-05
GO:0035556~intracellular signal transduction	SEMA5A, STEAP3, CD81, NRK, PARK7, SLC8A1, CTGF, RAB43, PREX1, DOCK11, ARHGAP42, RASSF2, CDH2, BMPER, FGF9, ADORA1, LEPR, CYP1B1, BTRC, TNS3, STK32C, PDK2, CMKLR1, UNC13C, PDGFRA, EPHA7, IGFBP3, WNT5A, TSC2, PRKCA, SFRP4, SFRP1, RAB30, RAB31, SFRP2, FRMD7, TRIB2, DGKI, SHC2, NDRG4, BRSK2, ARHGEF26, NPRL2, LPAR1, TWIST1, LPAR2, PRKCZ, FHIT, PKHD1, DVL2, DVL3, SRGAP1, LRRC4B, SRPK2, NGFR, SPHKAP, RH…	9.12514e-05	8.4721e-05
GO:1901342~regulation of vasculature development	SEMA5A, CX3CR1, CCL11, LECT1, PTN, MEOX2, ISM1, THBS1, TMEM100, HHEX, SRPX2, TERT, ENPP2, CYP1B1, CTSH, CD34, EGLN1, NGFR, UTS2R, PTGIS, WNT5A, PRKCA, BMP7, F3, AGT, TGFBR2, SFRP2, COL4A2, ADORA2B, TNMD, COL4A3	9.35321e-05	8.68385e-05
GO:0060562~epithelial tube morphogenesis	RET, SEMA5A, B4GALT1, CCL11, SRC, TNC, TWIST1, HOXD11, PKD2, NTN1, HHEX, GPC3, DVL2, DVL3, CTSH, SOX8, BTRC, CTSD, CTHRC1, PDGFRA, ST14, EPHA7, NOG, WNT5A, TSC2, ZIC5, BMP7, AGT, AGTR1A, BMP5, NFATC4, TGFBR2, SFRP1, SFRP2, COL4A1, MGP, DCHS1, FAT4, FGFR2	9.60541e-05	8.91799e-05
GO:0009611~response to wounding	B4GALT1, TNC, WFDC1, MYLK, HHEX, C1QTNF1, MDK, CHL1, DPYSL3, ANXA8, CD34, MYOG, PDGFRA, ENTPD2, ITGA2, WNT5A, NOG, TPM1, PRKCA, ADRA2C, F3, TGFBR2, LOX, NOV, MATN4, MYL9, MATN2, ITGA9, KANK1, SLC1A2, TFPI, THBS1, PAPSS2, CST3, CNN2, GRIN2A, SEPN1, P2RY1, MYH10, NGFR, GSN, LAMB2, TGFB3, MCAM, AHNAK2, FAM46A, NBEAL2, SYT7, IGSF10	9.63072e-05	8.94149e-05
GO:0040017~positive regulation of locomotion	RET, SEMA5A, DOCK5, COL18A1, CCL11, SRC, SEMA3D, SEMA3A, SEMA3B, LPAR1, TWIST1, TRF, THBS1, PLA2G7, NTN1, CXCL14, SLC8A1, MYLK, PREX1, RELN, SRPX2, TERT, GLIPR2, ENPP2, CYP1B1, CTSH, CMKLR1, PDGFRA, CAMK1D, MYOC, ITGA4, EDN3, ITGA2, MCAM, RARRES2, WNT5A, MMP3, IL16, PRKCA, F3, AGT, TGFBR2, FGF18, NOX4, GPLD1, DDR2	9.96451e-05	9.2514e-05
GO:0048519~negative regulation of biological process	PID1, VIPR2, SCX, ISM1, IFI30, ANTXR1, TSKU, GOLGA2, RASSF2, ANPEP, DPYSL3, CYP1B1, SOX8, EPHB2, BTRC, CMKLR1, UTS2R, EPHA7, PRKCA, DKK2, SFRP4, SFRP1, SFRP2, WDR81, ASTN2, NBL1, TRIB2, EPHA3, GPLD1, PTGES, PPP1R37, NPRL2, SHOX2, TWIST2, LPAR1, TWIST1, THY1, ADAMTS12, APCDD1, PRKCZ, PKHD1, GRIN2A, TERT, A2M, GPM6B, VAT1, SRPK2, NGFR, ACE, EIF2AK3, DCLK2, PYCR1, DCLK1, NFATC4, NOX4, CALM3, ITM2A, …	0.000100669	9.34643e-05
GO:0051247~positive regulation of protein metabolic process	MTCH1, CD81, NRK, PARK7, ANTXR1, CTGF, GOLGA2, RASSF2, CCND2, CDH2, BMPER, FGF9, ADORA1, ENPP2, LEPR, CYP1B1, BTRC, PDGFRA, EPHA7, IGFBP3, WNT5A, PRKCA, SFRP2, COL4A3, DOK7, TRIB2, CARD14, GPLD1, SHC2, NDRG4, LPAR1, LPAR2, PRKCZ, DVL2, DVL3, CD276, NGFR, ACE, RHBDD3, TGFB3, RARRES2, EIF2AK3, INHBA, BMP7, BMP5, BMP3, BMP1, TADA2A, FGF18, NOX4, CALM3, TAB1, FGFR2, RET, LRRK1, PCSK9, TRF, PKD2, DUSP…	0.000105179	9.7652e-05
GO:0006468~protein phosphorylation	PID1, CD81, NRK, PARK7, MYLK, CTGF, EFEMP1, RASSF2, CCND2, CDH2, BMPER, FGF9, ADORA1, ENPP2, LEPR, EPHB2, STK32C, PDK2, PDGFRA, EPHA7, IGFBP3, WNT5A, LMTK3, TSC2, PRKCA, SFRP4, SFRP1, SFRP2, DOK7, ANKK1, TRIB2, CARD14, EPHA3, SHC2, NDRG4, BRSK2, LPAR1, TWIST1, LPAR2, THY1, PRKCZ, PKHD1, GRK5, DVL2, DVL3, LRRC4B, SRPK2, NGFR, ACE, RHBDD3, TGFB3, RARRES2, EIF2AK3, DCLK2, INHBA, BMP7, GRIN2B, DCLK1,…	0.000108897	0.000101104
GO:2000147~positive regulation of cell motility	RET, SEMA5A, DOCK5, COL18A1, CCL11, SRC, SEMA3D, SEMA3A, SEMA3B, LPAR1, TWIST1, TRF, THBS1, PLA2G7, NTN1, CXCL14, SLC8A1, MYLK, PREX1, RELN, SRPX2, TERT, GLIPR2, ENPP2, CYP1B1, CTSH, CMKLR1, PDGFRA, CAMK1D, MYOC, ITGA4, EDN3, ITGA2, MCAM, RARRES2, WNT5A, MMP3, PRKCA, F3, AGT, TGFBR2, FGF18, NOX4, GPLD1, DDR2	0.000108897	0.000101104
GO:0030323~respiratory tube development	GPSM2, THRA, TNC, LTBP3, PTN, ASCL1, CTGF, HHEX, ATXN1, SEPN1, FGF9, INSC, GPC3, CTSH, TNS3, CTSD, PDGFRA, ACE, TGFB3, NOG, WNT5A, FOXJ1, TGFBR2, LOX, FGF18, MGP, TAB1, CFTR, FGFR2	0.000108897	0.000101104
GO:0045765~regulation of angiogenesis	SEMA5A, CX3CR1, CCL11, LECT1, PTN, MEOX2, ISM1, THBS1, HHEX, SRPX2, TERT, ENPP2, CYP1B1, CTSH, CD34, EGLN1, NGFR, UTS2R, PTGIS, WNT5A, PRKCA, F3, AGT, TGFBR2, SFRP2, COL4A2, ADORA2B, TNMD, COL4A3	0.000108897	0.000101104
GO:0030177~positive regulation of Wnt signaling pathway	KANK1, THRA, SRC, DLX5, WNT5A, LRRK1, NKD1, DKK2, SFRP4, GPRC5B, HHEX, SFRP1, SFRP2, FGF9, TERT, DVL2, GPC3, FGFR2	0.000120342	0.000111729
GO:0001823~mesonephros development	RET, ROBO2, OSR2, NOG, FOXJ1, HOXD11, PKD2, BMP7, AGT, AGTR1A, VCAN, SFRP1, BMPER, GPC3, SOX8, DCHS1, FAT4, CRLF1, FGFR2	0.000121083	0.000112417
GO:0030282~bone mineralization	OSR2, TGFB3, EIF2AK3, LTBP3, PTN, PTH1R, BMP7, ASPN, SLC8A1, CLEC3B, IBSP, GPC3, TMEM119, FAM20C, GPM6B, FGFR2, CD276	0.000130023	0.000120718
GO:0010942~positive regulation of cell death	MTCH1, COL18A1, SRPX, STEAP3, B4GALT1, CSRNP3, PCSK9, PARK7, CTGF, HEBP2, RASSF2, CYP1B1, CTSH, BOK, EPHA7, PTGIS, CAMK1D, IGFBP3, WNT5A, MMP3, F3, AES, ALDH1A3, SFRP4, SFRP1, FOLH1, SFRP2, COL4A3, GPLD1, FAM72A, SRC, LPAR1, PTN, ASCL1, THBS1, MAPK9, GRIN2A, CNR1, APBB2, EGLN1, SRPK2, NGFR, ACE, GSN, TGFB3, EIF2AK3, INHBA, BMP7, GRIN2B, AGT, NFATC4, FAP, NOX4, CD248, ITM2C	0.000133384	0.000123839
GO:0040007~growth	SEMA5A, CDKN1C, NRP2, ATP8A2, COL14A1, CD81, NRK, TNC, WFDC1, AATK, ADRA1A, WISP1, CTGF, HHEX, FGF9, TNN, DPYSL2, LEPR, PLXNC1, MYOG, UTS2R, PDGFRA, EPHA7, COL27A1, IGFBP3, WNT5A, NOG, DIO3, TGFBR2, SFRP1, SFRP2, NOV, MGLL, DDR2, NRN1, CCL11, SEMA3D, SEMA3A, HTRA4, SEMA3B, SLC1A2, PCDH15, LRP4, CACNA1A, CACNA1C, HOXD11, NTN1, THBS1, PRKCZ, NKD1, FBLN5, THBS3, SEPN1, GPC3, NDN, APBB2, IGFBP7, IGFB…	0.000137383	0.000127551
GO:0030178~negative regulation of Wnt signaling pathway	LRP1, NOG, WNT5A, TSC2, LRP4, TAZ, APCDD1, NKD1, DKK2, TBX18, BICC1, TSKU, AES, NFATC4, SFRP4, SFRP1, SFRP2, FGF9, CDH2, GPC3, CTHRC1	0.000137847	0.000127982
GO:0051961~negative regulation of nervous system development	SEMA5A, KANK1, NLGN1, LRP1, SEMA3D, NTM, SEMA3A, SEMA3B, SEZ6, LPAR1, CHRD, LRP4, DTX1, AATK, THY1, PTN, ASCL1, NTN1, EFEMP1, TERT, DPYSL3, SOX8, EPHB2, NGFR, EPHA7, NOG, WNT5A, EIF2AK3, OLIG2, BMP7, NFATC4, NRG3, CPE, EPHA3, ITM2C	0.000142097	0.000131928
GO:0048523~negative regulation of cellular process	PID1, VIPR2, SCX, IFI30, ANTXR1, TSKU, GOLGA2, RASSF2, DPYSL3, CYP1B1, SOX8, EPHB2, BTRC, EPHA7, PRKCA, DKK2, SFRP4, SFRP1, SFRP2, WDR81, NBL1, TRIB2, EPHA3, GPLD1, PTGES, PPP1R37, NPRL2, SHOX2, TWIST2, LPAR1, TWIST1, THY1, ADAMTS12, APCDD1, PRKCZ, PKHD1, TERT, A2M, VAT1, SRPK2, NGFR, ACE, EIF2AK3, PYCR1, NFATC4, NOX4, CALM3, ITM2A, ITM2B, ITM2C, CDKN1C, SRPX, CSRNP3, LRRC4, AATK, PCSK9, WFDC1, P…	0.000150644	0.000139863
GO:0031214~biomineral tissue development	OSR2, TGFB3, OMD, EIF2AK3, TWIST1, LTBP3, PTN, PTH1R, BMP7, ASPN, SLC8A1, CLEC3B, IBSP, MGP, GPC3, TMEM119, FAM20C, GPM6B, FGFR2, CD276, DDR2	0.000152011	0.000141132
GO:0030336~negative regulation of cell migration	CX3CR1, KANK1, NDRG4, LRP1, SEMA3A, CHRD, THY1, PTN, MEOX2, THBS1, CYGB, CNN2, DPYSL3, ADORA1, CYP1B1, SRGAP3, SRGAP1, IL33, IGFBP3, NOG, TPM1, SFRP1, SFRP2, NRG3, NOV, DPEP1, NBL1, RECK	0.000158321	0.00014699
GO:0043065~positive regulation of apoptotic process	MTCH1, COL18A1, SRPX, STEAP3, B4GALT1, CSRNP3, PCSK9, PARK7, CTGF, RASSF2, CYP1B1, CTSH, BOK, EPHA7, PTGIS, CAMK1D, IGFBP3, WNT5A, F3, AES, ALDH1A3, SFRP4, SFRP1, FOLH1, SFRP2, COL4A3, GPLD1, FAM72A, SRC, LPAR1, PTN, ASCL1, THBS1, MAPK9, GRIN2A, CNR1, APBB2, EGLN1, SRPK2, NGFR, ACE, GSN, TGFB3, EIF2AK3, INHBA, BMP7, AGT, NFATC4, FAP, NOX4, CD248, ITM2C	0.000158823	0.000147457
GO:0048562~embryonic organ morphogenesis	ATP8A2, DLX5, SHOX2, PCDH15, TWIST2, TWIST1, HOXD11, PKD2, NTN1, EFEMP1, FGF9, ZIC1, DVL2, DVL3, EPHB2, CTHRC1, OSR2, PDGFRA, MYO15, IRX5, PRRX1, TGFB3, NOG, WNT5A, MYO7A, BMP7, TBX18, TSHR, TGFBR2, TBX15, ALDH1A3, MMP16, MFAP2, NEUROG1, FGFR2	0.000158823	0.000147457
GO:0001656~metanephros development	RET, ROBO2, OSR2, PDGFRA, LAMB2, FOXJ1, HOXD11, PKD2, BMP7, POU3F3, ACAT1, FRAS1, GPC3, CTSH, SOX8, FAT4, CD34	0.000164856	0.000153058
GO:0019233~sensory perception of pain	NGFR, ACE, MME, KCNIP3, ITGA2, KCNA2, CACNA1A, GRIN2B, GRIN2D, GRIN2A, MMP24, NOV, CNR1, GRM8, P2RY1, PENK, ADORA1, NDN	0.000168835	0.000156752
GO:0051272~positive regulation of cellular component movement	RET, SEMA5A, DOCK5, COL18A1, CCL11, SRC, SEMA3D, SEMA3A, SEMA3B, LPAR1, TWIST1, TRF, THBS1, PLA2G7, NTN1, CXCL14, SLC8A1, MYLK, PREX1, RELN, SRPX2, TERT, GLIPR2, ENPP2, CYP1B1, CTSH, CMKLR1, PDGFRA, CAMK1D, MYOC, ITGA4, EDN3, ITGA2, MCAM, RARRES2, WNT5A, MMP3, PRKCA, F3, AGT, TGFBR2, FGF18, NOX4, GPLD1, DDR2	0.000184004	0.000170836
GO:0060828~regulation of canonical Wnt signaling pathway	THRA, SRC, DLX5, NOG, WNT5A, LRRK1, LRP4, TAZ, NKD1, DKK2, TBX18, BICC1, AES, SFRP4, GPRC5B, SFRP1, SFRP2, FGF9, CDH2, DVL2, GPC3, BTRC, FGFR2, CTHRC1	0.000191413	0.000177715
GO:0043068~positive regulation of programmed cell death	MTCH1, COL18A1, SRPX, STEAP3, B4GALT1, CSRNP3, PCSK9, PARK7, CTGF, RASSF2, CYP1B1, CTSH, BOK, EPHA7, PTGIS, CAMK1D, IGFBP3, WNT5A, F3, AES, ALDH1A3, SFRP4, SFRP1, FOLH1, SFRP2, COL4A3, GPLD1, FAM72A, SRC, LPAR1, PTN, ASCL1, THBS1, MAPK9, GRIN2A, CNR1, APBB2, EGLN1, SRPK2, NGFR, ACE, GSN, TGFB3, EIF2AK3, INHBA, BMP7, AGT, NFATC4, FAP, NOX4, CD248, ITM2C	0.000193963	0.000180082
GO:0045665~negative regulation of neuron differentiation	SEMA5A, KANK1, NLGN1, LRP1, SEMA3D, NTM, SEMA3A, SEMA3B, SEZ6, LPAR1, LRP4, DTX1, AATK, THY1, ASCL1, NTN1, EFEMP1, DPYSL3, SOX8, EPHB2, NGFR, EPHA7, WNT5A, OLIG2, BMP7, NFATC4, EPHA3, ITM2C	0.000212867	0.000197633
GO:0001657~ureteric bud development	RET, ROBO2, NOG, FOXJ1, HOXD11, PKD2, BMP7, AGT, AGTR1A, VCAN, SFRP1, BMPER, GPC3, SOX8, DCHS1, FAT4, CRLF1, FGFR2	0.000213484	0.000198206
GO:0030278~regulation of ossification	DLX5, LECT1, TWIST2, CHRD, LRP4, TWIST1, LTBP3, SLC8A1, RASSF2, GPM6B, CD276, CTHRC1, GDF10, OSR2, ATP6AP1, IFI204, TGFB3, NOG, WNT5A, OMD, BMP7, SFRP1, SFRP2, MGP, TMEM119, FAM20C, DDR2	0.000213484	0.000198206
GO:0072163~mesonephric epithelium development	RET, ROBO2, NOG, FOXJ1, HOXD11, PKD2, BMP7, AGT, AGTR1A, VCAN, SFRP1, BMPER, GPC3, SOX8, DCHS1, FAT4, CRLF1, FGFR2	0.000239876	0.000222709
GO:0072164~mesonephric tubule development	RET, ROBO2, NOG, FOXJ1, HOXD11, PKD2, BMP7, AGT, AGTR1A, VCAN, SFRP1, BMPER, GPC3, SOX8, DCHS1, FAT4, CRLF1, FGFR2	0.000239876	0.000222709
GO:0060350~endochondral bone morphogenesis	COL27A1, COL13A1, DLX5, SHOX2, SCX, HOXD11, THBS1, THBS3, TGFBR2, MMP16, FGF18, COL9A1, SERPINH1	0.000253429	0.000235292
GO:0010463~mesenchymal cell proliferation	PRRX1, SHOX2, WNT5A, CHRD, PTN, BMP7, TBX18, TGFBR2, FGF9, GPC3, DCHS1, FAT4, FGFR2	0.000253429	0.000235292
GO:0031345~negative regulation of cell projection organization	SEMA5A, NGFR, KANK1, NLGN1, EPHA7, LRP1, SEMA3D, NTM, NRXN1, SEMA3A, WNT5A, SEMA3B, SEZ6, LPAR1, LRP4, AATK, THY1, NTN1, NFATC4, EFEMP1, DPYSL3, EPHB2, EPHA3, ITM2C	0.000266763	0.000247672
GO:0030199~collagen fibril organization	ADAMTS14, TNXB, SFRP2, LOX, COL14A1, LUM, SERPINH1, SCX, CYP1B1, LOXL2, DDR2	0.00028528	0.000264864
GO:0009968~negative regulation of signal transduction	PID1, LRRC4, LECT1, FAIM2, PARK7, TAZ, PKD2, ADRA1A, CHRDL1, TSKU, C1QTNF3, HHEX, CYP26B1, ARHGAP42, RASSF2, CDH2, BMPER, FGF9, PALM, RNF152, BOK, MYOC, WNT5A, NOG, MMP3, TSC2, PRKCA, ASPN, DKK2, AES, SFRP4, GREM2, SFRP1, SFRP2, NOV, TLR9, RGS7BP, NBL1, FAM72A, CX3CR1, RGS17, KANK1, NDRG4, LRP1, SRC, PELI3, RGS16, NPRL2, CHRD, LRP4, TWIST1, THY1, APCDD1, ADAMTS12, THBS1, PRKCZ, NKD1, PKHD1, ATXN1…	0.000288479	0.000267834
GO:0043410~positive regulation of MAPK cascade	SHC2, NDRG4, CCL11, CD81, SRC, NRK, LPAR1, TRF, LPAR2, DUSP15, THBS1, PRKCZ, ADRA1A, CTGF, C1QTNF3, C1QTNF2, RASSF2, C1QTNF1, CDH2, BMPER, FGF9, GLIPR2, P2RY1, LEPR, ADORA1, DVL2, DVL3, NGFR, PDGFRA, NTRK2, ATP6AP1, EDN3, TGFB3, DCC, IGFBP3, WNT5A, PRKCA, ADRA2C, AGT, FGF18, TLR9, NOX4, TAB1, FGFR2	0.000296349	0.000275141
GO:0009893~positive regulation of metabolic process	MTCH1, VIPR2, PID1, CD81, NRK, TNC, NRL, SCX, PARK7, ANTXR1, ACTG2, CTGF, HOXA10, GOLGA2, RASSF2, CCND2, CDH2, BMPER, FGF9, ADORA1, ENPP2, LEPR, CYP1B1, SOX8, NUDT16, BTRC, PITX1, OSR2, PDGFRA, EPHA7, IGFBP3, WNT5A, EBF1, EBF2, TSC2, PRKCA, RUNDC3A, POU3F3, SFRP4, SFRP1, SFRP2, SDPR, COL4A3, DOK7, TRIB2, CARD14, GPLD1, SHC2, NDRG4, DLX5, SHOX2, LPAR1, TWIST1, LPAR2, PRKCZ, CNN2, ATXN1, TERT, DVL2…	0.000315967	0.000293355
GO:0031325~positive regulation of cellular metabolic process	MTCH1, VIPR2, PID1, CD81, NRK, NRL, SCX, PARK7, ANTXR1, CTGF, HOXA10, GOLGA2, RASSF2, CCND2, CDH2, BMPER, FGF9, ADORA1, ENPP2, LEPR, CYP1B1, SOX8, NUDT16, BTRC, PITX1, OSR2, PDGFRA, EPHA7, IGFBP3, WNT5A, EBF1, EBF2, TSC2, PRKCA, RUNDC3A, POU3F3, SFRP4, SFRP1, SFRP2, SDPR, COL4A3, DOK7, TRIB2, CARD14, GPLD1, SHC2, NDRG4, DLX5, SHOX2, LPAR1, TWIST1, LPAR2, PRKCZ, ATXN1, TERT, DVL2, NDN, DVL3, CD276…	0.000315967	0.000293355
GO:0000165~MAPK cascade	RET, CD81, NRK, TRF, DUSP15, ADRA1A, CTGF, C1QTNF3, C1QTNF2, C1QTNF1, RASSF2, CDH2, BMPER, FGF9, GLIPR2, ADORA1, LEPR, CTSH, PDGFRA, EPHA7, ATP6AP1, EDN3, DCC, IGFBP3, WNT5A, TSC2, PRKCA, ADRA2C, SFRP4, SFRP1, SFRP2, TLR9, TRIB2, SHC2, NDRG4, CCL11, TNXB, SRC, LPAR1, LPAR2, THBS1, PRKCZ, PKHD1, MAPK9, P2RY1, DVL2, DVL3, NGFR, NTRK2, RHBDD3, TGFB3, BMP7, AGT, FGF18, NOX4, TAB1, NF2, FGFR2	0.000321653	0.000298634
GO:0045778~positive regulation of ossification	GDF10, OSR2, ATP6AP1, IFI204, TGFB3, DLX5, WNT5A, LECT1, BMP7, SLC8A1, SFRP2, TMEM119, FAM20C, GPM6B, CD276, DDR2, CTHRC1	0.000341318	0.000316891
GO:0032963~collagen metabolic process	TNXB, TGFB3, ITGA2, MMP3, COL23A1, SCX, CYGB, CTGF, CST3, MRC2, FAP, MMP16, ADORA2B, CTSK, SERPINH1	0.000359778	0.000334031
GO:0008038~neuron recognition	ROBO2, SEMA5A, ROBO3, CNR1, CRTAC1, SEMA3A, WNT5A, NDN, EPHB2, EPHA3	0.000359778	0.000334031
GO:0060079~excitatory postsynaptic potential	NGFR, NLGN1, NRXN1, SEZ6, PRKCZ, GRIN2B, GRIN2D, GRIN2A, ATXN1, RELN, ADORA1, S1PR2, SLC29A1, DGKI	0.000365255	0.000339115
GO:2000027~regulation of organ morphogenesis	B4GALT1, TWIST1, PTN, HOXD11, NKD1, GPC3, DVL2, DVL3, SOX8, CD34, CTHRC1, NGFR, PDGFRA, TGFB3, NOG, WNT5A, BMP7, ASPN, AGT, AGTR1A, TGFBR2, SFRP1, SFRP2, SP6, FGFR2	0.000365255	0.000339115
GO:2000146~negative regulation of cell motility	CX3CR1, KANK1, NDRG4, LRP1, SEMA3A, CHRD, THY1, PTN, MEOX2, THBS1, CYGB, CNN2, DPYSL3, ADORA1, CYP1B1, SRGAP3, SRGAP1, IL33, IGFBP3, NOG, TPM1, SFRP1, SFRP2, NRG3, NOV, DPEP1, NBL1, RECK	0.000365255	0.000339115
GO:0023014~signal transduction by protein phosphorylation	RET, CD81, NRK, TRF, DUSP15, ADRA1A, CTGF, C1QTNF3, C1QTNF2, C1QTNF1, RASSF2, CDH2, BMPER, FGF9, GLIPR2, ADORA1, LEPR, CTSH, PDGFRA, EPHA7, ATP6AP1, EDN3, DCC, IGFBP3, WNT5A, TSC2, PRKCA, ADRA2C, SFRP4, SFRP1, SFRP2, TLR9, TRIB2, SHC2, NDRG4, CCL11, TNXB, SRC, LPAR1, LPAR2, THBS1, PRKCZ, PKHD1, MAPK9, P2RY1, DVL2, DVL3, NGFR, NTRK2, RHBDD3, TGFB3, BMP7, AGT, FGF18, NOX4, TAB1, NF2, FGFR2	0.000371566	0.000344975
GO:0044259~multicellular organismal macromolecule metabolic process	TNXB, TGFB3, ITGA2, MMP3, COL23A1, SCX, CYGB, CTGF, CST3, MRC2, FAP, MMP16, ADORA2B, CTSK, SERPINH1	0.000407529	0.000378364
GO:0035239~tube morphogenesis	RET, SEMA5A, B4GALT1, CCL11, SRC, SHOX2, TNC, TWIST1, HOXD11, PKD2, NTN1, HHEX, GPC3, DVL2, DVL3, CTSH, SOX8, BTRC, CTSD, CTHRC1, PDGFRA, ST14, EPHA7, NOG, WNT5A, TSC2, ZIC5, BMP7, AGT, AGTR1A, BMP5, NFATC4, TGFBR2, SFRP1, SFRP2, COL4A1, MGP, DCHS1, FAT4, FGFR2	0.00041142	0.000381976
GO:0002009~morphogenesis of an epithelium	RET, SEMA5A, B4GALT1, CCL11, SRC, SEMA3A, PCDH15, TNC, TWIST1, HOXD11, PKD2, NTN1, NKD1, HHEX, GPC3, DVL2, DVL3, CTSH, SOX8, BTRC, CTSD, CTHRC1, NGFR, PDGFRA, ST14, EPHA7, NOG, WNT5A, TSC2, ZIC5, BMP7, TBX18, AGT, AGTR1A, BMP5, NFATC4, TGFBR2, ALDH1A3, SFRP1, SFRP2, FRAS1, COL4A1, MGP, DCHS1, FAT4, ASTN2, FREM2, FGFR2	0.000436068	0.000404861
GO:0008219~cell death	SEMA5A, MTCH1, STEAP3, SCX, FAIM2, PARK7, CTGF, RASSF2, CCND2, ADORA1, CYP1B1, SOX8, PDK2, EPHA7, IGFBP3, WNT5A, DIO3, LIG4, PRKCA, POU3F3, SFRP4, SFRP1, FOLH1, SFRP2, COL4A3, DPEP1, CARD14, GPLD1, CUL7, BRSK2, TWIST2, LPAR1, TWIST1, CACNA1A, PRKCZ, FHIT, PKHD1, GRIN2A, GRK5, TERT, SRPK2, NGFR, ACE, CADM1, TGFB3, TMEM132A, EIF2AK3, PYCR1, INHBA, BMP7, GRIN2B, BMP5, NFATC4, BMP3, BMP1, NOX4, ITM2B…	0.000436792	0.000405533
GO:0042391~regulation of membrane potential	NLGN1, PID1, SLC26A1, SRC, NRXN1, KCNA2, SEZ6, CACNA1A, CACNA1C, PARK7, PTN, NALCN, PRKCZ, ADRA1A, SLC8A1, HEBP2, GRIN2A, DPP6, ATXN1, RELN, CNR1, ADORA1, S1PR2, CNGA4, BOK, NGFR, MYOC, KCND3, PYCR1, GRIN2B, GRIN2D, CACNB3, CACNB4, SLC26A7, SLC29A1, KCNK3, CFTR, DGKI	0.000456396	0.000423734
GO:0030335~positive regulation of cell migration	RET, SEMA5A, DOCK5, COL18A1, CCL11, SRC, SEMA3D, SEMA3A, SEMA3B, LPAR1, THBS1, PLA2G7, CXCL14, SLC8A1, MYLK, PREX1, RELN, SRPX2, TERT, GLIPR2, ENPP2, CYP1B1, CTSH, CMKLR1, PDGFRA, CAMK1D, MYOC, ITGA4, EDN3, ITGA2, MCAM, RARRES2, WNT5A, MMP3, PRKCA, F3, AGT, TGFBR2, FGF18, NOX4, GPLD1, DDR2	0.000463987	0.000430782
GO:0023057~negative regulation of signaling	PID1, LRRC4, LECT1, PCSK9, FAIM2, PARK7, TAZ, PKD2, ADRA1A, CHRDL1, TSKU, C1QTNF3, HHEX, CYP26B1, ARHGAP42, RASSF2, CDH2, BMPER, FGF9, PALM, ADORA1, PDE8B, RNF152, BOK, MYOC, EDN3, WNT5A, NOG, MMP3, TSC2, PRKCA, ASPN, DKK2, AES, SFRP4, GREM2, SFRP1, SFRP2, NOV, TLR9, RGS7BP, NBL1, MGLL, FAM72A, CX3CR1, RGS17, KANK1, NDRG4, LRP1, SRC, PELI3, RGS16, NPRL2, CHRD, LRP4, TWIST1, THY1, APCDD1, ADAMTS12…	0.000463987	0.000430782
GO:0016310~phosphorylation	PID1, CD81, NRK, PARK7, ENO4, MYLK, CTGF, EFEMP1, RASSF2, CCND2, CDH2, BMPER, FGF9, ADORA1, ENPP2, LEPR, EPHB2, STK32C, PDK2, PDGFRA, EPHA7, IGFBP3, WNT5A, LMTK3, TSC2, PRKCA, SFRP4, SFRP1, SFRP2, DOK7, ANKK1, TRIB2, CARD14, EPHA3, DGKI, SHC2, NDRG4, BRSK2, NPRL2, LPAR1, TWIST1, LPAR2, THY1, PRKCZ, PKHD1, ATXN1, GRK5, PMVK, DVL2, DVL3, LRRC4B, SRPK2, NGFR, ACE, RHBDD3, TGFB3, RARRES2, EIF2AK3, DC…	0.000464605	0.000431355
GO:0050768~negative regulation of neurogenesis	SEMA5A, KANK1, NLGN1, LRP1, SEMA3D, NTM, SEMA3A, SEMA3B, SEZ6, LPAR1, LRP4, DTX1, AATK, THY1, PTN, ASCL1, NTN1, EFEMP1, TERT, DPYSL3, SOX8, EPHB2, NGFR, EPHA7, NOG, WNT5A, OLIG2, BMP7, NFATC4, NRG3, EPHA3, ITM2C	0.000472917	0.000439073
GO:1901135~carbohydrate derivative metabolic process	B4GALT2, PIGS, GALNT14, B4GALT1, PID1, VIPR2, CHPF, HEXA, PIGYL, PARK7, TAZ, PCSK6, GALNT10, ENO4, SGSH, GMPPB, AKAP12, GOLGA2, NANP, POFUT2, GM2A, POFUT1, PALM, GRM8, NUDT16, PDE8B, GAL3ST4, MYOG, WNT5A, RUNDC3A, WBSCR17, CACNB4, ADORA2B, B3GNT4, PIGK, PIGL, ACPP, GPLD1, ST6GALNAC6, ATP5S, ITIH2, CANT1, SDC3, LPAR1, ADCY3, ADAMTS12, GNS, ADCY7, PAPSS2, ADCY5, ACAT1, CST3, NT5E, EGFLAM, CHST12, D…	0.000489408	0.000454384
GO:0030509~BMP signaling pathway	GDF10, ZFP423, DLX5, NOG, WNT5A, CHRD, SCX, LRP4, BMP7, CHRDL1, BMP5, TMEM100, GREM2, BMP3, SFRP1, BMP1, SFRP2, BMPER, GPC3, NBL1, PELO	0.000547764	0.000508563
GO:0031401~positive regulation of protein modification process	RET, CD81, NRK, LRRK1, TRF, PARK7, DUSP15, PKD2, ADRA1A, CTGF, GOLGA2, C1QTNF3, C1QTNF2, CCND2, C1QTNF1, RASSF2, CDH2, BMPER, FGF9, GLIPR2, ADORA1, ENPP2, LEPR, PDGFRA, EPHA7, ATP6AP1, EDN3, DCC, IGFBP3, WNT5A, PRKCA, ADRA2C, GFRA2, AGTR1A, TGFBR2, GPRC5B, SFRP2, DOK7, TLR9, TRIB2, CARD14, DDR2, SHC2, NDRG4, CCL11, SRC, LPAR1, FAM129A, LRP4, LPAR2, THBS1, PRKCZ, CAMKK1, MAPK9, RELN, ERBB3, P2RY1,…	0.00055022	0.000510843
GO:0001667~ameboidal-type cell migration	RET, SEMA5A, DOCK5, NRP2, SRC, SEMA3D, SEMA3A, SEMA3B, TWIST1, CLEC14A, MEOX2, THBS1, CYGB, SLC8A1, LOXL2, DPP4, SRPX2, BMPER, GLIPR2, ENPP2, CYP1B1, CTSH, SOX8, ITGA4, EDN3, ITGA2, WNT5A, PRKCA, AGT, TGFBR2, FAP, NOV, FGF18, GPLD1, DDR2	0.000576586	0.000535323
GO:0016055~Wnt signaling pathway	KANK1, THRA, LRP1, DLX5, SRC, LRRK1, LRP4, TAZ, APCDD1, CPZ, WISP1, NKD1, TSKU, HHEX, CDH2, FGF9, GRK5, TERT, GPC3, DVL2, DVL3, BTRC, CTHRC1, MYOC, NOG, WNT5A, TSC2, TBX18, BICC1, DKK2, AES, NFATC4, SFRP4, SFRP1, GPRC5B, SFRP2, CPE, FGFR2	0.000586897	0.000544896
GO:0198738~cell-cell signaling by wnt	KANK1, THRA, LRP1, DLX5, SRC, LRRK1, LRP4, TAZ, APCDD1, CPZ, WISP1, NKD1, TSKU, HHEX, CDH2, FGF9, GRK5, TERT, GPC3, DVL2, DVL3, BTRC, CTHRC1, MYOC, NOG, WNT5A, TSC2, TBX18, BICC1, DKK2, AES, NFATC4, SFRP4, SFRP1, GPRC5B, SFRP2, CPE, FGFR2	0.000613344	0.00056945
GO:0031346~positive regulation of cell projection organization	RET, SEMA5A, ROBO2, CUL7, NDRG4, NLGN1, GRN, ATP8A2, SRC, SHOX2, SEZ6, LPAR1, FOXO6, PTN, NTN1, GOLGA2, EFEMP1, RELN, CNR1, DPYSL3, PALM, ENPP2, NGFR, NTRK2, CAMK1D, ATMIN, TGFB3, DCC, ITGA2, WNT5A, LIMK1, BMP7, BMP5, GPRC5B, FRMD7, TMEM106B, OBSL1, EPHA3	0.000613344	0.00056945
GO:0043085~positive regulation of catalytic activity	MTCH1, VIPR2, CD81, NRK, TRF, PARK7, PKD2, ADRA1A, ANTXR1, CTGF, PREX1, C1QTNF2, CCND2, SIPA1L1, RASSF2, GM2A, ADORA1, CTSH, BOK, PDGFRA, EDN3, ITGA2, WNT5A, TPM1, TSC2, ADRA2C, F3, AGTR1A, TGFBR2, GPRC5B, SFRP2, ADORA2B, COL4A3, DOK7, TLR9, TRIB2, GPLD1, DDR2, SHC2, CCL11, SRC, RGS16, LPAR1, ADCY3, LPAR2, THY1, THBS1, PRKCZ, ADCY7, CAMKK1, MAPK9, RELN, ERBB3, TERT, PERP, DVL2, DVL3, TBC1D8B, NGF…	0.000630231	0.000585129
GO:0010648~negative regulation of cell communication	PID1, LRRC4, LECT1, FAIM2, PARK7, TAZ, PKD2, ADRA1A, CHRDL1, TSKU, C1QTNF3, HHEX, CYP26B1, ARHGAP42, RASSF2, CDH2, BMPER, FGF9, PALM, ADORA1, PDE8B, RNF152, BOK, MYOC, EDN3, WNT5A, NOG, MMP3, TSC2, PRKCA, ASPN, DKK2, AES, SFRP4, GREM2, SFRP1, SFRP2, NOV, TLR9, RGS7BP, NBL1, MGLL, FAM72A, CX3CR1, RGS17, KANK1, NDRG4, LRP1, SRC, PELI3, RGS16, NPRL2, CHRD, LRP4, TWIST1, THY1, APCDD1, ADAMTS12, THBS1…	0.000684724	0.000635721
GO:0048589~developmental growth	SEMA5A, CDKN1C, NRP2, ATP8A2, COL14A1, NRK, TNC, AATK, ADRA1A, WISP1, HHEX, FGF9, DPYSL2, LEPR, PLXNC1, MYOG, PDGFRA, EPHA7, COL27A1, WNT5A, NOG, DIO3, TGFBR2, SFRP1, SFRP2, NOV, MGLL, DDR2, NRN1, CCL11, SEMA3D, SEMA3A, SEMA3B, SLC1A2, PCDH15, LRP4, CACNA1C, HOXD11, NTN1, THBS1, PRKCZ, NKD1, THBS3, SEPN1, NDN, PLXNA4, GSN, CADM1, LAMB2, LIMK1, TSHR, AGT, DCLK1, IGSF10, GPAM, COL9A1, PI16, FGFR2	0.000733476	0.000680985
GO:0007413~axonal fasciculation	SEMA5A, CNR1, CRTAC1, SEMA3A, WNT5A, NDN, EPHB2, EPHA3	0.000736834	0.000684103
GO:0021954~central nervous system neuron development	ROBO2, NTRK2, NRP2, DCC, SEMA3A, WNT5A, DCLK2, PRKCA, ASCL1, DCLK1, TSKU, CDH11, EPHB2, FGFR2, PLXNA4	0.000762402	0.000707841
GO:0051049~regulation of transport	SEMA5A, ATP8A2, KCNG4, PID1, WIPF1, PARK7, SLC8A1, MYLK, POFUT2, CDH2, DPYSL2, ANPEP, ADORA1, LEPR, PDE8B, UTS2R, SLC15A1, WNT5A, TSC2, PRKCA, SFRP4, CACNB3, SFRP1, CACNB4, SFRP2, CFTR, GPLD1, NDRG4, BRSK2, HVCN1, SLC1A2, CLCNKB, ILDR1, LPL, TWIST1, CACNA1A, CACNA1C, THY1, PRKCZ, NALCN, CNN2, DPP6, TERT, HRH2, KCNN3, PLTP, GPM6B, CD276, TBC1D8B, SEC16B, NGFR, ACE, CADM1, RHBDD3, TGFB3, RARRES2, I…	0.000888199	0.000824635
GO:0050803~regulation of synapse structure or activity	CX3CR1, NLGN1, NRXN1, LRRC4, LRP4, PTN, CPLX2, PRKCZ, GRIN2A, SIPA1L1, RELN, SRPX2, SLITRK2, CDH2, HRH2, ADORA1, EPHB2, LRRC4B, UNC13C, NTRK2, EPHA7, WNT5A, PRKCA, GRIN2B, C1QL3, AGT, SYT7, NFATC4, MGLL, DGKI	0.000899935	0.000835531
GO:0090287~regulation of cellular response to growth factor stimulus	CDKN1C, ZFP423, LECT1, CHRD, ADAMTS12, THBS1, CHRDL1, HHEX, BMPER, FGF9, TMEM204, GPC3, PELO, NGFR, TGFB3, NOG, WNT5A, ASPN, AGT, GREM2, SFRP1, SFRP2, FGF18, FAM20C, NBL1, FGFR2, FAM72A	0.000914604	0.00084915
GO:0050905~neuromuscular process	ATP8A2, NRXN1, GAA, HEXA, PCDH15, CACNA1A, MYO7A, GRIN2B, ADCY5, GRIN2D, ALDH1A3, PNKD, GRIN2A, GM2A, IGDCC3, PENK, PDE8B, MYH10	0.000921273	0.000855342
GO:0012501~programmed cell death	SEMA5A, MTCH1, STEAP3, SCX, FAIM2, PARK7, CTGF, RASSF2, CCND2, ADORA1, CYP1B1, SOX8, PDK2, EPHA7, IGFBP3, WNT5A, DIO3, LIG4, PRKCA, POU3F3, SFRP4, SFRP1, FOLH1, SFRP2, COL4A3, DPEP1, CARD14, GPLD1, CUL7, BRSK2, TWIST2, LPAR1, TWIST1, CACNA1A, PRKCZ, FHIT, PKHD1, GRIN2A, GRK5, TERT, SRPK2, NGFR, ACE, CADM1, TGFB3, TMEM132A, EIF2AK3, INHBA, BMP7, BMP5, NFATC4, BMP3, BMP1, NOX4, ITM2B, FGFR2, ITM2C,…	0.000943555	0.000876029
GO:0014910~regulation of smooth muscle cell migration	DOCK5, NDRG4, ACE, LRP1, SRC, IGFBP3, ITGA2, TPM1, LPAR1, F3, AGT, TERT, CYP1B1, NOX4	0.000944783	0.000877169
GO:0046323~glucose import	NGFR, PID1, ACE, SLC2A10, RARRES2, SLC1A2, TSC2, PRKCA, PRKCZ, AGT, C1QTNF2, ERBB3, TERT, GPC3	0.000944783	0.000877169
GO:0048568~embryonic organ development	CDKN1C, ATP8A2, DLX5, NRK, SHOX2, PCDH15, TWIST2, TWIST1, HOXD11, PKD2, NTN1, SLC8A1, HHEX, EFEMP1, FGF9, ZIC1, DVL2, DVL3, EPHB2, CTHRC1, EGLN1, OSR2, PDGFRA, MYO15, ST14, IRX5, ITGA4, PRRX1, TGFB3, RARRES2, NOG, WNT5A, MYO7A, BMP7, TBX18, TSHR, BMP5, TGFBR2, TBX15, ALDH1A3, MMP16, MFAP2, NEUROG1, FGFR2	0.000980718	0.000910533
GO:0010604~positive regulation of macromolecule metabolic process	MTCH1, PID1, CD81, NRK, TNC, NRL, SCX, PARK7, ANTXR1, ACTG2, CTGF, HOXA10, GOLGA2, RASSF2, CCND2, CDH2, BMPER, FGF9, ADORA1, ENPP2, LEPR, CYP1B1, SOX8, NUDT16, BTRC, PITX1, OSR2, PDGFRA, EPHA7, IGFBP3, WNT5A, EBF1, EBF2, TSC2, PRKCA, POU3F3, SFRP4, SFRP1, SFRP2, SDPR, COL4A3, DOK7, TRIB2, CARD14, GPLD1, SHC2, NDRG4, DLX5, SHOX2, LPAR1, TWIST1, LPAR2, PRKCZ, CNN2, ATXN1, TERT, DVL2, NDN, DVL3, CD2…	0.000989785	0.000918951
GO:0051241~negative regulation of multicellular organismal process	SEMA5A, DOCK5, LECT1, PCSK9, AATK, MEOX2, ISM1, ADRA1A, C1QTNF3, HHEX, ARHGAP42, C1QTNF1, EFEMP1, ANPEP, DPYSL3, ADORA1, SOX8, EPHB2, CD34, CMKLR1, UTS2R, PDGFRA, EPHA7, TSC22D3, WNT5A, NOG, PRKCA, OLIG2, ADRA2C, ASPN, TGFBR2, SFRP1, SFRP2, NRG3, COL4A2, NOV, ADORA2B, TNMD, COL4A3, TLR9, TRIB2, EPHA3, CX3CR1, KANK1, NLGN1, LRP1, SEMA3D, PELI3, NTM, SEMA3A, SEMA3B, SEZ6, LPAR1, TWIST2, CHRD, LRP4,…	0.00100883	0.000936628
GO:0038065~collagen-activated signaling pathway	COL4A2, COL4A1, ITGA2, COL4A3, COL4A5, DDR2	0.00107705	0.000999966
GO:0051129~negative regulation of cellular component organization	SEMA5A, PID1, THRA, AATK, ANTXR1, LMOD2, EFEMP1, DPYSL3, EPHB2, BOK, EPHA7, MYOC, WNT5A, TMOD2, NOG, TPM1, SFRP1, SFRP2, FRMD7, EPHA3, KANK4, KANK1, NLGN1, PLEKHH2, LRP1, SRC, SEMA3D, NRXN1, NTM, SEMA3A, SEMA3B, CLEC16A, SEZ6, LPAR1, LRP4, TWIST1, PTN, THY1, NTN1, PRKCZ, ADD2, DPP4, CST3, CNN2, LIMA1, VAT1, NGFR, ACE, GSN, BMP7, SVIP, NFATC4, FAP, FGFR2, ITM2C	0.00107705	0.000999966
GO:0001654~eye development	RET, CDKN1C, ATP8A2, TWIST2, NRL, TWIST1, CACNA1C, THY1, PTN, CHRDL1, TSKU, CST3, EFEMP1, FGF9, SIX5, CYP1B1, SOX8, EPHB2, MYH10, RAB11FIP4, OSR2, PDGFRA, NTRK2, TGIF2, IRX5, LAMB2, DIO3, INHBA, MIAT, BMP7, TGFBR2, ALDH1A3, SDK1, RCN1, COL4A1, MFAP2, NF2, FGFR2	0.00114931	0.00106706
GO:0010941~regulation of cell death	SEMA5A, MTCH1, STEAP3, SCX, FAIM2, PARK7, CTGF, RASSF2, CCND2, ADORA1, CYP1B1, SOX8, EPHA7, IGFBP3, WNT5A, LIG4, PRKCA, POU3F3, SFRP4, SFRP1, FOLH1, SFRP2, COL4A3, DPEP1, CARD14, GPLD1, CUL7, TWIST2, LPAR1, TWIST1, CACNA1A, PRKCZ, PKHD1, GRIN2A, GRK5, TERT, SRPK2, NGFR, ACE, TGFB3, TMEM132A, EIF2AK3, PYCR1, INHBA, BMP7, GRIN2B, BMP5, NFATC4, BMP3, BMP1, NOX4, FGFR2, ITM2C, COL18A1, SRPX, B4GALT1,…	0.00120174	0.00111574
GO:0007611~learning or memory	B4GALT2, CX3CR1, NDRG4, THRA, NRXN1, FOXO6, ADCY3, CACNA1C, PTN, PRKCZ, GRIN2A, ATXN1, CCND2, RELN, GM2A, CNR1, MDK, HRH2, CHST10, EPHB2, PDE8B, NTRK2, NOG, TMOD2, PRKCA, GRIN2B, CAMK4, MAN2B1, DGKI	0.00120174	0.00111574
GO:0014909~smooth muscle cell migration	DOCK5, NDRG4, LRP1, SRC, IGFBP3, ITGA2, TPM1, LPAR1, F3, AGT, NOV, TERT, CYP1B1, NOX4	0.00120174	0.00111574
GO:0099565~chemical synaptic transmission, postsynaptic	NGFR, NLGN1, NRXN1, SEZ6, PRKCZ, GRIN2B, GRIN2D, GRIN2A, ATXN1, RELN, ADORA1, S1PR2, SLC29A1, DGKI	0.00120174	0.00111574
GO:0050890~cognition	B4GALT2, CX3CR1, NDRG4, THRA, NRXN1, FOXO6, ADCY3, CACNA1C, PTN, PRKCZ, GRIN2A, ATXN1, CCND2, RELN, GM2A, CNR1, MDK, HRH2, CHL1, CHST10, ADORA1, EPHB2, PDE8B, NTRK2, NOG, TMOD2, PRKCA, GRIN2B, CAMK4, MAN2B1, DGKI	0.00120174	0.00111574
GO:0007160~cell-matrix adhesion	TNXB, COL16A1, ITGB5, MYOC, ITGA4, COL13A1, SRC, ITGA2, THY1, ADAMTS12, THBS1, PRKCZ, NID2, AGT, CTGF, TNN, COL5A3, ITGA10, ENPP2, CD34, GPM6B, EPHA3	0.00123062	0.00114255
GO:0042060~wound healing	KANK1, B4GALT1, TNC, WFDC1, TFPI, THBS1, PAPSS2, MYLK, CNN2, SEPN1, C1QTNF1, P2RY1, ANXA8, CD34, MYH10, MYOG, PDGFRA, ENTPD2, GSN, TGFB3, ITGA2, MCAM, NOG, FAM46A, WNT5A, AHNAK2, TPM1, NBEAL2, PRKCA, ADRA2C, F3, SYT7, TGFBR2, IGSF10, NOV, LOX, MYL9, ITGA9	0.00124432	0.00115527
GO:0010721~negative regulation of cell development	SEMA5A, KANK1, NLGN1, LRP1, SEMA3D, NTM, SEMA3A, SEMA3B, SEZ6, LPAR1, LRP4, DTX1, AATK, THY1, PTN, ASCL1, NTN1, EFEMP1, TERT, DPYSL3, SOX8, EPHB2, NGFR, EPHA7, NOG, WNT5A, OLIG2, BMP7, NFATC4, SFRP1, SFRP2, NRG3, PI16, EPHA3, ITM2C	0.00129832	0.00120541
GO:0010976~positive regulation of neuron projection development	RET, SEMA5A, ROBO2, CUL7, NDRG4, NLGN1, GRN, ATP8A2, SHOX2, SEZ6, LPAR1, FOXO6, PTN, NTN1, GOLGA2, RELN, CNR1, DPYSL3, PALM, NGFR, NTRK2, CAMK1D, DCC, WNT5A, LIMK1, BMP7, BMP5, GPRC5B, TMEM106B, OBSL1, EPHA3	0.00134548	0.00124919
GO:1902533~positive regulation of intracellular signal transduction	SEMA5A, STEAP3, SLC44A2, CD81, NRK, LRRK1, TRF, PARK7, DUSP15, PKD2, ADRA1A, CTGF, AKAP12, SMPD3, C1QTNF3, C1QTNF2, C1QTNF1, RASSF2, CDH2, BMPER, FGF9, GLIPR2, ADORA1, LEPR, CYP1B1, BOK, PDGFRA, MYOC, ATP6AP1, EDN3, DCC, IGFBP3, WNT5A, PRKCA, ADRA2C, F3, AGTR1A, GPRC5B, FRMD7, TLR9, DGKI, NLGN1, SHC2, NDRG4, CCL11, CANT1, SRC, PELI3, LPAR1, LPAR2, THBS1, PRKCZ, RELN, ERBB3, P2RY1, DVL2, DVL3, NGF…	0.00140068	0.00130044
GO:0061098~positive regulation of protein tyrosine kinase activity	GPRC5B, RELN, ACE, ERBB3, DOK7, ADORA1, DVL2, ADRA2C, AGT	0.0014033	0.00130287
GO:0090288~negative regulation of cellular response to growth factor stimulus	NGFR, TGFB3, NOG, WNT5A, LECT1, CHRD, ADAMTS12, THBS1, CHRDL1, ASPN, AGT, GREM2, HHEX, SFRP1, SFRP2, BMPER, NBL1, FAM72A	0.00143421	0.00133157
GO:0006810~transport	SPON2, SLC46A1, PID1, SLC35B4, KDELR1, WIPF1, LDLRAD3, ANTXR2, SLC4A4, MYLK, PEX26, GOLGA2, DPYSL2, ANPEP, UNC13C, UTS2R, FNBP1, PRKCA, MYO7A, SFRP4, SFRP1, SFRP2, WDR81, KDELR3, ASTN2, CFTR, GPLD1, ATP5S, SLC22A3, TTYH3, CRABP1, CLCNKB, TWIST1, THY1, PRKCZ, GRIN2A, TERT, GM12888, ATP6V0A4, KCNN3, RAB11FIP4, GPM6B, TBC1D8B, NGFR, ACE, CADM1, ABCA6, ABCA9, EIF2AK3, GRIN2B, GRIN2D, ICK, EHD2, TCN2,…	0.00147494	0.00136938
GO:0060078~regulation of postsynaptic membrane potential	NGFR, NLGN1, NRXN1, SEZ6, PRKCZ, GRIN2B, GRIN2D, GRIN2A, ATXN1, RELN, ADORA1, S1PR2, SLC29A1, DGKI	0.00152524	0.00141608
GO:0072006~nephron development	RET, PDGFRA, LAMB2, NOG, FOXJ1, HOXD11, PKD2, BMP7, POU3F3, AGT, AGTR1A, ACAT1, BASP1, COL4A4, COL4A3, GPC3, SOX8, DCHS1, FAT4, CD34	0.00154432	0.0014338
GO:1902578~single-organism localization	SPON2, SLC46A1, PID1, SLC35B4, KDELR1, SLC4A4, MYLK, PEX26, DPYSL2, ANPEP, INSC, UNC13C, UTS2R, PRKCA, MYO7A, SFRP4, SFRP1, SFRP2, WDR81, KDELR3, CFTR, GPLD1, ATP5S, SLC22A3, TTYH3, CLCNKB, TWIST1, THY1, PRKCZ, GRIN2A, TERT, ATP6V0A4, KCNN3, GPM6B, NGFR, ACE, CADM1, ABCA6, ABCA9, EIF2AK3, GRIN2B, GRIN2D, ICK, EHD2, TCN2, CALM3, DCHS1, MAGED2, PAM, CLIC6, SRPX, LRRC4, PCSK9, PCSK6, SLC6A2, SMPD3, …	0.00174675	0.00162174
GO:0050919~negative chemotaxis	ROBO2, ROBO3, NRP2, NRG3, SEMA3D, SEMA3A, WNT5A, SEMA3B, PLXNA4	0.00175705	0.00163131
GO:0051093~negative regulation of developmental process	SEMA5A, PRDM6, LECT1, AATK, MEOX2, ISM1, CXCL14, HHEX, EFEMP1, DPYSL3, SOX8, EPHB2, EPHA7, TSC22D3, WNT5A, NOG, OLIG2, ASPN, TGFBR2, SFRP1, SFRP2, NRG3, COL4A2, NOV, TNMD, COL4A3, EPHA3, CX3CR1, KANK1, NLGN1, LRP1, SEMA3D, NTM, SEMA3A, SEMA3B, SEZ6, LPAR1, TWIST2, CHRD, LRP4, TWIST1, DTX1, PTN, THY1, LTBP3, ASCL1, ADAMTS12, NTN1, THBS1, NKD1, CST3, TERT, VAT1, NGFR, EIF2AK3, FOXJ1, INHBA, BMP7, T…	0.00179981	0.00167101
GO:0051234~establishment of localization	SPON2, SLC46A1, PID1, SLC35B4, KDELR1, WIPF1, LDLRAD3, ANTXR2, SLC4A4, MYLK, PEX26, GOLGA2, DPYSL2, ANPEP, INSC, UNC13C, UTS2R, FNBP1, PRKCA, MYO7A, SFRP4, SFRP1, SFRP2, WDR81, KDELR3, ASTN2, CFTR, GPLD1, ATP5S, SLC22A3, TTYH3, CRABP1, CLCNKB, TWIST1, THY1, PRKCZ, GRIN2A, TERT, GM12888, ATP6V0A4, KCNN3, RAB11FIP4, GPM6B, TBC1D8B, NGFR, ACE, CADM1, ABCA6, ABCA9, EIF2AK3, GRIN2B, GRIN2D, ICK, EHD2,…	0.00188491	0.00175002
GO:0007626~locomotory behavior	B4GALT2, HEXA, SEZ6, PCDH15, CACNA1A, CACNA1C, PARK7, ADCY5, DPP4, GRIN2A, ATXN1, CCND2, RELN, CHL1, ZIC1, PENK, LEPR, OTOG, MYO15, LGI4, GAA, LSAMP, TSHR, GRIN2D, ALDH1A3, GPRC5B, CACNB4	0.00200877	0.00186501
GO:0021953~central nervous system neuron differentiation	ROBO2, NTRK2, NRP2, NFIX, DCC, NRXN1, ZC4H2, SEMA3A, WNT5A, DCLK2, UNCX, CACNA1A, FAIM2, PRKCA, OLIG2, INHBA, ASCL1, DCLK1, TSKU, CDH11, DVL3, EPHB2, FGFR2, PLXNA4	0.002021	0.00187637
GO:0010771~negative regulation of cell morphogenesis involved in differentiation	SEMA5A, KANK1, NLGN1, EPHA7, SEMA3D, SEMA3A, NOG, WNT5A, SEMA3B, LRP4, AATK, THY1, NTN1, NFATC4, SFRP1, SFRP2, EPHB2	0.00213468	0.00198191
GO:0090092~regulation of transmembrane receptor protein serine/threonine kinase signaling pathway	GDF10, CDKN1C, ZFP423, TGFB3, NOG, WNT5A, CHRD, INHBA, THBS1, BMP7, CHRDL1, ASPN, BMP5, GREM2, BMP3, SFRP1, BMP1, SFRP2, FGF9, BMPER, NOV, GPC3, NBL1, PELO	0.00215869	0.0020042
GO:0070167~regulation of biomineral tissue development	OSR2, TGFB3, OMD, TWIST1, LTBP3, BMP7, ASPN, SLC8A1, MGP, TMEM119, FAM20C, GPM6B, CD276, DDR2	0.00217673	0.00202095
GO:0003197~endocardial cushion development	TMEM100, ERBB3, NOG, TWIST1, DCHS1, THBS1, BMP7, EPHA3, BMP5, TGFBR2	0.0022262	0.00206688
GO:0043067~regulation of programmed cell death	SEMA5A, MTCH1, STEAP3, SCX, FAIM2, PARK7, CTGF, RASSF2, CCND2, ADORA1, CYP1B1, SOX8, EPHA7, IGFBP3, WNT5A, LIG4, PRKCA, POU3F3, SFRP4, SFRP1, FOLH1, SFRP2, COL4A3, DPEP1, CARD14, GPLD1, CUL7, TWIST2, LPAR1, TWIST1, CACNA1A, PRKCZ, PKHD1, GRIN2A, GRK5, TERT, SRPK2, NGFR, ACE, TGFB3, TMEM132A, EIF2AK3, INHBA, BMP7, BMP5, NFATC4, BMP3, BMP1, NOX4, FGFR2, ITM2C, COL18A1, SRPX, B4GALT1, CSRNP3, THRA, …	0.00223072	0.00207108
GO:0006915~apoptotic process	SEMA5A, MTCH1, STEAP3, SCX, FAIM2, PARK7, CTGF, RASSF2, CCND2, ADORA1, CYP1B1, SOX8, PDK2, EPHA7, IGFBP3, WNT5A, DIO3, LIG4, PRKCA, POU3F3, SFRP4, SFRP1, FOLH1, SFRP2, COL4A3, DPEP1, CARD14, GPLD1, CUL7, BRSK2, TWIST2, LPAR1, TWIST1, CACNA1A, PRKCZ, FHIT, PKHD1, GRIN2A, GRK5, TERT, SRPK2, NGFR, ACE, CADM1, TGFB3, EIF2AK3, INHBA, BMP7, NFATC4, NOX4, ITM2B, FGFR2, ITM2C, ROBO2, COL18A1, SRPX, TNFAI…	0.00223072	0.00207108
GO:0060173~limb development	OSR2, PRRX1, DLX5, NOG, SHOX2, WNT5A, SCX, LRP4, TWIST1, CACNA1C, MEOX2, HOXD11, BMP7, HOXA10, CYP26B1, FRAS1, SFRP2, FGF9, GPC3, RECK, PAM, PITX1, FGFR2	0.00224021	0.00207989
GO:0048736~appendage development	OSR2, PRRX1, DLX5, NOG, SHOX2, WNT5A, SCX, LRP4, TWIST1, CACNA1C, MEOX2, HOXD11, BMP7, HOXA10, CYP26B1, FRAS1, SFRP2, FGF9, GPC3, RECK, PAM, PITX1, FGFR2	0.00224021	0.00207989
GO:0035113~embryonic appendage morphogenesis	OSR2, PRRX1, DLX5, NOG, SHOX2, WNT5A, LRP4, TWIST1, CACNA1C, HOXD11, BMP7, HOXA10, CYP26B1, FRAS1, SFRP2, FGF9, GPC3, RECK, PITX1	0.0022576	0.00209604
GO:0030326~embryonic limb morphogenesis	OSR2, PRRX1, DLX5, NOG, SHOX2, WNT5A, LRP4, TWIST1, CACNA1C, HOXD11, BMP7, HOXA10, CYP26B1, FRAS1, SFRP2, FGF9, GPC3, RECK, PITX1	0.0022576	0.00209604
GO:0045859~regulation of protein kinase activity	1500015O10RIK, CD81, NRK, LRRC4, TRF, PARK7, PKD2, HHEX, C1QTNF2, CCND2, RASSF2, ADORA1, EDN3, WNT5A, TSC2, PRKCA, ADRA2C, ASPN, AGTR1A, TGFBR2, SFRP1, GPRC5B, SFRP2, DOK7, TLR9, TRIB2, DDR2, FAM72A, SHC2, TNXB, SRC, LPAR1, LPAR2, THY1, THBS1, PRKCZ, CAMKK1, RELN, ERBB3, DVL2, DVL3, LRRC4B, ACE, TGFB3, BMP7, AGT, FGF18, NOX4, TAB1, NF2	0.0023767	0.00220661
GO:0050920~regulation of chemotaxis	ROBO2, SEMA5A, PDGFRA, CAMK1D, EDN3, SEMA3D, RARRES2, ITGA2, SEMA3A, WNT5A, SEMA3B, LPAR1, IL16, PRKCA, THBS1, CXCL14, PLA2G7, NOV, FGF18, PLXNC1, NBL1, PLXNA4, CMKLR1	0.00256493	0.00238137
GO:0045666~positive regulation of neuron differentiation	RET, SEMA5A, ROBO2, CUL7, NDRG4, NLGN1, GRN, ATP8A2, SHOX2, SEZ6, LPAR1, FOXO6, PTN, ASCL1, NTN1, GOLGA2, RELN, CNR1, DPYSL3, PALM, NGFR, NTRK2, CAMK1D, TGIF2, DCC, WNT5A, LIMK1, ADRA2C, BMP7, BMP5, GPRC5B, TMEM106B, NEUROG1, OBSL1, NBL1, EPHA3	0.00268742	0.0024951
GO:0048762~mesenchymal cell differentiation	RET, SEMA5A, NRP2, CUL7, EDN3, TGFB3, SEMA3D, SEMA3A, NOG, WNT5A, SEMA3B, TWIST1, BMP7, LOXL2, TGFBR2, TMEM100, SFRP1, CYP26C1, SFRP2, GLIPR2, SOX8, FGFR2	0.00268742	0.0024951
GO:0050673~epithelial cell proliferation	SEMA5A, CDKN1C, GRN, B4GALT1, CCL11, DLX5, LECT1, TWIST2, TWIST1, WFDC1, PTN, THBS1, LOXL2, CCND2, BMPER, FGF9, GPC3, BTRC, CD34, OSR2, NGFR, IGFBP3, NOG, WNT5A, TSC2, PRKCA, F3, TBX18, BMP5, SFRP1, SFRP2, FAP, NOV, TNMD, FGFR2	0.00272186	0.00252707
GO:0051246~regulation of protein metabolic process	MTCH1, PID1, CD81, NRK, LDLRAD3, PARK7, ANTXR1, CTGF, GOLGA2, RASSF2, CCND2, CDH2, BMPER, FGF9, ADORA1, ENPP2, LEPR, CYP1B1, BTRC, PDGFRA, EPHA7, IGFBP3, WNT5A, TSC2, PRKCA, SFRP4, SFRP1, SFRP2, COL4A3, DOK7, DPEP1, TRIB2, CARD14, GPLD1, SHC2, NDRG4, CLEC16A, LPAR1, TWIST1, LPAR2, THY1, PRKCZ, FHIT, PKHD1, GRIN2A, TERT, BTBD3, DVL2, DVL3, A2M, CD276, LRRC4B, COL28A1, NGFR, CRTAP, ACE, AMBP, RHBDD…	0.00272186	0.00252707
GO:0042476~odontogenesis	OSR2, PDGFRA, NGFR, DLX3, TNC, LRP4, TWIST1, INHBA, BMP7, ASPN, ADAMTS5, PERP, FAM20C, NF2, CD34, PAM, FGFR2	0.00272186	0.00252707
GO:0001736~establishment of planar polarity	SFRP1, SFRP2, WNT5A, DVL2, GPC3, DVL3, DCHS1, FAT4, ASTN2, NKD1, CTHRC1	0.00272186	0.00252707
GO:0044057~regulation of system process	DOCK5, NLGN1, THRA, COL14A1, SEMA3A, TRF, CACNA1C, ADRA1A, WISP1, SLC8A1, CTGF, TMEM100, C1QTNF3, GRIN2A, ARHGAP42, SEPN1, C1QTNF1, HRH2, ANPEP, P2RY1, ADORA1, MYOG, NGFR, UTS2R, IRX5, EDN3, ITGA2, GAA, TPM1, EIF2AK3, PRKCA, INHBA, ADRA2C, AGT, AGTR1A, GRIN2D, NOV, ADORA2B, CALM3, PI16, ACPP, MGLL, CFTR	0.00272608	0.00253099
GO:0014031~mesenchymal cell development	RET, SEMA5A, NRP2, CUL7, EDN3, TGFB3, SEMA3D, SEMA3A, NOG, WNT5A, SEMA3B, TWIST1, LOXL2, TGFBR2, TMEM100, SFRP1, CYP26C1, SFRP2, GLIPR2, SOX8, FGFR2	0.0027449	0.00254846
GO:1901137~carbohydrate derivative biosynthetic process	B4GALT2, PIGS, GALNT14, B4GALT1, PID1, VIPR2, CHPF, HEXA, PIGYL, GALNT10, GMPPB, AKAP12, GOLGA2, NANP, POFUT2, POFUT1, PALM, GRM8, GAL3ST4, RUNDC3A, WBSCR17, ADORA2B, B3GNT4, PIGK, PIGL, ST6GALNAC6, ATP5S, CANT1, SDC3, LPAR1, ADCY3, ADCY7, PAPSS2, ADCY5, ACAT1, NT5E, CHST12, MGAT5, GPC3, MAN1C1, GPC2, ATP6V0A4, GPC6, TSHR, EXT2, PQLC3, STT3A, CALM3, ITM2A, MRAP2, ITM2B, NUCB2, ITM2C	0.00296744	0.00275507
GO:0030500~regulation of bone mineralization	OSR2, TGFB3, OMD, TWIST1, LTBP3, BMP7, SLC8A1, MGP, TMEM119, FAM20C, GPM6B, CD276, DDR2	0.00305947	0.00284052
GO:0030029~actin filament-based process	SEMA5A, ITGB5, WIPF1, TRF, ANTXR1, CTGF, LMOD2, PREX1, SIPA1L1, DPYSL3, PDGFRA, MYOC, LIMCH1, ARHGEF17, TMOD2, TPM1, MYO7A, SFRP1, FRMD7, DAAM2, EPHA3, KANK4, GAS7, KANK1, PLEKHH2, BRSK2, CCL11, LRP1, SRC, CTTNBP2, LPAR1, PCDH15, CACNA1C, PRKCZ, ADD2, CNN2, LIMA1, COBLL1, APBB2, FLNB, S1PR2, MYH10, GPM6B, GSN, TGFB3, LIMK1, FOXJ1, FMNL3, EHD2, NOX4, NF2, PAM	0.0030616	0.0028425
GO:0007164~establishment of tissue polarity	SFRP1, SFRP2, WNT5A, DVL2, GPC3, DVL3, DCHS1, FAT4, ASTN2, NKD1, CTHRC1	0.00314149	0.00291667
GO:0043549~regulation of kinase activity	1500015O10RIK, CD81, NRK, LRRC4, TRF, LDB2, PARK7, PKD2, HHEX, C1QTNF2, CCND2, RASSF2, ADORA1, PDGFRA, EDN3, WNT5A, TSC2, PRKCA, ADRA2C, ASPN, AGTR1A, TGFBR2, SFRP1, GPRC5B, SFRP2, DOK7, TLR9, TRIB2, DDR2, FAM72A, SHC2, TNXB, SRC, NPRL2, LPAR1, LPAR2, THY1, THBS1, PRKCZ, CAMKK1, RELN, ERBB3, DVL2, DVL3, LRRC4B, ACE, TGFB3, BMP7, AGT, FGF18, NOX4, TAB1, NF2	0.00315802	0.00293201
GO:0060560~developmental growth involved in morphogenesis	SEMA5A, NRP2, CCL11, NRN1, SEMA3D, SEMA3A, SEMA3B, TNC, AATK, PRKCZ, NTN1, NKD1, NDN, PLXNC1, PLXNA4, EPHA7, CADM1, LAMB2, WNT5A, LIMK1, DCLK1, TGFBR2, SFRP1, SFRP2, FGFR2	0.00323533	0.00300379
GO:0010001~glial cell differentiation	NTRK2, GSN, NFIX, LAMA2, MYOC, LGI4, LAMB2, NOG, LPAR1, DTX1, OLIG2, MIAT, ASCL1, AGT, MMP24, RELN, ERBB3, CDH2, MXRA8, ENPP2, SOX8, TSPAN2, ASPA, BOK	0.00325138	0.00301869
GO:0044711~single-organism biosynthetic process	PIGS, B4GALT1, SLC35B4, PID1, VIPR2, ABCD3, TECR, PIGYL, SCX, PTH1R, PARK7, TAZ, CTGF, AKAP12, SMPD3, C1QTNF3, FADS2, NANP, C1QTNF2, PALM, GRM8, SCD2, LEPR, PDE8B, PDK2, FADS1, GAL3ST4, PTGIS, ITGA2, OXSM, WNT5A, RUNDC3A, ALDH1A3, ADORA2B, B3GNT4, MTHFD2L, PCCB, PIGK, PIGL, BCAT1, MGLL, GPLD1, PADI1, CFTR, PTGES, ST6GALNAC6, ATP5S, ISYNA1, LPAR1, ADCY3, LPL, ADCY7, PAPSS2, CYGB, ADCY5, ACAT1, MAP…	0.00331325	0.00307614
GO:0042981~regulation of apoptotic process	SEMA5A, MTCH1, STEAP3, SCX, FAIM2, PARK7, CTGF, RASSF2, CCND2, ADORA1, CYP1B1, SOX8, EPHA7, IGFBP3, WNT5A, LIG4, PRKCA, POU3F3, SFRP4, SFRP1, FOLH1, SFRP2, COL4A3, DPEP1, CARD14, GPLD1, CUL7, TWIST2, LPAR1, TWIST1, CACNA1A, PRKCZ, PKHD1, GRIN2A, GRK5, TERT, SRPK2, NGFR, ACE, TGFB3, EIF2AK3, INHBA, BMP7, BMP5, NFATC4, BMP3, BMP1, NOX4, FGFR2, ITM2C, COL18A1, SRPX, B4GALT1, CSRNP3, THRA, PCSK9, MDK…	0.00334917	0.00310949
GO:0050885~neuromuscular process controlling balance	ALDH1A3, GM2A, GAA, NRXN1, IGDCC3, HEXA, PCDH15, CACNA1A, MYO7A, PDE8B, MYH10, ADCY5	0.00336485	0.00312405
GO:0071495~cellular response to endogenous stimulus	CDKN1C, ROBO2, COL16A1, PID1, ITGB5, THRA, CD81, TNC, PCSK9, SCX, PARK7, DUSP15, CHRDL1, SLC8A1, CTGF, TMEM100, BMPER, FGF9, LEPR, CTSH, PELO, PDK2, PDGFRA, KCND3, WNT5A, NOG, MMP3, TSC2, PRKCA, ASPN, AGTR1A, TGFBR2, GREM2, SFRP1, RAB31, SFRP2, COL4A2, COL4A1, TNMD, TLR9, NBL1, EPHA3, GPLD1, CFTR, CX3CR1, KANK1, ZFP423, HPGD, SRC, DLX5, CHRD, LRP4, PTN, LTBP3, ADAMTS12, THBS1, PRKCZ, CLEC3B, GRIN…	0.00352227	0.0032702
GO:0044092~negative regulation of molecular function	CSRNP3, THRA, 1500015O10RIK, LRRC4, PCSK9, WFDC1, PARK7, PKD2, GOLGA2, HHEX, CRTAC1, PALM, LEPR, CYP1B1, CMKLR1, PTGIS, ITGA4, NOG, LMTK3, TSC2, PRKCA, ASPN, AES, SFRP4, SFRP1, SFRP2, WDR81, FRMD7, TLR9, DPEP1, TRIB2, FAM72A, PPP1R37, ITIH2, SRC, NPRL2, TWIST2, TWIST1, THY1, TFPI, THBS1, PRKCZ, PKHD1, CST3, CNR1, P2RY1, SPOCK3, GPC3, A2M, ZFP462, LRRC4B, EGLN1, COL28A1, TMEM132C, ACE, AMBP, LIMK1…	0.0036079	0.0033497
GO:0021510~spinal cord development	ROBO2, PTPRS, DCC, ZC4H2, NOG, CHRD, UNCX, CACNA1A, OLIG2, PTN, PKD2, ASCL1, PLXDC1, RELN, DPYSL2, ZIC1	0.00362594	0.00336645
GO:0031399~regulation of protein modification process	PID1, CD81, NRK, PARK7, CTGF, GOLGA2, RASSF2, CCND2, CDH2, BMPER, FGF9, ADORA1, ENPP2, LEPR, PDGFRA, EPHA7, IGFBP3, WNT5A, TSC2, PRKCA, SFRP4, SFRP1, SFRP2, DOK7, TRIB2, CARD14, SHC2, NDRG4, LPAR1, TWIST1, LPAR2, THY1, PRKCZ, PKHD1, TERT, DVL2, DVL3, LRRC4B, NGFR, CRTAP, ACE, TGFB3, RARRES2, EIF2AK3, INHBA, BMP7, GRIN2B, BMP5, BMP3, BMP1, TADA2A, FGF18, NOX4, CALM3, NF2, TAB1, FGFR2, RET, 1500015…	0.00377897	0.00350853
GO:0061035~regulation of cartilage development	BMP1, EFEMP1, WNT5A, NOG, FGF18, SHOX2, SCX, LTBP3, HOXD11, ADAMTS12, LOXL2, CTGF	0.00381171	0.00353893
GO:0048706~embryonic skeletal system development	OSR2, PDGFRA, IRX5, PRRX1, TGFB3, NOG, SHOX2, WNT5A, TWIST2, SCX, TWIST1, HOXD11, BMP7, TGFBR2, TBX15, FGF9, MMP16, FGFR2	0.00383647	0.00356191
GO:0044281~small molecule metabolic process	VIPR2, SLC35B4, PID1, PARK7, ENO4, FADS2, POFUT2, POFUT1, PALM, LEPR, CYP1B1, NUDT16, PDE8B, CAR6, PDK2, FADS1, ENTPD2, GPT2, OXSM, WNT5A, RUNDC3A, CACNB4, MTHFD2L, DPEP1, CFTR, GPLD1, PADI1, PTGES, ATP5S, ISYNA1, PDXDC1, CRABP1, LPAR1, LPL, TWIST1, CACNA1A, FHIT, ACAT1, ADH1, AGMO, PMVK, OTOG, TXNDC2, ATP6V0A4, PLTP, GGT5, CRTAP, FUCA1, EIF2AK3, PYCR1, BMP5, G6PC3, NOX4, MAN2B1, CALM3, PAM, MRAP…	0.00385694	0.00358092
GO:0044236~multicellular organism metabolic process	TNXB, TGFB3, ITGA2, MMP3, COL23A1, SCX, CYGB, CTGF, CST3, MRC2, FAP, MMP16, ADORA2B, CTSK, SERPINH1	0.00404341	0.00375404
GO:0043010~camera-type eye development	RET, CDKN1C, ATP8A2, TWIST2, TWIST1, CACNA1C, THY1, PTN, TSKU, EFEMP1, SIX5, CYP1B1, SOX8, EPHB2, MYH10, RAB11FIP4, OSR2, PDGFRA, NTRK2, TGIF2, IRX5, LAMB2, DIO3, INHBA, MIAT, BMP7, TGFBR2, ALDH1A3, SDK1, RCN1, COL4A1, NF2, FGFR2	0.00423763	0.00393436
GO:0051130~positive regulation of cellular component organization	RET, SEMA5A, ROBO2, DOCK5, COL16A1, ATP8A2, WIPF1, PCSK9, TRF, CLDN1, CTGF, LMOD2, GOLGA2, PREX1, EFEMP1, GLIPR2, CTSK, PALM, DPYSL3, ENPP2, EPHB2, BOK, MYOG, CAMK1D, MYOC, ATMIN, EDN3, DCC, IGFBP3, ITGA2, WNT5A, MMP3, TPM1, LIG4, PRKCA, TGFBR2, SFRP4, GPRC5B, FRMD7, TMEM106B, MFGE8, OBSL1, EPHA3, DDR2, NLGN1, CUL7, NDRG4, GRN, CCL11, SRC, NRXN1, SHOX2, CLEC16A, SEZ6, LPAR1, LRP4, TWIST1, FOXO6, …	0.00429142	0.00398431
GO:0014812~muscle cell migration	DOCK5, NDRG4, LRP1, SRC, IGFBP3, ITGA2, TPM1, LPAR1, F3, AGT, NOV, TERT, CYP1B1, NOX4	0.00443905	0.00412137
GO:0050807~regulation of synapse organization	NTRK2, NLGN1, EPHA7, NRXN1, WNT5A, LRRC4, LRP4, PRKCA, PTN, C1QL3, NFATC4, RELN, SRPX2, SLITRK2, CDH2, EPHB2, LRRC4B	0.00488222	0.00453283
GO:0090263~positive regulation of canonical Wnt signaling pathway	SFRP4, GPRC5B, SFRP1, SFRP2, FGF9, THRA, DLX5, SRC, LRRK1, DVL2, FGFR2, DKK2	0.00488301	0.00453355
GO:0016192~vesicle-mediated transport	SH3GL3, SPON2, SRPX, STEAP3, ATP8A2, KDELR1, SH3KBP1, CD81, WIPF1, STON1, PCSK9, TRF, LDLRAD3, RAB43, GOLGA2, SMPD3, MRC2, UPK1A, DPYSL2, LEPR, UNC13C, CAMK1D, ATP6AP1, ITGA4, EXOC8, EXOC7, FNBP1, ITGA2, WNT5A, COPZ2, TSC2, PRKCA, MYO7A, TGFBR2, SFRP4, RAB31, ADORA2B, KDELR3, MFGE8, ERGIC3, SEC22B, ERGIC1, CFTR, NLGN1, NDRG4, GRN, BRSK2, LRP1, SRC, NRXN1, LRP4, CACNA1A, CACNA1C, CPLX2, SNX30, THB…	0.00514428	0.00477612
GO:0060070~canonical Wnt signaling pathway	THRA, SRC, DLX5, NOG, WNT5A, LRRK1, LRP4, TAZ, NKD1, DKK2, TBX18, BICC1, AES, SFRP4, GPRC5B, SFRP1, SFRP2, FGF9, CDH2, DVL2, GPC3, DVL3, FGFR2, CTHRC1	0.00523882	0.0048639
GO:0090090~negative regulation of canonical Wnt signaling pathway	NOG, WNT5A, LRP4, TAZ, NKD1, DKK2, TBX18, BICC1, AES, SFRP4, SFRP1, SFRP2, CDH2, GPC3, CTHRC1	0.00538965	0.00500394
GO:0038063~collagen-activated tyrosine kinase receptor signaling pathway	COL4A2, COL4A1, COL4A3, COL4A5, DDR2	0.00542385	0.00503569
GO:0007389~pattern specification process	SEMA5A, NRP2, SEMA3A, CHRD, LRP4, MEOX2, HOXD11, PKD2, ASCL1, PCSK6, MEOX1, HOXA10, HHEX, CYP26B1, RELN, POFUT1, ZIC1, GPC3, DVL2, EMX2, NOG, WNT5A, UNCX, FOXJ1, BMP7, TBX18, BICC1, BMP5, NFATC4, TGFBR2, GREM2, SFRP1, SFRP2, CYP26C1, NRG3, DAAM2, COL4A1, DCHS1, NBL1, FGFR2	0.00559543	0.00519499
GO:0035588~G-protein coupled purinergic receptor signaling pathway	ADORA2B, P2RY14, P2RY1, ADORA1, ACPP, ADCY5	0.00572346	0.00531386
GO:0030036~actin cytoskeleton organization	SEMA5A, KANK1, PLEKHH2, BRSK2, CCL11, ITGB5, CTTNBP2, SRC, WIPF1, LPAR1, PCDH15, TRF, PRKCZ, ANTXR1, CTGF, LMOD2, ADD2, CNN2, LIMA1, PREX1, SIPA1L1, COBLL1, DPYSL3, FLNB, S1PR2, MYH10, PDGFRA, GSN, MYOC, LIMCH1, TGFB3, ARHGEF17, TPM1, LIMK1, TMOD2, FOXJ1, FMNL3, EHD2, SFRP1, FRMD7, DAAM2, NOX4, NF2, KANK4, GAS7	0.00583607	0.00541841
GO:0050804~modulation of synaptic transmission	CX3CR1, NLGN1, LAMA2, NRXN1, CACNA1A, PTN, CPLX2, PRKCZ, ADRA1A, GNAI1, GRIN2A, SIPA1L1, RELN, CNR1, HRH2, GRM8, ADORA1, S1PR2, EPHB2, GRIA4, UNC13C, NGFR, NTRK2, EDN3, GRIN2B, AGT, SYT7, NFATC4, PNKD, MGLL, DGKI	0.00583607	0.00541841
GO:0010634~positive regulation of epithelial cell migration	SEMA5A, DOCK5, SRC, ITGA2, WNT5A, PRKCA, THBS1, AGT, TGFBR2, SRPX2, GLIPR2, FGF18, ENPP2, CTSH, GPLD1	0.00583607	0.00541841
GO:0048704~embryonic skeletal system morphogenesis	OSR2, PDGFRA, IRX5, PRRX1, TGFB3, NOG, SHOX2, TWIST2, TWIST1, HOXD11, BMP7, TGFBR2, TBX15, MMP16, FGFR2	0.00583607	0.00541841
GO:0007369~gastrulation	OSR2, ITGB5, ITGA4, ITGA2, NOG, WNT5A, CHRD, SCX, INHBA, BMP7, TGFBR2, EXT2, POFUT2, HHEX, SFRP1, SFRP2, COL4A2, DVL2, ITGA7, NF2, FGFR2	0.00609615	0.00565988
GO:0046324~regulation of glucose import	NGFR, C1QTNF2, PID1, ACE, TERT, ERBB3, RARRES2, GPC3, SLC1A2, PRKCA, PRKCZ, AGT	0.00609615	0.00565988
GO:0001707~mesoderm formation	EXT2, POFUT2, SFRP2, ITGA2, WNT5A, NOG, CHRD, SCX, NF2, INHBA, BMP7, FGFR2	0.00609615	0.00565988
GO:0008344~adult locomotory behavior	LGI4, HEXA, SEZ6, PCDH15, CACNA1A, CACNA1C, PARK7, TSHR, GRIN2D, CACNB4, ATXN1, CCND2, CHL1, ZIC1, OTOG	0.00637069	0.00591477
GO:0018108~peptidyl-tyrosine phosphorylation	CD81, SRC, LRRK1, LRP4, AATK, PRKCZ, EFEMP1, RELN, ERBB3, ADORA1, DVL2, ENPP2, EPHB2, PDGFRA, ACE, ADRA2C, AGT, AGTR1A, SFRP1, GPRC5B, SFRP2, DOK7, NF2, CRLF1, FGFR2, FAM72A, DDR2	0.00638701	0.00592993
GO:0060351~cartilage development involved in endochondral bone morphogenesis	COL27A1, SHOX2, SERPINH1, COL9A1, HOXD11, THBS1, THBS3, TGFBR2	0.00646787	0.006005
GO:0090130~tissue migration	SEMA5A, DOCK5, SRC, SEMA3A, CLEC14A, MEOX2, THBS1, ACTG2, LOXL2, DPP4, SRPX2, BMPER, GLIPR2, ENPP2, CYP1B1, CTSH, ITGA2, WNT5A, PRKCA, AGT, TGFBR2, FAP, NOV, FGF18, GPLD1	0.0066528	0.00617669
GO:0050771~negative regulation of axonogenesis	SEMA5A, EPHA7, SEMA3D, SEMA3A, WNT5A, SEMA3B, LRP4, AATK, THY1, EPHB2, NTN1	0.00688403	0.00639137
GO:0018212~peptidyl-tyrosine modification	CD81, SRC, LRRK1, LRP4, AATK, PRKCZ, EFEMP1, RELN, ERBB3, ADORA1, DVL2, ENPP2, EPHB2, PDGFRA, ACE, ADRA2C, AGT, AGTR1A, SFRP1, GPRC5B, SFRP2, DOK7, NF2, CRLF1, FGFR2, FAM72A, DDR2	0.00707151	0.00656544
GO:0001704~formation of primary germ layer	ITGB5, ITGA4, ITGA2, NOG, WNT5A, CHRD, SCX, INHBA, BMP7, EXT2, POFUT2, SFRP2, COL4A2, ITGA7, NF2, FGFR2	0.00709239	0.00658482
GO:0045667~regulation of osteoblast differentiation	GDF10, ATP6AP1, IFI204, DLX5, NOG, TWIST2, CHRD, TWIST1, BMP7, SFRP1, RASSF2, SFRP2, TMEM119, FAM20C, CD276, DDR2, CTHRC1	0.00709239	0.00658482
GO:0050773~regulation of dendrite development	NTRK2, NGFR, NLGN1, GRN, CUL7, CAMK1D, SEZ6, LPAR1, FOXO6, BMP7, BMP5, NFATC4, SDK1, PREX1, RELN, SIPA1L1, PALM, TMEM106B, OBSL1	0.00717563	0.00666211
GO:0035107~appendage morphogenesis	OSR2, PRRX1, DLX5, NOG, SHOX2, WNT5A, LRP4, TWIST1, CACNA1C, HOXD11, BMP7, HOXA10, CYP26B1, FRAS1, SFRP2, FGF9, GPC3, RECK, PITX1, FGFR2	0.00725029	0.00673142
GO:0035108~limb morphogenesis	OSR2, PRRX1, DLX5, NOG, SHOX2, WNT5A, LRP4, TWIST1, CACNA1C, HOXD11, BMP7, HOXA10, CYP26B1, FRAS1, SFRP2, FGF9, GPC3, RECK, PITX1, FGFR2	0.00725029	0.00673142
GO:0070887~cellular response to chemical stimulus	SEMA5A, SPON2, COL16A1, PID1, CD81, TNC, SCX, PARK7, CXCL14, SLC8A1, MYLK, CTGF, PREX1, BMPER, IBSP, FGF9, DPYSL3, ENPP2, LEPR, CYP1B1, BTRC, PELO, PDK2, CMKLR1, PDGFRA, ENTPD2, WNT5A, TPM1, TSC2, LIG4, PRKCA, SFRP1, RAB31, SFRP2, COL4A2, COL4A1, DPEP1, NBL1, CARD14, EPHA3, CFTR, GPLD1, DLX5, HVCN1, CHRD, LPAR1, TWIST1, LTBP3, ADAMTS12, PRKCZ, PLA2G7, FBLN5, SULT1A1, GRIN2A, TERT, PENK, NDN, TXND…	0.00773965	0.00718576
GO:0090177~establishment of planar polarity involved in neural tube closure	SFRP1, SFRP2, WNT5A, DVL2, DVL3, CTHRC1	0.0077821	0.00722518
GO:0044765~single-organism transport	SEMA5A, SPON2, STEAP3, SLC46A1, ATP8A2, SLC35B4, KCNG4, PID1, CD81, PARK7, SLC4A4, SLC8A1, PEX26, MYLK, CTGF, FGF9, SLCO2B1, DPYSL2, ANPEP, PALM, ADORA1, LEPR, SLC16A6, PDE8B, UNC13C, UTS2R, SLC15A1, WNT5A, TSC2, PRKCA, MYO7A, SFRP4, CACNB3, SFRP1, CACNB4, RAB31, SFRP2, WDR81, CFTR, DGKI, GPLD1, ATP5S, SLC22A3, BRSK2, TTYH3, SLC26A1, HVCN1, SLC1A2, CLCNKB, ILDR1, LPL, SLC38A10, ILDR2, TWIST1, CAC…	0.00783837	0.00727742
GO:0007416~synapse assembly	NTRK2, NLGN1, EPHA7, CADM1, NRXN1, WNT5A, LRP4, CACNA1A, PRKCA, SDK1, RELN, SRPX2, SLITRK2, CDH2, EPHB2, LRRC4B	0.008315	0.00771994
GO:0045860~positive regulation of protein kinase activity	SHC2, CD81, SRC, NRK, LPAR1, TRF, LPAR2, PKD2, THBS1, PRKCZ, CAMKK1, C1QTNF2, CCND2, RASSF2, RELN, ERBB3, ADORA1, DVL2, DVL3, ACE, EDN3, TGFB3, WNT5A, ADRA2C, AGT, AGTR1A, TGFBR2, GPRC5B, FGF18, DOK7, TLR9, NOX4, TAB1, DDR2	0.00837789	0.00777833
GO:0032268~regulation of cellular protein metabolic process	MTCH1, PID1, CD81, NRK, PARK7, ANTXR1, CTGF, GOLGA2, RASSF2, CCND2, CDH2, BMPER, FGF9, ADORA1, ENPP2, LEPR, CYP1B1, BTRC, PDGFRA, EPHA7, IGFBP3, WNT5A, TSC2, PRKCA, SFRP4, SFRP1, SFRP2, COL4A3, DOK7, DPEP1, TRIB2, CARD14, GPLD1, SHC2, NDRG4, CLEC16A, LPAR1, TWIST1, LPAR2, THY1, PRKCZ, FHIT, PKHD1, TERT, DVL2, DVL3, A2M, LRRC4B, COL28A1, NGFR, CRTAP, ACE, AMBP, TGFB3, RARRES2, EIF2AK3, INHBA, BMP7…	0.00837789	0.00777833
GO:0090066~regulation of anatomical structure size	RET, SEMA5A, DOCK5, KANK1, PLEKHH2, CCL11, WIPF1, SEMA3D, SEMA3A, SEMA3B, AATK, CACNA1C, ADRA1A, NTN1, SLC8A1, LMOD2, ADD2, SMPD3, LIMA1, PREX1, ARHGAP42, HRH2, DPYSL2, P2RY1, ADORA1, PLXNC1, PLXNA4, UTS2R, EPHA7, ACE, GSN, EDN3, WNT5A, TPM1, LIMK1, TMOD2, TSC2, ADRA2C, AGT, AGTR1A, ADORA2B, MGLL, CFTR	0.00850231	0.00789384
GO:0060688~regulation of morphogenesis of a branching structure	PDGFRA, SFRP1, WNT5A, NOG, SHOX2, CPE, SOX8, BMP7, AGT, AGTR1A, FGFR2	0.00868279	0.0080614
GO:0098868~bone growth	COL27A1, COL9A1, LEPR, THBS1, THBS3, TGFBR2, DDR2	0.00871064	0.00808726
GO:0043405~regulation of MAP kinase activity	SHC2, TNXB, CD81, SRC, NRK, LPAR1, TRF, LPAR2, THBS1, C1QTNF2, ADORA1, DVL2, DVL3, EDN3, TGFB3, WNT5A, TSC2, PRKCA, ADRA2C, BMP7, SFRP1, SFRP2, FGF18, TLR9, NOX4, TAB1, TRIB2	0.00892242	0.00828389
GO:0010631~epithelial cell migration	SEMA5A, DOCK5, SRC, ITGA2, SEMA3A, WNT5A, CLEC14A, PRKCA, MEOX2, THBS1, AGT, LOXL2, TGFBR2, DPP4, SRPX2, FAP, BMPER, NOV, GLIPR2, FGF18, ENPP2, CTSH, CYP1B1, GPLD1	0.0089352	0.00829575
GO:0048332~mesoderm morphogenesis	EXT2, POFUT2, SFRP2, ITGA2, WNT5A, NOG, CHRD, SCX, NF2, INHBA, BMP7, FGFR2	0.00933565	0.00866754
GO:0048701~embryonic cranial skeleton morphogenesis	PDGFRA, TBX15, IRX5, PRRX1, MMP16, TGFB3, TWIST2, TWIST1, FGFR2, TGFBR2	0.00960448	0.00891713
GO:0051017~actin filament bundle assembly	ITGB5, MYOC, SRC, TGFB3, TPM1, LIMK1, LPAR1, PCDH15, CTGF, ADD2, LIMA1, FRMD7, DPYSL3, NOX4, NF2, KANK4, GAS7	0.0102313	0.00949914
GO:0006897~endocytosis	SPON2, SRPX, SH3GL3, NLGN1, GRN, LRP1, SH3KBP1, CD81, SRC, WIPF1, STON1, LRP4, PCSK9, TRF, LDLRAD3, SNX30, THBS1, CNN2, MRC2, UPK1A, DPYSL2, GM12888, GPC3, LEPR, ATP9A, TXNDC5, CAMK1D, GSN, ITGA4, FNBP1, ITGA2, WNT5A, PRKCA, MYO7A, LRP1B, SYT7, TGFBR2, SFRP4, EHD2, RAB31, PTX3, MFGE8	0.0102535	0.00951975
GO:0046849~bone remodeling	ATP6AP1, SRC, TGFB3, LRRK1, TRF, LTBP3, PTH1R, SFRP1, RASSF2, CTSK, NOX4, ITGA9, CTHRC1	0.0104363	0.00968943
GO:0031644~regulation of neurological system process	NGFR, ITGA2, EIF2AK3, TRF, ADRA2C, AGT, GRIN2D, TMEM100, GRIN2A, NOV, ADORA1, ACPP, MGLL	0.0104363	0.00968943
GO:0090132~epithelium migration	SEMA5A, DOCK5, SRC, ITGA2, SEMA3A, WNT5A, CLEC14A, PRKCA, MEOX2, THBS1, AGT, LOXL2, TGFBR2, DPP4, SRPX2, FAP, BMPER, NOV, GLIPR2, FGF18, ENPP2, CTSH, CYP1B1, GPLD1	0.0104363	0.00968943
GO:0010817~regulation of hormone levels	BRSK2, NRXN1, CRABP1, ILDR1, ILDR2, PCSK9, CACNA1A, CACNA1C, PCSK6, ADCY5, SULT1A1, SMPD3, C1QTNF3, ADH1, CYP26B1, C1QTNF1, RELN, CNR1, P2RY1, LEPR, ADORA1, CYP1B1, PRLHR, SOX8, PDE8B, PDGFRA, ACE, EDN3, DIO3, INHBA, AGT, SYT7, BMP5, ALDH1A3, SFRP1, CYP26C1, NOV, CPE, NUCB2, CFTR, GPLD1	0.0105128	0.00976045
