# Supplementary material for: A mitofusin 2/HIF1α axis sets a maturation checkpoint in regenerating skeletal muscle
Source: J Clin Invest. 2022 Dec 1;132(23):e161638. doi: 10.1172/JCI161638 (PMC9711883; doi:10.1172/JCI161638)
Supplement: Supplemental table 4 [file jci-132-161638-s063.xlsx]

## Sheet: Table S4
Table S4: Metabolomics Analysis of mfn2-/- vs. wild-type regenerating myofibers at 5 and 14 dpi.
Metabolites	TIC normalized metabolite values.
5dpi	Summary statistics from metabolomics on mfn2-/- vs. wt regenerating myofibers at 5 dpi
14dpi	Summary statistics from metabolomics on mfn2-/- vs. wt regenerating myofibers at 14 dpi

## Sheet: Metabolites
Metabolite	5dpi wt	5dpi wt	5dpi wt	5dpi wt	5dpi wt	5dpi mfn2-/-	5dpi mfn2-/-	5dpi mfn2-/-	5dpi mfn2-/-	5dpi mfn2-/-	5dpi mfn2-/-	14dpi wt	14dpi wt	14dpi wt	14dpi wt	14dpi wt	14dpi wt	14dpi mfn2-/-	14dpi mfn2-/-	14dpi mfn2-/-	14dpi mfn2-/-	14dpi mfn2-/-	14dpi mfn2-/-
Replicate	1	2	3	4	5	1	2	3	4	5	6	1	2	3	4	5	6	1	2	3	4	5	6
1,3/ 2,3-Bisphosphoglycerate	2.56e-06	1.41e-06	9.55e-07	5.77e-06	5.34e-05	0.000279314	3.86e-05	5.01e-06	5.82e-06	1.08e-06	6.49e-06	2.07e-05	6.1e-05	4e-05	8.69e-05	2.53e-06	1.36e-05	0.000464635	0.000660028	0.000272078	1.58e-05	3.87e-05	2.54e-05
1-Methylhistidine	0.000418861	0.000386998	0.000523457	0.000469103	0.000610159	0.00183754	0.000940592	0.00115873	0.0016694	0.00126203	0.0011441	0.00126624	0.00214551	0.00125917	0.00221615	0.00121169	0.00185587	0.000677221	0.000864101	0.000665042	0.000377312	0.000634062	0.000590056
2-/3-Phosphoglycerate	8.25e-05	0.00015135	9.82e-05	5.96e-05	0.00070401	0.000929421	3.49e-05	4.36e-05	0.000108213	2.85e-05	0.00017104	0.000847286	0.00137984	0.00131139	0.000788235	6.63e-05	0.000473775	0.000957056	0.00172938	0.000598148	4.96e-05	0.000139406	2.43e-05
2-Hydroxy-4-(methylthio)butanoate	1e-05	1.04e-05	1.92e-05	5.17e-06	7.17e-06	4.34e-06	5.95e-06	1.16e-05	7.67e-06	1.32e-05	1.07e-05	4.24e-06	4.07e-06	3.61e-06	6.85e-06	3.99e-06	5.04e-06	1.03e-06	1e-06	1.35e-06	2.46e-06	1.89e-06	3.82e-06
2-Hydroxybutyrate	0.000455667	0.000476598	0.000656587	0.000374292	0.000452061	0.00073304	0.000631904	0.000803695	0.000602857	0.000716018	0.000894749	0.000342463	0.000413355	0.000344014	0.000521569	0.000330626	0.000460231	0.000253912	0.000215252	0.000280865	0.000339789	0.000447385	0.000402667
2-Hydroxyglutarate	0.000340656	0.00039449	0.000447616	0.0004158	0.000384586	0.000798484	0.000635987	0.000592102	0.000687199	0.000568891	0.000710221	0.000419607	0.000430842	0.000492207	0.000398146	0.000488027	0.000630432	0.000601196	0.000414966	0.000597244	0.000614283	0.00106044	0.00090876
2-Mannosyl-3-phosphoglycerate	0.00818373	0.00844393	0.00316844	0.0170656	0.00514626	0.00633429	0.00377348	0.00128104	0.0010304	0.00125162	0.000655444	0.0178154	0.0101836	0.0162485	0.00655462	0.0183213	0.0117913	0.00296247	0.0016128	0.00193925	0.00325235	0.00187609	0.0099919
3-(4-Hydroxyphenyl)pyruvate	5.83e-05	4.41e-05	6.42e-05	1.12e-05	1.65e-05	7.14e-06	2.54e-05	3.04e-05	2.97e-05	6.55e-05	5.16e-05	3.2e-06	3.02e-06	2.4e-06	7.1e-06	3.96e-06	9.5e-06	3.46e-06	9.67e-06	6.16e-06	1.7e-05	5.72e-06	7.25e-06
3-Hydroxybutyrate	0.00190495	0.00196533	0.00262075	0.00161205	0.00181824	0.0064219	0.00547841	0.00639163	0.00463626	0.00568022	0.00634691	0.00044934	0.00063336	0.000473896	0.000731876	0.00041546	0.000779808	0.00435224	0.00322165	0.0041279	0.00517982	0.00802422	0.00597953
3-Hydroxycarnitine (18:1)	0.000123115	0.000133898	7.36e-05	0.00027811	0.000398905	0.000321531	0.000443835	0.000191871	0.000142595	9.68e-05	0.000204718	0.000415922	0.000309681	0.000532198	0.000194936	0.000527266	0.000426483	0.000551089	0.000323784	0.000690237	0.000452239	0.000624426	0.000714798
3-Hydroxycarnitine (4:0)	0.00288442	0.00343159	0.00246501	0.00552896	0.00835535	0.0134658	0.00901042	0.00556494	0.00228737	0.00259222	0.00626145	0.00853839	0.00973758	0.00847223	0.010761	0.00838564	0.0123915	0.0230625	0.0163368	0.0136998	0.00849642	0.0199364	0.0181817
3-Hydroxycarnitine (5:0)	0.00125289	0.00139914	0.000885255	0.00201234	0.00271002	0.00301025	0.00181695	0.00111679	0.000503293	0.000906364	0.00161301	0.00297579	0.00339442	0.00344041	0.00358056	0.00300609	0.00397669	0.00570155	0.00560962	0.00523199	0.00304264	0.00399519	0.00417342
3-Hydroxycarnitine (6:0)	0.000220477	0.000233961	0.000212547	0.000428151	0.000695906	0.00115305	0.000694288	0.000383417	8.54e-05	0.000186143	0.000509795	0.000958588	0.00117472	0.00104827	0.00134527	0.000987391	0.00157823	0.00151937	0.000992017	0.00111452	0.000696504	0.00164597	0.00149358
3-Hydroxycarnitine (8:0)	0.000137409	0.000130895	8.85e-05	0.000175247	0.000283274	0.000289587	0.00033424	0.000195468	8.77e-05	8.81e-05	0.000180442	0.000411657	0.000274	0.000344673	0.000270782	0.000457443	0.000402882	0.000573189	0.000434567	0.000405436	0.00031798	0.000448735	0.000498239
3-Hydroxypyruvate	0.000135179	0.000113292	0.000165064	8.9e-06	4.44e-05	6.75e-05	0.00028334	0.000300039	5.03e-05	0.000127825	0.000242286	6.84e-06	1.77e-06	7.08e-06	5.73e-06	6.8e-06	6.04e-06	3.74e-05	3.01e-05	6.07e-05	0.00035606	0.000121918	0.000131164
5-Aminolevulinate	0.00185671	0.00152874	0.00240389	0.000871316	0.000983371	0.00165339	0.00186607	0.00297528	0.00458963	0.00421973	0.00313334	0.000496353	0.000649117	0.000470143	0.000766911	0.000455011	0.000705668	0.000323982	0.000198991	0.00046528	0.00101559	0.00110987	0.000716187
5-Methylcytosine	0.000111139	0.000125295	0.000124373	5.97e-05	6.82e-05	9.76e-05	0.00014914	0.000206186	0.000245937	0.000142722	0.000113122	7.78e-05	7.6e-05	6.88e-05	7.69e-05	7.12e-05	7.76e-05	5.37e-05	5.36e-05	6.78e-05	9.72e-05	7.29e-05	6.24e-05
6-Phosphogluconate	4.73e-05	6.16e-05	4.27e-05	0.000184738	0.000247213	0.000351454	4.64e-05	2.9e-05	2.56e-05	1.49e-05	3.97e-05	0.000171039	0.000108312	0.000135233	0.000110915	0.000133273	0.000127787	5.67e-05	6.84e-05	6.78e-05	5.54e-05	6.04e-05	0.000207779
Acetoacetate	4.22e-05	5.6e-05	7.9e-05	1.98e-05	3.01e-05	0.000265105	0.00029484	0.000417862	0.000424144	0.000313926	0.000368577	1.06e-05	1.23e-05	9.68e-06	1.29e-05	9.25e-06	9.91e-06	6.09e-05	5.45e-05	0.000111092	0.000233923	0.000360131	0.000148434
Acetylacrylate	0.000247841	0.000261964	0.000411401	0.000230086	0.000247876	0.000444033	0.000291579	0.000341289	0.00038145	0.000406481	0.000494652	0.000156982	0.000174467	0.000154295	0.000202695	0.00014559	0.000236656	0.00010645	0.000109071	0.000173569	0.000211679	0.000180946	0.00015977
Acetylaminoadipate	0.00108039	0.000625816	0.000964591	0.00172116	0.00150795	0.00261361	0.00159094	0.00113376	0.000204839	0.000566179	0.0018503	0.000516227	0.000595925	0.000455556	0.000477886	0.000458939	0.000437694	0.0010222	0.000832168	0.00132198	0.00114619	0.00187308	0.00159097
Acetylcarnitine	0.0518248	0.0522506	0.0485796	0.057336	0.0482812	0.0471056	0.0474019	0.0496349	0.0605854	0.0495148	0.0431152	0.054613	0.0546131	0.0568437	0.054024	0.0564283	0.0521728	0.061865	0.0563533	0.0565984	0.0620234	0.0613119	0.0585813
Acetyl-CoA	3.7e-05	2.68e-05	1.35e-05	3.39e-05	0.000114203	0.000136431	3.98e-05	2.61e-05	5.18e-06	3.01e-06	0.000102058	0.00010149	0.00011867	9.11e-05	0.000102894	6.03e-05	6.03e-05	0.000198756	0.000216195	0.000206435	4.88e-05	0.000148487	4.01e-05
Adenosine	0.0106022	0.00673226	0.0103069	0.00209381	0.00220181	0.0071435	0.0115172	0.0145416	0.00768159	0.0131775	0.00935988	0.00255262	0.00314342	0.00195348	0.00107333	0.00371781	0.00256254	0.00564692	0.00396819	0.00438003	0.0224469	0.0112888	0.00694803
Adenosine diphosphate	0.00083188	0.00057971	0.000519944	0.000262299	0.000234892	0.00370333	0.000798579	0.000812337	0.000718568	0.00039885	0.00198272	5.44e-05	0.000182414	5.97e-05	0.000106512	0.00071413	6.18e-05	0.000305339	0.000471606	0.000433971	0.000746872	0.00247701	0.000354317
Adenosine diphosphate ribose	0.00123293	0.00114371	0.000866228	0.00207964	0.00171972	0.00240362	0.00162211	0.000959087	0.00043192	0.000738662	0.000789265	0.00307441	0.00332578	0.00328027	0.00402071	0.00356054	0.00362925	0.00199392	0.00160441	0.00146091	0.00132159	0.00087526	0.00235431
Adenosine monophosphate	0.0154015	0.00702439	0.0127692	0.00132972	2.3e-05	0.0182425	0.0252857	0.0189724	0.0137677	0.0126482	0.0123317	0.000850786	2.63e-05	0.000140012	2.41e-05	0.00533203	2.76e-05	4.34e-05	6.58e-05	3.51e-05	0.0164174	0.00594826	0.00669596
Adenosine triphosphate	0.000362383	0.000591733	0.000159516	0.000704285	0.0041842	0.0030519	0.000412145	0.00027816	0.000105256	8.35e-05	0.00198874	0.00220042	0.00670465	0.00268609	0.00583927	0.00112017	0.00341931	0.00548611	0.0072332	0.00508052	0.000273906	0.0022387	0.000139914
Adenylsuccinate	0.000134896	0.000112877	3.37e-05	0.0001477	0.000231874	0.000154732	0.000126651	4.08e-05	1.61e-05	1.85e-05	2.43e-05	0.000673412	0.000497178	0.000695845	0.000411234	0.000642252	0.0006791	0.000155342	8.32e-05	0.000117168	0.00010338	7.69e-05	0.000129144
Adipate	2.27e-05	4.32e-05	3.2e-05	2.4e-05	3.58e-05	4.05e-05	2.35e-05	2.59e-05	5.74e-05	3.65e-05	3.75e-05	6.63e-05	5.77e-05	5.71e-05	6.54e-05	6.08e-05	6.49e-05	3.26e-05	3.18e-05	2.02e-05	2.23e-05	2.53e-05	2.91e-05
ADP-ribose phosphate	6.77e-05	4.37e-05	4.41e-05	7.91e-05	4e-05	0.000107654	9.86e-05	5.48e-05	3.95e-05	4.07e-05	3.13e-05	4.81e-05	3.94e-05	3.81e-05	4.92e-05	5.85e-05	3.03e-05	8.79e-05	4.14e-05	6.87e-05	6.33e-05	6.99e-05	9.48e-05
AICAR	2.22e-05	1.83e-05	1.58e-05	4.89e-05	3.76e-05	2.69e-05	2.21e-05	1.62e-05	1.12e-05	1.56e-05	2.19e-05	4.18e-05	4.21e-05	3.2e-05	2.89e-05	4.02e-05	2.22e-05	8.42e-06	5.79e-06	8.57e-06	2.1e-05	7.44e-06	2.22e-05
Alanine	0.00566578	0.00490758	0.00569795	0.00621619	0.00591262	0.00561068	0.00481592	0.0044488	0.00550427	0.00526735	0.00575646	0.00442956	0.00567504	0.00430637	0.00618298	0.00403506	0.00422743	0.00483773	0.00424998	0.00453039	0.00383302	0.00396331	0.00436921
Allantoin	0.000116113	0.000128372	0.000122513	7.94e-05	8.15e-05	0.000185237	0.000220807	0.000288019	0.000424934	0.000212496	0.000181926	0.000186705	0.00018292	0.000179233	0.000210601	0.000182387	0.000203242	0.000106492	0.000121048	0.000133363	0.00019182	0.000139317	0.000122642
Allothreonine	0.00223739	0.00157131	0.00252654	0.00137748	0.00127848	0.00193907	0.00224158	0.00218297	0.00141329	0.0027731	0.00346429	0.000506725	0.000799421	0.000520619	0.000808842	0.000454687	0.000769077	0.000725222	0.000727305	0.000958954	0.0020233	0.00195605	0.001421
alpha-Ketoglutarate	0.000175264	0.000220116	0.000164559	0.000122873	0.000149079	5.79e-05	0.000306036	0.000392059	0.00110772	0.000461495	0.000659068	0.000140711	0.000107841	0.000155565	0.000223535	0.000237279	0.000399148	0.000131257	8.29e-05	0.000230584	0.00017948	0.000142923	0.000118245
Aminoadipate	0.00295959	0.00199695	0.0029816	0.00193567	0.00169486	0.0064376	0.00563083	0.00521087	0.00250516	0.00332792	0.0066554	0.000714923	0.000497143	0.00051184	0.000550474	0.000414649	0.000546967	0.00299554	0.00149242	0.00461944	0.00917897	0.00805642	0.00585079
Aminocaprylate	0.000217039	0.000177399	0.000205613	0.000179914	0.000192028	8.07e-05	9.55e-05	7.51e-05	7.94e-05	0.000126056	0.000142033	0.000261796	0.000268368	0.000251159	0.000268163	0.000232341	0.000316638	0.000192277	0.000190149	0.000164945	9.51e-05	0.000134883	0.000143271
Anserine	0.0022624	0.0016179	0.00141856	0.00346584	0.00386905	0.00687027	0.00318609	0.00151761	0.000529619	0.000694545	0.00415715	0.0164384	0.0149969	0.013923	0.0152155	0.0266687	0.020059	0.00612486	0.0111421	0.00744139	0.00168572	0.00154553	0.00282002
Argininosuccinate	7.95e-05	6e-05	6.66e-05	0.000103832	0.000116647	0.000188188	0.000109449	8.64e-05	3.38e-05	3.13e-05	8.76e-05	0.00020073	0.000219188	0.000206482	0.000230913	0.000185183	0.000255037	0.00030633	0.000210398	0.000204882	9.29e-05	0.000134884	0.000151946
Asparagine	0.00124201	0.0011897	0.00153322	0.00125827	0.000962362	0.00179904	0.00161266	0.0015201	0.00101328	0.00171542	0.00210546	0.000611165	0.000649194	0.000583891	0.000703239	0.000557538	0.00093123	0.00108933	0.000723165	0.000937514	0.00121667	0.00145969	0.00160886
Aspartate	0.00918377	0.00656133	0.00829383	0.00701475	0.00770009	0.0114326	0.00984251	0.0080193	0.0064098	0.00649063	0.0105754	0.00426295	0.00546869	0.00456198	0.00567094	0.00403281	0.00421325	0.00592177	0.00678902	0.00721428	0.00875307	0.00771654	0.00663738
Aspartylglycosamine	3.66e-05	2.94e-05	1.69e-05	3.44e-05	3.07e-05	5.35e-05	4.87e-05	3.6e-05	1.88e-05	3e-05	4.71e-05	2.01e-05	1.9e-05	1.53e-05	1.78e-05	1.39e-05	2.13e-05	1.94e-05	2.2e-05	2.57e-05	4.85e-05	4.42e-05	3.37e-05
Azelate	4.08e-05	6.22e-05	7.95e-05	3.78e-05	4.65e-05	2.54e-05	2.65e-05	2.35e-05	7.07e-05	3.93e-05	3.84e-05	1.75e-05	1.4e-05	1.83e-05	2.25e-05	1.86e-05	1.96e-05	3.34e-05	2.66e-05	3.9e-05	3.95e-05	6.78e-05	4.34e-05
beta-Alanine	0.00566578	0.00490758	0.00569795	0.00621619	0.00591262	0.00561068	0.00481592	0.0044488	0.00550427	0.00526735	0.00575646	0.00442956	0.00567504	0.00430637	0.00618298	0.00403506	0.00422743	0.00483773	0.00424998	0.00453039	0.00383302	0.00396331	0.00436921
beta-Glycerophosphate	0.00140548	0.00269187	0.00034778	0.00248078	0.00547123	0.00640173	0.00127697	0.000423702	6.72e-05	7.72e-05	0.00187091	0.00462977	0.00765773	0.00387393	0.00788638	0.00217076	0.00732596	0.00569767	0.00645675	0.00580155	0.00247537	0.00421545	0.00173353
Carnitine	0.0449466	0.0421811	0.0425178	0.0332381	0.0385391	0.0326883	0.0349933	0.0361381	0.0534745	0.0469127	0.0348864	0.0399219	0.0466499	0.0443399	0.0472922	0.0380465	0.0391478	0.0515347	0.0468914	0.0445761	0.0446666	0.0440741	0.044172
Carnitine (12:0)	0.000284888	0.000273383	0.000160386	0.000305031	0.000583888	0.000437546	0.000421827	0.000301748	0.000245167	0.000262867	0.000366441	0.000820641	0.00077352	0.000822065	0.000368206	0.000929509	0.00118909	0.000725628	0.00102257	0.000932267	0.000481273	0.000548417	0.000253561
Carnitine (14:0)	0.000802395	0.000815152	0.000310715	0.000872443	0.00137718	0.00068327	0.0010198	0.000693083	0.000471767	0.000439648	0.000759576	0.00193098	0.00141972	0.00204977	0.000718669	0.00202722	0.00238938	0.00130411	0.0016498	0.00210709	0.00107333	0.00110962	0.000763929
Carnitine (16:0)	0.00297621	0.00314889	0.0011783	0.00286759	0.00410511	0.00246945	0.00438718	0.00303009	0.00238605	0.00201253	0.0040515	0.00567498	0.00453602	0.00628269	0.00292941	0.00514903	0.00726437	0.00364246	0.00372138	0.00799143	0.00476106	0.00497729	0.0032536
Carnitine (16:1)	0.00059834	0.000725951	0.000176553	0.000610389	0.00127999	0.00053167	0.000761717	0.000465068	0.000283559	0.000278771	0.000621407	0.00162741	0.00110197	0.00168713	0.000578297	0.00154312	0.00182988	0.00130773	0.00130251	0.0026821	0.000983196	0.00111873	0.000711974
Carnitine (18:1)	0.00161842	0.00184427	0.000556735	0.00138098	0.00270172	0.00130687	0.00272442	0.00149792	0.00117719	0.000872527	0.00182219	0.00388354	0.00245491	0.00480752	0.00129467	0.00352957	0.00452852	0.00219558	0.0020066	0.00543394	0.00233743	0.00255818	0.00150204
Carnitine (3:0)	0.00242334	0.00258308	0.00240001	0.00341524	0.00455226	0.00538203	0.0030531	0.00269946	0.00166726	0.00212771	0.00369448	0.00799225	0.00798317	0.00861708	0.00893022	0.00796067	0.00768188	0.00599422	0.0053579	0.00627006	0.00398974	0.00510856	0.00413613
Carnitine (4:0)	0.00533746	0.00505434	0.00433926	0.00529322	0.00799678	0.00885052	0.00735189	0.00644688	0.00414129	0.00513613	0.00798495	0.00749129	0.00827007	0.00759981	0.00770694	0.00711434	0.0104765	0.00986885	0.0108529	0.00882334	0.00492093	0.00723422	0.00698828
Carnitine (6:0)	0.000718037	0.000675171	0.000378609	0.000846576	0.00100512	0.000952212	0.00104972	0.000633442	0.000441757	0.000377352	0.000805118	0.00138493	0.000906238	0.00103334	0.000504085	0.00120776	0.00106293	0.00104224	0.00196283	0.00170052	0.000855861	0.000697974	0.0005397
Carnitine (glutaryl)	1.94e-05	8.89e-06	1.75e-05	6.07e-06	0	4.73e-05	3.83e-05	5.89e-05	6.36e-05	6.69e-05	4.23e-05	3.74e-06	7.93e-06	6.67e-06	6.09e-06	7.44e-06	3.41e-06	5.88e-05	9.67e-06	3.53e-05	5.43e-05	0.000108452	7.25e-05
Carnosine	0.00874662	0.00950275	0.00567598	0.0177535	0.0204891	0.00843064	0.00278845	0.00131885	0.000431579	0.000700962	0.00338149	0.0412704	0.0362934	0.0369214	0.0418607	0.0481967	0.0435971	0.0195788	0.0248777	0.0186042	0.00317981	0.00467876	0.00865236
CDP-ethanolamine	0.000178483	0.000135124	0.000143764	0.000238341	0.000281543	0.000366543	0.00023083	0.000152981	5.26e-05	8.57e-05	0.000253489	0.000108306	0.000187527	8.63e-05	0.000227371	6.93e-05	9.03e-05	0.000245166	0.000160045	0.000257737	0.000185991	0.00027974	0.000220272
cis-4-Hydroxyproline	0.00185671	0.00152874	0.00240389	0.000871316	0.000983371	0.00165339	0.00186607	0.00297528	0.00458963	0.00421973	0.00313334	0.000496353	0.000649117	0.000470143	0.000766911	0.000455011	0.000705668	0.000323982	0.000198991	0.00046528	0.00101559	0.00110987	0.000716187
Citicoline	0.000494953	0.000328507	0.000336799	0.00073564	0.00077564	0.00109364	0.000578013	0.000407097	0.000133448	0.000244492	0.000763597	0.000739338	0.000670723	0.000665972	0.000732673	0.000532823	0.000768835	0.000256094	0.000208407	0.000350087	0.000401322	0.000578853	0.000462976
Citrate/Isocitrate	0.0104681	0.0100206	0.00982263	0.00942395	0.00846453	0.0105871	0.0108029	0.0114312	0.0176403	0.0118906	0.010008	0.00707925	0.00641566	0.00707936	0.00660325	0.00881363	0.00708983	0.00925616	0.00844897	0.00890461	0.0113914	0.0117789	0.0113325
Citrulline	0.00346922	0.00400304	0.00450983	0.00308992	0.00392106	0.00325759	0.00289906	0.00421432	0.00889734	0.00557088	0.00350089	0.00486626	0.00457302	0.00528026	0.00540118	0.00437935	0.00482958	0.00441827	0.00532961	0.00434069	0.00361281	0.00295809	0.0036289
CMP-2-aminoethylphosphonate	1.81e-05	1.52e-05	1.46e-05	1.99e-05	2.04e-05	3.61e-05	4.22e-05	2.71e-05	1.27e-05	1.85e-05	3.28e-05	6.13e-06	9.49e-06	7.49e-06	1.13e-05	5.14e-06	6.19e-06	1.22e-05	1.5e-05	1.4e-05	2.02e-05	1.41e-05	1.67e-05
Creatine	0.148	0.15568	0.163942	0.131835	0.138166	0.118047	0.126267	0.14295	0.166991	0.127376	0.144674	0.156146	0.151682	0.161555	0.153712	0.159598	0.148887	0.143856	0.164902	0.150609	0.137215	0.115869	0.11604
Creatinine	0.00623971	0.00661817	0.00609385	0.00615055	0.00734577	0.00444374	0.00604347	0.00751476	0.00838654	0.00627451	0.00475922	0.0102265	0.00916422	0.0100882	0.00942247	0.0104585	0.00961861	0.0049648	0.00631563	0.00666218	0.00612944	0.00559997	0.00546108
Cyclic ADP-ribose	0.000150199	0.000164471	2.57e-05	3.36e-05	0.00128975	0.000532646	0.000194556	0.000208923	2.05e-05	2.7e-05	0.000954698	0.00140305	0.00251399	0.00166878	0.00237201	0.00112226	0.0022675	0.00152754	0.00291409	0.00216519	0.000169538	0.000947503	1.44e-05
Cys-Gly	6.91e-05	4.86e-05	3.67e-05	0.000186692	0.000225859	0.000199744	8.75e-05	4.78e-05	5.83e-05	4.18e-05	7.43e-05	0.000135079	0.000193329	0.000145525	0.000206447	0.000125944	0.000179807	0.000156971	0.000200781	0.000182985	9.1e-05	0.000198211	0.000132751
Cystathionine	3.96e-05	2.61e-05	4.78e-05	2.18e-05	1.94e-05	2.89e-05	3.51e-05	3.17e-05	1.52e-05	4.59e-05	5.59e-05	6.97e-06	5.05e-06	8.15e-06	5e-06	4.69e-06	8.34e-06	1.12e-05	0	5.13e-06	2.44e-05	4.71e-05	2.2e-05
Cystine	1.8e-05	3.35e-05	8.6e-05	3.7e-06	3.49e-06	5.91e-06	2.65e-06	1.9e-05	4.83e-05	0.000102689	2.37e-05	4.06e-06	6.18e-06	4.73e-06	5.89e-06	2.63e-06	4.82e-06	2.98e-06	9.05e-06	3.95e-06	0	5.05e-06	3.73e-06
Cytidine	0.000229084	0.000141519	0.000295767	0.000452114	0.000140405	0.000205787	0.000191993	0.000232865	8.33e-05	0.000184843	0.000182168	0.000176906	0.000156393	0.000162268	0.000142862	0.000233744	0.000192844	0.000173638	9.82e-05	0.000153712	0.000536867	0.000557918	0.000473021
Cytidine cyclic phosphate	2.69e-05	5.16e-05	2.86e-05	4.7e-05	9.81e-05	0.000635707	0.000323666	0.000254288	0.000106337	0.000176753	0.000323825	2.04e-05	2.21e-05	1.77e-05	2.55e-05	2.12e-05	2.71e-05	3.1e-05	2.91e-05	5.56e-05	6.92e-05	0.000112958	8.48e-05
Cytidine diphosphate	5.02e-05	3.33e-05	1.64e-05	2.01e-05	6.83e-06	0.000198872	6.25e-05	5.31e-05	1.2e-05	9.41e-06	0.000106689	2.59e-06	4.67e-06	3.93e-06	3.6e-06	3.39e-05	1.68e-06	6.46e-06	9.35e-06	1.01e-05	3.11e-05	8.63e-05	1.36e-05
Cytidine monophosphate	0.00091575	0.000504947	0.000709029	0.000571821	0.000203138	0.000690756	0.000945345	0.000775817	0.000422687	0.000613819	0.000479976	0.000191706	8.03e-05	0.000161998	4.16e-05	0.000282501	0.00010543	5.9e-05	3.37e-05	0.000107396	0.00073731	0.000354987	0.000458888
Cytosine	0.00133171	0.00141244	0.00183126	0.00087036	0.000816951	0.0011973	0.00172717	0.00238929	0.00280341	0.00176922	0.00118354	0.000456914	0.000385596	0.000417726	0.000388752	0.000542527	0.000487048	0.000534852	0.00043372	0.000616596	0.00119754	0.00102724	0.000824349
Deoxycytidine	9.84e-05	0.000107261	0.000144105	6.03e-05	5.06e-05	8.8e-05	0.000129011	0.000181656	0.000204196	0.000141698	8.01e-05	3.69e-05	2.51e-05	2.83e-05	3.01e-05	3.32e-05	3.94e-05	4.18e-05	4.01e-05	4.53e-05	7.7e-05	7.23e-05	6.19e-05
Deoxyguanosine diphosphate	3.6e-05	5.71e-05	1.69e-05	5.92e-05	0.000503066	0.000354625	4.26e-05	3.47e-05	2.39e-05	8.68e-06	0.000196254	0.000217901	0.000833281	0.000248297	0.000755395	0.000107191	0.000419758	0.000666468	0.000959444	0.00058819	3.32e-05	0.000218012	4.72e-05
Deoxyinosine	1.58e-06	1.4e-06	3.6e-06	2.73e-06	1.66e-06	1.39e-06	2.19e-06	1.97e-06	2.54e-06	2.13e-06	3.01e-06	3.58e-06	1.93e-06	2.64e-06	2.12e-06	6.37e-06	5.37e-06	0	1.43e-06	0	2.44e-06	4.59e-06	4e-06
Deoxyribose	6.76e-06	7.06e-06	8.43e-06	1.06e-05	1.32e-05	1.63e-05	8.26e-06	6.57e-06	5.89e-06	7.4e-06	9.97e-06	2.17e-05	2.66e-05	2.3e-05	3.24e-05	2.2e-05	5.51e-05	1.37e-05	1.07e-05	1.04e-05	8.08e-06	1.9e-05	1.58e-05
Deoxyuridine	3.86e-05	4.31e-05	3.37e-05	2.73e-05	3.51e-05	3.47e-05	5.28e-05	5.64e-05	6.23e-05	4.25e-05	3.17e-05	3.38e-05	2.55e-05	3.07e-05	2.69e-05	2.76e-05	3.69e-05	2e-05	2.67e-05	2.62e-05	4.18e-05	3.18e-05	2.5e-05
Dihydroorotate	5.39e-06	4.32e-06	3.56e-06	1.92e-05	7.54e-06	5.54e-06	5.62e-06	6.05e-06	8.3e-06	9.99e-06	1.1e-05	5.18e-06	3.34e-06	4.19e-06	5.55e-06	3.09e-06	4.6e-06	2.12e-06	2.41e-06	3.18e-06	3.87e-06	3.22e-06	3.34e-06
Dihydroxyacetone phosphate	0.000179128	0.000242066	0.000493377	0.00201306	0.0019791	0.00182851	9.31e-05	0.000135533	0.000249372	0.000299783	0.000160953	0.00139366	0.00164623	0.00149979	0.0013883	2.54e-05	0.000407257	0.00261417	0.00302144	0.00189151	0.000100142	0.000488815	0.00174294
Ethylmalonate	1.95e-05	1.37e-05	2.26e-05	1.31e-05	1.32e-05	2.47e-05	1.68e-05	2.06e-05	2.12e-05	2.22e-05	2.44e-05	9.34e-06	9.48e-06	8.46e-06	8.78e-06	8.21e-06	1.18e-05	6.58e-06	6.68e-06	1.04e-05	1.27e-05	1.06e-05	1.34e-05
FA (18:1)	0.00346111	0.00356648	0.00336366	0.00353653	0.00149772	0.00108511	0.00337939	0.00306736	0.00756433	0.00340133	0.00245614	0.00175545	0.000682805	0.00118974	0.000510193	0.00242487	0.00197616	0.00301759	0.000774193	0.00200682	0.00529966	0.00628031	0.00759292
FA (20:0)	0.000378504	0.000377705	0.000785633	0.00024005	0.000128035	8.42e-05	0.000231669	0.000463976	0.00106701	0.000458099	0.000198215	0.000110692	9.22e-05	0.000113133	9.04e-05	0.000128738	0.000121283	0.000200729	9.79e-05	0.000162333	0.000253021	0.000195208	0.00025339
FA (20:2)	0.00016372	0.000123539	0.00016358	0.000187882	5.98e-05	3.59e-05	0.000142851	0.000136635	0.000254293	0.000179602	9.97e-05	6.23e-05	3.42e-05	6.48e-05	3.22e-05	7.52e-05	6.52e-05	6.96e-05	1.87e-05	5.64e-05	0.000220663	0.000186684	0.000248096
Fructose 1,6-bisphosphate	0.000168701	0.000120029	6.72e-05	0.00226469	0.00333819	0.00125051	0.000243822	0.000122504	6.05e-05	4.28e-05	0.000222557	0.00257836	0.00234086	0.00202175	0.00359047	0.000127262	0.000658136	0.00346424	0.0027663	0.00264803	0.000296419	0.000631045	0.00152672
Fructose 6-phosphate	0.000303369	0.0002824	0.00031687	0.00191579	0.00489627	0.00145359	0.000236441	0.000240512	0.000199815	0.000274216	0.000730634	0.00271214	0.004468	0.0027394	0.00528732	0.000456243	0.00267222	0.00378864	0.00716616	0.00349928	0.000269079	0.000672495	0.00400982
Fumarate	0.00193562	0.00204898	0.00191012	0.0031639	0.00326697	0.00292856	0.00230623	0.00173117	0.000985345	0.00138693	0.00199921	0.00282789	0.00318368	0.00324845	0.00395129	0.00270502	0.00316852	0.00349478	0.00306809	0.00287524	0.00203102	0.00264965	0.00334645
Glu-Asp	0.00012205	9.44e-05	0.000112927	0.000146884	0.000110708	0.000141655	0.000128663	9.76e-05	5.49e-05	7.87e-05	8.17e-05	6.8e-05	7.12e-05	7.04e-05	7.61e-05	5.66e-05	6.2e-05	6.53e-05	5.86e-05	7.8e-05	0.000107732	0.000101431	7.65e-05
Gluconate	0.00118207	0.00077856	0.00108323	0.00108984	0.00162289	0.00170916	0.00126888	0.00142704	0.00117765	0.00108081	0.00195693	0.000941976	0.000801041	0.000768084	0.000918701	0.000769898	0.00102048	0.000517556	0.000356684	0.00043138	0.000572898	0.000788304	0.00070726
Glucose	0.000428283	0.000460304	0.000604674	0.000344967	0.000368495	0.000727462	0.000421505	0.000543505	0.000546604	0.000693746	0.000803285	0.000304106	0.000303386	0.000291386	0.00037757	0.000251038	0.000429221	0.000179164	0.000189035	0.000293077	0.000353087	0.000303153	0.000281925
Glucose 1-phosphate	3.19e-05	3.08e-05	2.15e-05	0.000195216	0.000746442	0.000179196	3.79e-05	2.82e-05	2.02e-05	2.06e-05	5.39e-05	0.000448635	0.000917963	0.000467735	0.00113321	7.15e-05	0.000544547	0.000560149	0.000922211	0.000540592	4.17e-05	7.48e-05	0.000541779
Glucose 6-phosphate	0.000303369	0.0002824	0.00031687	0.0027992	0.00489627	0.00145359	0.000236441	0.000240512	0.000215262	0.000274216	0.000842688	0.00271214	0.004468	0.0027394	0.00528732	0.000456243	0.00267222	0.00450188	0.0100057	0.00349928	0.000363825	0.000677762	0.0061575
Glucuronolactone	1.83e-06	2.98e-06	2.75e-06	3.79e-06	5.19e-06	2.93e-06	4.64e-06	2.32e-06	3.15e-06	1.67e-06	1.71e-06	2.68e-06	3.1e-06	3.15e-06	3.22e-06	1.23e-06	1.5e-06	1.58e-06	1.76e-06	2.15e-06	2.63e-06	2.06e-06	4.44e-06
Glu-Pro	0.000390825	0.000315253	0.000292278	0.000486339	0.000366669	0.000227524	0.00021329	0.000200701	0.000191279	0.000188435	0.000170494	0.000516149	0.000448685	0.000518484	0.00054381	0.000451086	0.00031763	0.000458199	0.000364201	0.000408506	0.000207177	0.000297827	0.000292874
Glutamate	0.0466034	0.0386886	0.0475708	0.0396385	0.0382095	0.0465498	0.0529773	0.0453273	0.0341533	0.0422201	0.0490336	0.0170117	0.0217551	0.0182716	0.0216066	0.0158362	0.0180391	0.0275892	0.0300601	0.0352264	0.0511891	0.0467538	0.0398445
Glutamine	0.0259791	0.0267429	0.0247089	0.0235019	0.0267252	0.0297253	0.0290007	0.0283567	0.0389342	0.0298844	0.026116	0.0266678	0.0254979	0.0232138	0.0262332	0.0203844	0.0234362	0.0329054	0.0345155	0.0366539	0.0352727	0.0366251	0.0326668
Glutarate	3.09e-05	3.04e-05	5.7e-05	3.55e-05	1.73e-05	6.04e-05	7.19e-05	8.15e-05	6.7e-05	5.4e-05	7.38e-05	1.78e-05	1.66e-05	3.06e-05	2.09e-05	2.13e-05	2.68e-05	1.66e-05	3.32e-05	2.53e-05	4.85e-05	4.07e-05	5e-05
Glutathione	0.0059008	0.00419342	0.00315663	0.0147988	0.0141041	0.0146734	0.00794289	0.00396645	0.00494343	0.0028305	0.00549305	0.0111801	0.0149448	0.0111976	0.0165986	0.00966305	0.0132997	0.0124635	0.0150016	0.0140607	0.00761804	0.0138795	0.0111101
Glutathione disulfide	0.00713982	0.00619328	0.0049234	0.00284635	0.00341716	0.00744244	0.00972072	0.00775511	0.0034088	0.00440774	0.0101448	0.00237381	0.00116246	0.00273588	0.00132816	0.00216653	0.00211319	0.00285477	0.00275527	0.00318768	0.00693062	0.00455626	0.00390479
Glyceraldehyde	0.0865552	0.106584	0.0973239	0.113164	0.108719	0.0856686	0.0808046	0.0911141	0.0801965	0.10953	0.0865493	0.108165	0.105946	0.115651	0.104601	0.112952	0.0973909	0.0968426	0.0978272	0.0865124	0.0454831	0.0596117	0.0801637
Glyceraldehyde 3-phosphate	8.15e-05	7.18e-05	6.38e-05	0.000166851	0.000186308	6.19e-05	6.98e-05	4.95e-05	7.72e-05	7.25e-05	3.97e-05	0.000412607	0.000629458	0.000380018	0.000844279	0.000446	0.000669109	8.75e-05	9.66e-05	0.000173076	3.13e-05	3.09e-05	4.12e-05
Glycerol 3-phosphate	0.00140548	0.00269187	0.00034778	0.00248078	0.00547123	0.00640173	0.00127697	0.000423702	6.72e-05	7.72e-05	0.00187091	0.00462977	0.00765773	0.00387393	0.00788638	0.00217076	0.00732596	0.00569767	0.00645675	0.00580155	0.00247537	0.00421545	0.00173353
Glycerol cyclic phosphate	0.000172738	0.000118117	0.000229596	0.000111933	0.000103228	0.000293481	0.000248089	0.000226397	0.000202599	0.000210908	0.000238013	5.61e-05	4.45e-05	5.05e-05	5.04e-05	5.58e-05	0.000106138	9.19e-05	6.48e-05	0.000125318	0.000248709	0.000329742	0.000210855
Glycerophosphoethanolamine	0.000652921	0.000505463	0.000542335	0.000761411	0.000720246	0.00128052	0.00100898	0.000717208	0.000625057	0.000551639	0.000948564	0.000275483	0.000375102	0.000309405	0.00034895	0.000245836	0.000452797	0.000801151	0.000487173	0.000759113	0.000838259	0.00114281	0.00110126
Glycerophosphoinositol	9.41e-05	8.67e-05	8.93e-05	7.03e-05	7.61e-05	0.000156761	0.000118727	0.000116824	0.000179524	0.000112709	0.000149342	5.32e-05	5.43e-05	5.3e-05	5.9e-05	3.89e-05	5.73e-05	6.08e-05	3.7e-05	9.25e-05	0.000182805	0.000271872	0.000135277
Guanidinoacetate	0.00127351	0.00137744	0.00144924	0.00135281	0.00115851	0.0117553	0.00852071	0.00493553	0.00182975	0.00194967	0.00516474	0.00038848	0.000276308	0.000329437	0.000308614	0.000259053	0.000267451	0.0164032	0.00343659	0.00894655	0.0129444	0.0253202	0.0198275
Guanidinosuccinate	2.07e-05	2.27e-05	3.27e-05	1.41e-05	1.16e-05	2.08e-05	2.21e-05	3.27e-05	3.09e-05	5.75e-05	2.89e-05	2.35e-05	1.71e-05	1.92e-05	1.06e-05	2.08e-05	1.58e-05	1.54e-05	1.3e-05	1.93e-05	3.79e-05	2.3e-05	1.85e-05
Guanosine	5.29e-05	3.49e-05	8.35e-05	2.35e-05	1.26e-05	5.25e-05	4.52e-05	7.95e-05	2.25e-05	6.01e-05	8.15e-05	1.77e-05	1.33e-05	9.66e-06	9.88e-06	1.21e-05	2.22e-05	4.22e-05	1.12e-05	3.43e-05	0.000163124	0.000193546	0.000171457
Guanosine diphosphate	6.81e-05	3.66e-05	2.42e-05	2.36e-05	1.03e-05	0.000223031	9.51e-05	6.28e-05	3.06e-05	1.91e-05	9.69e-05	5.9e-06	5.37e-06	3.7e-06	3.27e-06	7.39e-05	3.42e-06	1.17e-05	1.39e-05	1.21e-05	6.55e-05	0.000128942	4.54e-05
Guanosine diphosphate mannose	5.37e-05	3.69e-05	2.71e-05	5.93e-05	5.88e-05	9.5e-05	7.13e-05	3.79e-05	2.54e-05	2.44e-05	6.52e-05	5.13e-05	5.13e-05	4.18e-05	5.95e-05	4.25e-05	5.14e-05	5.73e-05	6.33e-05	6.22e-05	4.51e-05	4.65e-05	4.28e-05
Guanosine monophosphate	0.00140274	0.000867314	0.000900831	0.00174489	0.000382655	0.00156611	0.00178061	0.000916081	0.000764105	0.000833107	0.000662562	0.000538664	0.000168486	0.000463217	7.78e-05	0.00092588	0.000388645	0.000245047	9.59e-05	0.00031001	0.00142056	0.000723271	0.00161362
Hexitols	0.000165002	0.00018019	0.000156062	0.000204524	0.000233425	0.000391654	0.000220978	0.000160019	0.000117532	0.000163946	0.00027788	0.000222505	0.000214436	0.000242309	0.000254268	0.000229158	0.000618346	0.000185967	0.000212565	0.000163599	8.76e-05	0.000141896	0.000110593
Hippurate	0.000139764	0.000168718	0.00019152	9.54e-05	0.000113362	7.69e-05	0.000109864	0.000180887	0.000171719	0.00026008	0.000156871	7.51e-06	3.2e-06	7.39e-06	4.89e-06	6.04e-06	6.22e-06	3.35e-05	1.84e-05	3.09e-05	7.57e-05	6.55e-05	6.63e-05
Histidine	0.00189002	0.00164184	0.00243107	0.00225146	0.00217962	0.00184899	0.00209463	0.00355447	0.011459	0.00775817	0.00202224	0.00262176	0.00257468	0.00220983	0.00265159	0.00273735	0.00257886	0.00226547	0.00252417	0.00254281	0.00193792	0.00186343	0.00218747
Homoserine	0.00223739	0.00157131	0.00252654	0.00137748	0.00127848	0.00193907	0.00224158	0.00218297	0.00141329	0.0027731	0.00346429	0.000506725	0.000799421	0.000520619	0.000808842	0.000454687	0.000769077	0.000725222	0.000727305	0.000958954	0.0020233	0.00195605	0.001421
Hydroxy-FA (7:0)	6.61e-05	0.000120624	0.000106647	7.02e-05	6.4e-05	8.8e-05	6.14e-05	6.36e-05	0.000107816	0.000110635	7.05e-05	7.05e-05	4.53e-05	4.99e-05	5.07e-05	8.36e-05	4.66e-05	8.28e-05	9.81e-05	6.79e-05	8.56e-05	0.000162162	6.1e-05
Hydroxy-FA (8:0)	7.7e-05	8.63e-05	0.000105329	5.15e-05	5.08e-05	7.12e-05	8.83e-05	0.000143048	0.000135959	0.000138284	0.000150083	4.48e-05	3.65e-05	4.75e-05	3.45e-05	3.79e-05	4.27e-05	5.29e-05	5.86e-05	7.1e-05	7.88e-05	9.08e-05	7.74e-05
Hypotaurine	0.000326115	0.000291473	0.000412005	0.000310654	0.000276693	0.00134613	0.00121163	0.00130518	0.000752421	0.000823641	0.00115317	0.000257394	0.000321573	0.000239243	0.000314644	0.000204658	0.000246735	0.000331532	0.000343261	0.000293714	0.00045277	0.000305722	0.000288857
Hypoxanthine	0.00390925	0.00350525	0.00452513	0.00455906	0.00177816	0.00171932	0.00282314	0.00260698	0.00247041	0.00198667	0.00118166	0.00567501	0.00327005	0.00375865	0.00334164	0.00533924	0.00598155	0.00346557	0.000943425	0.00254733	0.00897689	0.00852999	0.0110493
Indole-3-acrylate	0.00100039	0.000976737	0.00111152	0.000795557	0.000760492	0.000924243	0.0013724	0.00122261	0.000733986	0.00169327	0.00175604	0.000823276	0.000872909	0.000769	0.00101816	0.000763692	0.00101867	0.000505521	0.000469861	0.000587158	0.00112863	0.000875559	0.000894178
Indole-3-pyruvate	4.56e-05	3.46e-05	4.55e-05	1.08e-05	1.1e-05	3.84e-06	2.52e-05	2.8e-05	2.57e-05	5.38e-05	3.67e-05	4.75e-06	3.76e-06	4.57e-06	4.94e-06	4.63e-06	5.14e-06	3.1e-06	2.07e-06	3.81e-06	1.96e-05	7.95e-06	7.6e-06
Indoxyl sulfate	0.000167857	0.000168856	0.000129884	6.85e-05	5.45e-05	9.73e-05	0.000242711	0.000332096	0.000382954	0.000134101	9.57e-05	0.000137051	5.89e-05	0.000100831	5.87e-05	0.000144476	9.25e-05	3.15e-05	1.64e-05	4.22e-05	0.000219178	0.000111644	7.38e-05
Inosine	0.000369374	0.000300501	0.000525713	0.000332896	0.000129248	0.000249842	0.000201487	0.000270359	0.000133525	0.000189893	0.000176767	0.000537877	0.000355152	0.000328482	0.000302851	0.000461498	0.000648646	0.000337962	0.00010115	0.000228394	0.00100557	0.00105504	0.00149873
Inosine monophosphate	0.00818373	0.00844393	0.00316844	0.0170656	0.00514626	0.00633429	0.00377348	0.00128203	0.0010304	0.00125162	0.000655444	0.0178154	0.0101836	0.0162485	0.00655462	0.0183213	0.0117913	0.00296247	0.0016128	0.00193925	0.00325235	0.00187609	0.0099919
Isoleucine	0.00648412	0.0065689	0.0080277	0.00700967	0.00539224	0.00592806	0.00743622	0.00752823	0.00626621	0.00956262	0.0083669	0.00454438	0.00502716	0.00411597	0.00518737	0.00412994	0.00542592	0.00458153	0.00441436	0.00563033	0.00823682	0.00667595	0.0090839
Itaconate	0.000572037	0.000504244	0.000648579	0.000206399	0.000328565	0.000737489	0.000847746	0.000770376	0.000583399	0.000703292	0.000805506	0.000131437	9.65e-05	0.000110014	9.93e-05	0.000116492	8.45e-05	0.0004393	0.000348411	0.00049305	0.00100368	0.000719746	0.000675027
Lactate	0.0865552	0.106584	0.0973239	0.113164	0.108719	0.0856686	0.0808046	0.0911141	0.0801965	0.10953	0.0865493	0.108165	0.105946	0.115651	0.104601	0.112952	0.0973909	0.0968426	0.0978272	0.0865124	0.0454831	0.0596117	0.0801637
Leucine	0.00648412	0.0065689	0.0080277	0.00700967	0.00539224	0.00592806	0.00743622	0.00752823	0.00626621	0.00956262	0.0083669	0.00454438	0.00502716	0.00411597	0.00518737	0.00412994	0.00542592	0.00458153	0.00441436	0.00563033	0.00823682	0.00667595	0.0090839
Leu-Leu	4.05e-05	2.03e-05	2.13e-05	0.000201262	0.000127757	2.95e-05	3.31e-05	4.71e-05	0.000128807	4.36e-05	0.000129772	9.94e-05	0.000119976	0.000110718	7.46e-05	5.62e-05	0.000144097	5.35e-05	5.16e-05	5.39e-05	2.26e-05	0.000170608	4.09e-05
Lyso-PC (16:0)	0.0411461	0.0413178	0.038431	0.0253012	0.0254477	0.0154555	0.0333103	0.0372118	0.0598378	0.0463732	0.0357493	0.0148927	0.0135939	0.0142904	0.0102605	0.013232	0.0158604	0.0144516	0.0119835	0.0167713	0.0391636	0.0290435	0.0192401
Lyso-PC (17:0)	0.000728222	0.000736512	0.00074564	0.000409874	0.000390114	0.00023209	0.000595071	0.000698986	0.000891448	0.000770658	0.000544127	0.000227561	0.000201392	0.000256156	0.000169095	0.000195272	0.000257466	0.00016	0.000149816	0.000213609	0.00058128	0.00035172	0.000286718
Lyso-PC (18:0)	0.0328748	0.0291558	0.0378389	0.0160051	0.0132929	0.0101626	0.0332077	0.0480651	0.0489843	0.0370679	0.0220691	0.0108214	0.00660615	0.0119227	0.00787187	0.0104	0.0115448	0.00933052	0.00723097	0.0127882	0.0361177	0.0156432	0.0136006
Lyso-PC (18:1)	0.0054903	0.00479872	0.00349566	0.00279447	0.00272278	0.000984679	0.00288911	0.00318588	0.00738827	0.00437968	0.0029544	0.0012013	0.00109056	0.00128091	0.000800692	0.0011696	0.00150005	0.00172455	0.0013265	0.00195055	0.00397473	0.0026893	0.00200203
Lyso-PC (18:2)	0.0089323	0.00938833	0.00645289	0.00320058	0.00447918	0.00157336	0.00453751	0.00591963	0.0137124	0.00768764	0.00492831	0.00120858	0.0012398	0.00140908	0.000876554	0.00123237	0.00158891	0.00317724	0.00256527	0.00310113	0.00507573	0.00363737	0.00210187
Lyso-PE (16:0)	0.000653757	0.0005504	0.000366598	0.000600268	0.000534037	0.000464814	0.000694651	0.000646861	0.00110919	0.000723809	0.000711866	0.000288971	0.00027392	0.000349342	0.000104052	0.000342197	0.000297882	0.000701163	0.000638741	0.000619219	0.000923696	0.000768315	0.000456953
Lyso-PE (18:0)	0.00159446	0.00114244	0.0010997	0.000986161	0.000736002	0.00046305	0.0014249	0.00172265	0.00224616	0.00181842	0.000877163	0.00042115	0.000226772	0.000420857	0.000128745	0.000517116	0.000328318	0.000833009	0.000692864	0.000752904	0.00161795	0.000900714	0.000579763
Lyso-PE (18:1)	0.00259901	0.00232205	0.00300807	0.00155446	0.00126274	0.00103733	0.00220032	0.0030003	0.00315152	0.00303002	0.00171571	0.000860285	0.000579477	0.00094974	0.000486288	0.000789669	0.000785298	0.00125525	0.00104184	0.00132103	0.00241128	0.00152713	0.00127662
Lyso-PE (20:4)	0.000338574	0.00023291	0.000144044	0.00024902	0.000278594	0.000399401	0.000453536	0.000318411	0.000318856	0.000185622	0.000383205	9.5e-05	9.53e-05	8.32e-05	6.04e-05	0.00010638	9.75e-05	0.000388139	0.000307056	0.000382039	0.000442909	0.000589756	0.000281784
Malate	0.0153739	0.01543	0.0142237	0.0199872	0.0187668	0.0187919	0.0159992	0.0141877	0.0102362	0.0107863	0.0147493	0.0170245	0.0174249	0.0187463	0.0183805	0.0178819	0.0176654	0.0225734	0.0200268	0.0164686	0.0143487	0.0160001	0.0207596
Mannose 6-phosphate	0.000303369	0.0002824	0.00031687	0.00237337	0.00489627	0.00145359	0.000236441	0.000240512	0.000215262	0.000274216	0.000730634	0.00271214	0.004468	0.0027394	0.00528732	0.000456243	0.00267222	0.00450188	0.0100057	0.00349928	0.000269079	0.000672495	0.00564385
Methionine	0.00369814	0.00345924	0.00432752	0.00387655	0.00287698	0.00257775	0.00314591	0.00297606	0.00221064	0.00418634	0.00373879	0.00191221	0.00218385	0.0018021	0.00234949	0.00178481	0.00268326	0.0012594	0.0012553	0.00141166	0.00261639	0.00197705	0.00277787
Methyglutarate	2.27e-05	4.32e-05	3.81e-05	2.09e-05	3.42e-05	4.05e-05	2.2e-05	2.59e-05	5.74e-05	3.91e-05	3.75e-05	6.63e-05	5.67e-05	5.71e-05	6.54e-05	6.08e-05	6.49e-05	2.77e-05	3.14e-05	2.02e-05	2.06e-05	2.35e-05	2.9e-05
Methyl 4-aminobutyrate	0.00456943	0.00441257	0.00560524	0.00462038	0.00413195	0.00527313	0.00549044	0.00538172	0.00571574	0.00677686	0.00592438	0.00481391	0.00596161	0.00476243	0.00617242	0.00450098	0.00621624	0.00396807	0.00492328	0.00538132	0.00653808	0.00536279	0.00649963
Methylguanine	2.83e-05	2.9e-05	2.37e-05	3.21e-05	2.91e-05	5.85e-05	6.8e-05	5.04e-05	1.88e-05	3.07e-05	3.84e-05	2.25e-05	2.35e-05	1.59e-05	2.53e-05	1.55e-05	1.51e-05	3.77e-05	3.18e-05	3.38e-05	8.02e-05	5.06e-05	4.77e-05
Monomethylglutarate	2.27e-05	4.32e-05	3.2e-05	2.4e-05	3.58e-05	4.05e-05	2.35e-05	2.59e-05	5.74e-05	3.65e-05	3.75e-05	6.63e-05	5.77e-05	5.71e-05	6.54e-05	6.08e-05	6.49e-05	3.26e-05	3.18e-05	2.02e-05	2.23e-05	2.53e-05	2.91e-05
Myoinositol	0.000735648	0.000666687	0.00101648	0.00082411	0.000804128	0.00585889	0.00279482	0.00220319	0.000799237	0.00169943	0.00466093	0.00150759	0.00110307	0.000988151	0.000881973	0.00120627	0.00225167	0.00226937	0.000957896	0.0031164	0.00537153	0.00690983	0.00453975
N6-(delta2-Isopentenyl)-adenine	0.0268896	0.0355919	0.025457	0.0280722	0.0285511	0.0317475	0.0267218	0.0285057	0.0392401	0.0291569	0.028616	0.0366677	0.0354804	0.0265439	0.0323594	0.0341555	0.0305629	0.0343857	0.0342757	0.0369633	0.0363041	0.0408282	0.0314306
N-Acetylasparagine	1.43e-05	1.69e-05	2.16e-05	2.69e-05	2.14e-05	5.29e-05	2.02e-05	1.74e-05	1.73e-05	2.18e-05	3.07e-05	1.86e-05	2.49e-05	1.56e-05	3.36e-05	1.41e-05	2.77e-05	3.17e-05	4.13e-05	2.54e-05	2.27e-05	2.83e-05	2.57e-05
N-Acetylaspartate	0.00264928	0.00215344	0.00260335	0.00262909	0.00128557	0.00290757	0.0041421	0.00347038	0.00492407	0.00347013	0.00346249	0.000947239	0.00186661	0.00112578	0.00105332	0.00134377	0.00217559	0.000867778	0.000366168	0.00149026	0.00377781	0.00292182	0.00270622
N-Acetylcysteine	1.84e-05	2.31e-05	1.59e-05	2.75e-05	1.99e-05	1.62e-05	2.07e-05	1.17e-05	7.27e-06	1.21e-05	1.43e-05	1.78e-05	1.34e-05	1.63e-05	1.67e-05	1.65e-05	1.97e-05	6.21e-06	6.97e-06	8.48e-06	1.77e-05	1.13e-05	1.49e-05
N-Acetylhexosamine phosphate	0.0001509	0.000118745	0.000273685	9.94e-05	0.000147556	0.00021037	0.000160925	0.000204738	9.32e-05	0.000168836	0.000234453	6.27e-05	8.74e-05	5.42e-05	8.73e-05	6.01e-05	0.000103318	0.00013667	6.29e-05	0.00018556	0.000264427	0.000694515	0.000274156
N-Acetylhexosamine sulfate	0.000303707	0.000235096	0.000297347	0.000233283	0.000201765	0.000243169	0.000496887	0.000534668	0.000263106	0.000314221	0.000505702	8.5e-05	7.37e-05	9.48e-05	8.12e-05	7.62e-05	6.18e-05	9.15e-05	4.73e-05	0.000163971	0.000387052	0.000354025	0.00023898
N-Acetylmethionine	0.000110037	9.67e-05	0.000117958	0.000330345	7.79e-05	6.96e-05	0.00014042	0.000121337	4.67e-05	0.00010034	0.00010349	9.58e-05	7.43e-05	9.89e-05	9.58e-05	8.64e-05	9.24e-05	2.73e-05	1.68e-05	2.59e-05	8.88e-05	4.93e-05	0.00033328
N-Acetylornithine	2.4e-05	1.96e-05	2.65e-05	2.25e-05	2.63e-05	7.4e-05	4.75e-05	6.39e-05	5.48e-05	3.43e-05	3.67e-05	3.96e-05	5.2e-05	3.75e-05	5.24e-05	3.85e-05	6.47e-05	3.37e-05	7.58e-05	6.07e-05	4.12e-05	3.66e-05	4.88e-05
N-Acetylserine	0.00056544	0.000506704	0.000450732	0.000837239	0.000852285	0.00040138	0.000773611	0.000555404	0.000199261	0.000431458	0.000640368	0.000918525	0.00110121	0.00101182	0.00137701	0.000805997	0.00103065	0.000562845	0.00035916	0.000461778	0.000497953	0.000662735	0.00057511
N-Acetyltryptophan	4.16e-06	5.09e-06	7.54e-06	3.29e-06	3.81e-06	8.04e-06	6.32e-06	7.3e-06	5.5e-06	8.86e-06	8.82e-06	5.88e-06	5.43e-06	4.93e-06	6.75e-06	4.87e-06	7.08e-06	2.14e-06	1.53e-06	3.27e-06	7.24e-06	5.88e-06	4.96e-06
NAD+	0.00037676	0.000384148	7.99e-05	0.000136908	0.00366789	0.00213313	0.00057026	0.000536574	7.22e-05	7.25e-05	0.00245958	0.00341341	0.0069852	0.00457437	0.00594896	0.00302072	0.00522304	0.00207673	0.00222594	0.00191799	0.000407096	0.00246473	0.000110016
NADP+	6.13e-05	5.3e-05	1.78e-05	4.85e-05	0.00011189	0.000178124	8.15e-05	6.5e-05	1.92e-05	1.54e-05	0.000131721	0.000103685	0.000140353	0.000124958	9.46e-05	0.000120176	0.000126779	0.000117622	0.000205844	0.000143281	9.07e-05	0.000103182	2.41e-05
N-Formylmethionine	5.33e-05	6.81e-05	7.63e-05	0.000446039	0.000410688	0.00013482	4.85e-05	3.63e-05	3.16e-05	3.37e-05	3.58e-05	0.000206133	0.000274198	0.000194561	0.000176829	5.52e-05	0.000121136	0.000117855	0.000119206	0.000127788	3.28e-05	3.83e-05	0.000240319
Norleucine	0.00648412	0.0065689	0.0080277	0.00700967	0.00539224	0.00592806	0.00743622	0.00752823	0.00626621	0.00956262	0.0083669	0.00454438	0.00502716	0.00411597	0.00518737	0.00412994	0.00542592	0.00458153	0.00441436	0.00563033	0.00823682	0.00667595	0.0090839
Ophthalmate	4.43e-05	3.01e-05	4.47e-05	1.89e-05	2.24e-05	4.31e-05	5.81e-05	6.89e-05	5.41e-05	3.39e-05	4.21e-05	2.91e-05	3.43e-05	2.22e-05	3.01e-05	3.11e-05	1.91e-05	2.06e-05	1.93e-05	1.73e-05	4.49e-05	3.85e-05	2.43e-05
Oxoadipate	5.34e-05	4.38e-05	7.63e-05	9.06e-06	2.29e-05	0.000112943	0.000122567	0.000155844	0.000235796	0.000165576	0.000152138	1.33e-05	1.1e-05	8.35e-06	8.03e-06	7.29e-06	2.34e-05	2.09e-05	1.73e-05	4.06e-05	0.000105421	0.000105158	3.1e-05
Oxohexanoic acid	0.00467627	0.00742	0.00852626	0.000770562	0.00325375	0.00465284	0.00616199	0.0104789	0.0092223	0.0151586	0.0111941	0.00113348	0.000972963	0.00097616	0.00113046	0.00119369	0.00170033	0.00100039	0.00103969	0.00184089	0.00446026	0.00287699	0.00153596
Pantothenate	0.00238388	0.00281635	0.00186001	0.00523804	0.00814609	0.00191168	0.000388009	0.000242999	0.000102291	0.000152963	0.000479511	0.00280088	0.00371145	0.00275222	0.00409625	0.00189012	0.00316453	0.00132295	0.00125034	0.00156645	0.000940194	0.00168598	0.00133433
Pentoses	1.45e-05	8.15e-06	1.12e-05	1.14e-05	9e-06	2.9e-05	1.31e-05	1.7e-05	1.41e-05	3.28e-05	3.33e-05	1.35e-05	1.68e-05	1.05e-05	1.95e-05	1.13e-05	2.22e-05	8.57e-06	1.41e-05	1.3e-05	1.02e-05	9.29e-06	1.05e-05
Phenylalanine	0.00650557	0.00639254	0.0081552	0.00667028	0.00484146	0.00550488	0.00860296	0.00868603	0.00647947	0.0107613	0.00802741	0.00542583	0.0056292	0.0054709	0.00575811	0.00519488	0.00665376	0.00420774	0.00391417	0.00501753	0.0080138	0.00642892	0.0092123
Phosphoenolpyruvate	1.57e-05	3.27e-05	2.86e-05	9.18e-06	0.000130002	0.000300433	1.05e-05	1.38e-05	1.43e-05	7.1e-06	4.24e-05	0.000166949	0.000389304	0.000208248	0.000141156	2.78e-06	6.15e-05	0.000182539	0.000438798	0.000103972	1.12e-05	1.96e-05	3.81e-06
Phosphoethanolamine	0.0036892	0.00281866	0.0034117	0.00377334	0.00359691	0.00700097	0.00633154	0.00444758	0.00182435	0.00306926	0.00589524	0.0013228	0.00136495	0.00121935	0.000911605	0.00108539	0.00102828	0.00258259	0.00148598	0.00346017	0.00490825	0.00635906	0.00477732
Phosphorylcholine	0.0335032	0.0183195	0.0264991	0.0234542	0.0206325	0.0293704	0.0329793	0.0248693	0.0074144	0.0148124	0.0260859	0.00842379	0.00819129	0.00817062	0.00785831	0.0107419	0.0135894	0.0196456	0.0142534	0.0251368	0.037159	0.0413212	0.030201
Phosphoserine	6.42e-05	2.58e-05	2.87e-05	1.41e-05	1.18e-05	1.52e-05	3.52e-05	2.34e-05	9.64e-06	1.53e-05	6.04e-05	2.57e-06	2.96e-06	4.14e-06	1.97e-06	1.92e-06	2.86e-06	2.38e-06	3.42e-06	2.55e-06	1.24e-05	3.58e-06	4.35e-06
PI (32:0)	0.000113346	0.00012405	0.000160529	0.000147821	0.000123781	0.00012408	0.000162067	0.000195726	0.000183444	0.000135873	0.000193301	9.71e-05	8.75e-05	9.49e-05	0.000116333	8.21e-05	6.27e-05	0.00016836	0.0001864	0.000174115	0.000137799	0.000188806	0.000160797
Proline	0.0215486	0.0175452	0.0223804	0.0194983	0.0203383	0.027731	0.0254173	0.0227937	0.0177256	0.0215709	0.0276989	0.0133499	0.0152701	0.0122742	0.0145425	0.0129993	0.0216464	0.017489	0.0127578	0.0166897	0.0227181	0.0234186	0.0221734
PS (34:2)	0.000185967	0.000223963	0.000302768	0.000191721	0.000145966	0.000193165	0.000266033	0.000306014	0.000162893	0.000307137	0.000211218	9.41e-05	6.64e-05	8.3e-05	0.000125827	7.04e-05	4.2e-05	0.000176121	0.000193119	0.000262898	0.000215631	0.000285299	0.000287298
PS (36:1)	0.00174551	0.00160245	0.00213437	0.00129755	0.000543005	0.00142269	0.00117665	0.00196508	0.00096516	0.00133962	0.0006465	0.000298303	0.000323839	0.000277798	0.000347477	0.000516271	0.000353733	0.000880139	0.000635365	0.0012135	0.00271989	0.00145173	0.00153717
PS (36:4)	0.000259459	0.000286212	0.000465447	0.000175454	0.000193467	0.000204052	0.000377911	0.00042896	0.000364316	0.000514779	0.000515036	9.39e-05	8.24e-05	9.41e-05	0.000114708	5.95e-05	6.34e-05	0.000164945	0.000211144	0.000280329	0.000269274	0.000257419	0.000292046
PS (38:3)	0.000604006	0.000616343	0.000672757	0.000571629	0.000372918	0.000580929	0.000684802	0.000775811	0.000573443	0.000785564	0.000493289	0.000344356	0.000256063	0.00022597	0.000385024	0.000435851	0.000294295	0.000538735	0.000348806	0.000910449	0.00141696	0.00120995	0.000914511
PS (38:5)	0.000240586	0.000262227	0.000319712	0.000268453	0.000330143	0.000245948	0.000370752	0.000393697	0.000383728	0.000339526	0.000446732	0.000180698	0.000168634	0.000173138	0.000218332	0.000143862	0.000132226	0.00024426	0.0002607	0.000313002	0.000224492	0.000368126	0.000383918
PS (38:6)	0.000244477	0.000269005	0.000308915	0.000239877	0.000330103	0.000196622	0.000306626	0.000400869	0.000444458	0.000436722	0.000314368	0.000335217	0.000341481	0.000349495	0.000419272	0.00027446	0.00023897	0.000478643	0.000540564	0.000494508	0.000177167	0.000358609	0.000390154
PS (40:5)	0.00153137	0.00152027	0.00226755	0.00147814	0.00145925	0.00123051	0.00153604	0.0019571	0.000961551	0.0019691	0.00159651	0.00158098	0.00102289	0.00110007	0.00154192	0.00190113	0.00124508	0.001923	0.00184517	0.00196532	0.00178515	0.00182121	0.00173798
PS (40:6)	0.00240442	0.00265282	0.00390921	0.00268663	0.00302414	0.0020798	0.00315708	0.00295044	0.00144464	0.00307194	0.00335895	0.00379817	0.00299856	0.00318373	0.00430772	0.00386745	0.00320064	0.0054995	0.00631374	0.00510068	0.00272842	0.00378466	0.00416776
PS (40:7)	0.000127309	0.00014625	0.000145953	0.000133347	0.00018057	0.000110726	0.000173441	0.000183514	0.000305307	0.000162866	0.000180621	0.00029316	0.000284275	0.000289228	0.000338777	0.000231828	0.000314948	0.000135025	0.000164203	0.000173935	0.000104964	0.000127802	0.000152051
Pyridoxal	2.03e-05	2.04e-05	1.3e-05	2.9e-05	2.42e-05	2.98e-05	1.53e-05	1.47e-05	2.44e-05	2.22e-05	2.03e-05	1.05e-05	1.21e-05	1.18e-05	9.41e-06	9.71e-06	2.1e-05	3.02e-05	1.4e-05	2.43e-05	2.87e-05	4.42e-05	2.27e-05
Pyruvate	0.00155409	0.00207537	0.0017795	0.00260617	0.00251987	0.00324252	0.00164003	0.00189978	0.00158295	0.00188474	0.0018785	0.00265048	0.0020738	0.00263467	0.00255421	0.00237049	0.00467272	0.00158975	0.00220249	0.00201329	0.00118268	0.00165761	0.000879886
Raffinose	4.7e-05	5.12e-05	4.62e-05	9.5e-05	4.45e-05	8.2e-05	4.38e-05	4.83e-05	3.62e-05	4.33e-05	4.47e-05	3.39e-05	3.47e-05	3.86e-05	3.67e-05	4.62e-05	3.7e-05	2.77e-05	3.91e-05	2.96e-05	3.99e-05	4.97e-05	8.59e-05
S-Adenosylhomocysteine	0.000125623	9.44e-05	0.00012807	0.000146436	0.000137276	0.000128923	0.000100065	8.91e-05	6.7e-05	7.23e-05	6.1e-05	0.000278362	0.000253232	0.000268315	0.000267724	0.000290291	0.000183419	0.000265487	0.000173571	0.000182672	0.000179839	0.000234508	0.000213697
S-Adenosylmethionine	0.00261351	0.00205382	0.00196441	0.00276989	0.00308714	0.00372012	0.00268771	0.00206901	0.00109145	0.00150524	0.00265499	0.00337139	0.00280644	0.0032594	0.00291443	0.00303788	0.00260536	0.0025235	0.00305261	0.00300484	0.00250077	0.00253296	0.00233115
Sedoheptulose 7-phosphate	0.000513216	0.000281847	0.000575776	0.00032202	0.000114252	0.000318794	0.000637322	0.000480281	0.000153724	0.000358178	0.000359493	0.000128775	6.8e-05	9.61e-05	8.5e-05	9.18e-05	9.23e-05	0.00012587	6.92e-05	7.9e-05	0.000782926	0.000551475	0.000982983
Ser-Arg	4.13e-05	3.84e-05	5.09e-05	0.00016305	6.45e-05	3.88e-05	3.26e-05	5.3e-05	9.86e-05	6.08e-05	3.94e-05	5.53e-05	2.57e-05	4.89e-05	2.63e-05	6.4e-05	4.72e-05	5.75e-05	2.3e-05	3.43e-05	5.04e-05	9.63e-05	0.000194525
Serine	0.00158975	0.00164359	0.00186304	0.00184398	0.00175679	0.00262662	0.00200748	0.00165531	0.00147302	0.00220853	0.00267967	0.000852858	0.00109246	0.000754014	0.00108067	0.000577791	0.00127673	0.0012284	0.00105601	0.00117687	0.0015683	0.001788	0.00208219
SM (d18:1/18:1)	0.000460894	0.000442116	0.00043128	0.000361977	0.000197957	0.000212741	0.000306354	0.000440279	0.000371048	0.000488031	0.000198837	0.000334593	0.000166931	0.000257352	0.00018478	0.000354117	0.000164793	0.000313553	0.0002518	0.000386352	0.000548228	0.000379341	0.000240317
Stachydrine	0.00348835	0.00354532	0.00407613	0.00287627	0.00313495	0.00367705	0.00332964	0.0037322	0.00350437	0.00263792	0.00258766	0.00280261	0.00279973	0.00273862	0.00311544	0.00278432	0.00322525	0.0029879	0.00190966	0.00225989	0.0025606	0.0037393	0.00289871
Stachyose	9.37e-05	8.55e-05	4.71e-05	9.31e-05	8.31e-05	0.000135772	0.000101226	0.000100083	5.95e-05	6.48e-05	0.000101045	5.4e-05	6.13e-05	5.24e-05	7.36e-05	6.85e-05	5.21e-05	6.09e-05	0.000112928	6.81e-05	0.000102696	6.15e-05	7.58e-05
Succinate	0.0032208	0.00265483	0.00353302	0.00101391	0.00738704	0.00590936	0.00353129	0.00345285	0.00197094	0.00241712	0.00408388	0.00406946	0.00846364	0.00246872	0.0107416	0.00113821	0.00401862	0.00699141	0.00587891	0.0053269	0.00318178	0.00512868	0.00328029
Tartrate	9.55e-06	7.82e-06	8.29e-06	1.03e-05	9.53e-06	2.25e-05	2.2e-05	1.46e-05	8.32e-06	1.71e-05	3.66e-05	7.21e-06	8.04e-06	8.93e-06	1.13e-05	9.5e-06	1.15e-05	8e-06	6.82e-06	1.66e-05	2.15e-05	3.16e-05	2.13e-05
Taurine	0.0427944	0.0447886	0.0348624	0.0510191	0.0518656	0.0461792	0.0405331	0.0294672	0.0186873	0.0252076	0.0385161	0.0538834	0.0468388	0.0540977	0.0464218	0.0536986	0.0479496	0.0505984	0.055842	0.0577989	0.0498543	0.0479425	0.0479308
Theanine	8.22e-05	8.74e-05	0.000110319	5.98e-05	8.05e-05	0.000250585	0.000183724	0.000249183	0.000215669	0.000149497	0.000146232	9.01e-05	0.000129675	9.83e-05	0.000147197	9.1e-05	0.000120626	9.66e-05	0.000207593	0.000152973	8.68e-05	7.17e-05	6.66e-05
Thioproline	0.000100445	0.000102348	9.28e-05	5.18e-05	3.58e-05	3.72e-05	8.66e-05	7.25e-05	0.0001069	8.7e-05	7.01e-05	2.6e-05	1.31e-05	1.09e-05	1.76e-05	1.32e-05	1.38e-05	2.04e-05	9.38e-06	2.54e-05	6.24e-05	3.58e-05	5.05e-05
Threonate	0.00149644	0.00161107	0.00154908	0.00261979	0.00352112	0.00353757	0.00245598	0.00202614	0.00100731	0.00140367	0.00263719	0.00314184	0.0037197	0.00331301	0.0041791	0.00238222	0.00328644	0.00109493	0.000944615	0.00101506	0.00112437	0.00123866	0.00139577
Threonine	0.00223739	0.00157131	0.00252654	0.00137748	0.00127848	0.00193907	0.00224158	0.00218297	0.00141329	0.0027731	0.00346429	0.000506725	0.000799421	0.000520619	0.000808842	0.000454687	0.000769077	0.000725222	0.000727305	0.000958954	0.0020233	0.00195605	0.001421
trans-4-Hydroxyproline	0.00185528	0.00152562	0.00240389	0.000871316	0.000983371	0.00165387	0.00186772	0.00297528	0.00458963	0.00421973	0.00313368	0.000496353	0.000643257	0.000470143	0.000766911	0.000455011	0.000702794	0.000323982	0.000193045	0.00046528	0.00101559	0.00110987	0.000715212
trans-Aconitate	0.00152166	0.00138162	0.00158985	0.0016473	0.00136574	0.0017199	0.00169527	0.00191786	0.00212614	0.0020728	0.00162399	0.000909105	0.00111419	0.00101642	0.00114217	0.00118106	0.00119758	0.00143336	0.00133295	0.00144167	0.00134724	0.00183549	0.00192094
Trigonelline	0.000737875	0.000450083	0.000650403	0.00103737	0.000792547	0.00161898	0.000933853	0.000697093	0.000153737	0.000412408	0.00119506	0.000300636	0.000308293	0.000285504	0.000231833	0.000262336	0.000237905	0.000577081	0.000479314	0.000715016	0.000742229	0.00113086	0.000951169
Tryptophan	0.000831998	0.000905359	0.000954837	0.000682786	0.000682278	0.000794215	0.00115827	0.00114236	0.000613184	0.00145169	0.00153607	0.000711983	0.000748123	0.000692516	0.000839409	0.000636254	0.000885537	0.00044576	0.000408532	0.00047265	0.00100852	0.000714433	0.000789918
Tyr-Arg	3.14e-05	1.76e-05	3.46e-05	9.05e-05	5.08e-05	3.46e-05	3.3e-05	3.17e-05	0.000112967	4.29e-05	2.02e-05	3.5e-05	1.74e-05	3.19e-05	2.97e-05	4.35e-05	3.53e-05	4.24e-05	1.93e-05	3.84e-05	5.37e-05	5.62e-05	8.2e-05
Tyrosine	0.00104271	0.000986113	0.00134848	0.00110021	0.000996192	0.00127357	0.00126511	0.0012049	0.000868101	0.00174254	0.00157709	0.000974208	0.00124146	0.000848644	0.00127917	0.000890802	0.00117232	0.00042668	0.000428204	0.000504593	0.000771164	0.000677175	0.00111369
UDP-glucose	0.00251718	0.00134304	0.00181927	0.00140451	0.00128724	0.00239435	0.00245911	0.00203767	0.000728514	0.00151539	0.00259016	0.000527409	0.000795583	0.000490886	0.000995637	0.000396807	0.00054452	0.000802008	0.00092687	0.00162616	0.00228134	0.00232267	0.00147686
UDP-N-acetylglucosamine	0.0045425	0.00281709	0.00318967	0.00274758	0.00241868	0.00504378	0.00594566	0.00451024	0.00112111	0.00302845	0.00563807	0.00151695	0.00118505	0.00128487	0.00094198	0.00212085	0.00181719	0.00100566	0.00079607	0.0016993	0.00457599	0.00423004	0.00273544
Uracil	0.000515648	0.000542203	0.000381699	0.000903456	0.000299963	0.000177356	0.000448187	0.000299025	0.000245503	0.000260785	0.000186353	0.000422145	0.000234163	0.000335267	0.000148286	0.000375	0.000296417	0.00018798	7.49e-05	0.000160627	0.000916462	0.00061938	0.000794243
Urate	0.000440024	0.000445848	0.000694249	0.000354388	0.000263832	0.000620498	0.000644452	0.00081518	0.00170941	0.00107858	0.000713986	0.000159913	0.000192512	0.000144459	0.000200421	0.000191624	0.000287841	0.000295921	0.000132581	0.000311361	0.000880585	0.000958796	0.000739768
Ureidosuccinate	4.19e-05	4.3e-05	5.38e-05	1.64e-05	2.2e-05	1.05e-05	2.14e-05	2.63e-05	0.000122621	7.92e-05	2.64e-05	8.77e-06	1.59e-05	1.46e-05	1.65e-05	7.11e-06	9.63e-06	7.34e-06	1.01e-05	1.1e-05	9.97e-06	6.73e-06	6.19e-06
Uridine	0.000833665	0.00075563	0.00123703	0.000745108	0.000364656	0.000485851	0.000686935	0.000957235	0.000372281	0.00090592	0.000746222	0.000831187	0.000428603	0.000595368	0.000437534	0.000940455	0.000837906	0.000599573	0.000268762	0.000572896	0.0020358	0.00207305	0.00197456
Uridine diphosphate	0.000159714	0.000139456	6.63e-05	0.000117865	3.85e-05	0.000706496	0.000242995	0.000180837	3.4e-05	3.49e-05	0.000441829	2.72e-05	2.68e-05	2.79e-05	2.74e-05	0.000295396	2.36e-05	2.59e-05	3.3e-05	4.5e-05	8.54e-05	0.000385172	8.01e-05
Uridine monophosphate	0.00443738	0.00297182	0.00395851	0.00482407	0.00138831	0.00490425	0.00517448	0.00351596	0.0021255	0.00300313	0.00285449	0.00158801	0.000446581	0.00138504	0.000162931	0.00297765	0.00089626	0.000352214	0.000135128	0.000732491	0.00381596	0.00342248	0.00362367
Uridine triphosphate	4.34e-05	9.43e-05	1.59e-05	9.8e-05	0.000736585	0.00052733	9.16e-05	6.13e-05	9.71e-06	7.35e-06	0.000422457	0.000269743	0.000759267	0.000309865	0.000588995	9.37e-05	0.000293707	0.000652999	0.000733566	0.000610427	2.56e-05	0.000258795	1.39e-05
Valine	0.00385886	0.00381434	0.00463743	0.00458985	0.00392982	0.00386526	0.00583612	0.00469585	0.00410191	0.00599018	0.00550388	0.00442105	0.00390928	0.00363168	0.00444226	0.00337709	0.00621255	0.00290242	0.00364524	0.0041574	0.00532637	0.00403965	0.00583016
Val-Phe	2.48e-05	6.22e-06	1.32e-05	0.000187246	0.000156551	8.21e-06	1.09e-05	2.07e-05	0.000121272	3.23e-05	5.37e-05	7.62e-05	0.000128221	0.000101528	0.000199215	7.12e-05	0.000214858	4.33e-05	1.53e-05	4.04e-05	2.13e-05	6.94e-05	6.91e-05
Xanthosine	5.96e-06	2.36e-06	6.27e-06	5.92e-06	3.6e-06	5.43e-06	3.22e-06	4.06e-06	0	4.43e-06	4.02e-06	4.57e-06	3.38e-06	3.87e-06	4.17e-06	2.09e-06	6.06e-06	3.16e-06	1.13e-06	2.26e-06	3.91e-06	7.86e-06	1.09e-05
Xanthosine monophosphate	1.11e-05	8.98e-06	9.71e-06	1.95e-05	5.07e-06	5e-06	6.25e-06	6.01e-06	6.04e-06	3.46e-06	4.44e-06	3.6e-06	3.86e-06	3.99e-06	4.1e-06	3.95e-06	3.77e-06	0	1.56e-06	1.91e-06	3.63e-06	2.52e-06	4.74e-06

## Sheet: 5dpi
Metabolite	LOG2(Fold Change) mfn2-/- vs. wt	-LOG10(Adjusted p-value)
1,3/ 2,3-Bisphosphoglycerate	2.12849	0.1732
1-Methylhistidine	1.47102	1.909
2-/3-Phosphoglycerate	0.000967477	0.007929
2-Hydroxy-4-(methylthio)butanoate	-0.221421	0.1032
2-Hydroxybutyrate	0.596496	1.206
2-Hydroxyglutarate	0.746604	2.401
2-Mannosyl-3-phosphoglycerate	-1.81503	0.7658
3-(4-Hydroxyphenyl)pyruvate	-0.152718	0.03632
3-Hydroxybutyrate	1.55387	3.406
3-Hydroxycarnitine (18:1)	0.21282	0.06231
3-Hydroxycarnitine (4:0)	0.526676	0.1966
3-Hydroxycarnitine (5:0)	-0.144544	0.04626
3-Hydroxycarnitine (6:0)	0.486935	0.1405
3-Hydroxycarnitine (8:0)	0.264838	0.1116
3-Hydroxypyruvate	0.93533	0.3981
5-Aminolevulinate	1.0072	0.7658
5-Methylcytosine	0.703054	0.6132
6-Phosphogluconate	-0.465754	0.07289
Acetoacetate	2.93524	3.282
Acetylacrylate	0.490868	0.7658
Acetylaminoadipate	0.168974	0.04884
Acetylcarnitine	-0.0597274	0.1224
Acetyl-CoA	0.20868	0.02722
Adenosine	0.726702	0.5261
Adenosine diphosphate	1.52963	0.4148
Adenosine diphosphate ribose	-0.283162	0.1151
Adenosine monophosphate	1.207	0.7658
Adenosine triphosphate	-0.282983	0.02722
Adenylsuccinate	-1.05768	0.4621
Adipate	0.225786	0.1712
ADP-ribose phosphate	0.177084	0.06897
AICAR	-0.589263	0.3981
Alanine	-0.118007	0.3963
Allantoin	1.25645	1.033
Allothreonine	0.377281	0.3683
alpha-Ketoglutarate	1.57988	0.5818
Aminoadipate	1.10049	1.028
Aminocaprylate	-0.961933	2.401
Anserine	0.161418	0.02722
Argininosuccinate	0.068368	0.009352
Asparagine	0.395823	0.6114
Aspartate	0.182353	0.2245
Aspartylglycosamine	0.398493	0.3683
Azelate	-0.516583	0.3981
beta-Alanine	-0.118007	0.3963
beta-Glycerophosphate	-0.55616	0.1116
Carnitine	-0.0156871	0.009352
Carnitine (12:0)	0.0775299	0.02722
Carnitine (14:0)	-0.301791	0.1812
Carnitine (16:0)	0.0981046	0.04788
Carnitine (16:1)	-0.467947	0.2349
Carnitine (18:1)	-0.0485012	0.009352
Carnitine (3:0)	0.0136465	0.009352
Carnitine (4:0)	0.247265	0.2517
Carnitine (6:0)	-0.0297069	0.009352
Carnitine (glutaryl)	2.35012	2.401
Carnosine	-2.12927	1.028
CDP-ethanolamine	-0.0380981	0.009352
cis-4-Hydroxyproline	1.0072	0.7658
Citicoline	0.00648468	0.007929
Citrate/Isocitrate	0.323132	0.5087
Citrulline	0.314338	0.1858
CMP-2-aminoethylphosphonate	0.678549	0.5954
Creatine	-0.099242	0.2349
Creatinine	-0.0572701	0.05128
Cyclic ADP-ribose	-0.0426407	0.009352
Cys-Gly	-0.417335	0.1141
Cystathionine	0.196312	0.1037
Cystine	0.220133	0.02671
Cytidine	-0.482878	0.3132
Cytidine cyclic phosphate	2.58872	0.8878
Cytidine diphosphate	1.53998	0.3958
Cytidine monophosphate	0.172526	0.101
Cytosine	0.558748	0.4779
Deoxycytidine	0.577046	0.4447
Deoxyguanosine diphosphate	-0.287942	0.02722
Deoxyinosine	0.00721513	0.007995
Deoxyribose	-0.0228941	0.009352
Deoxyuridine	0.394197	0.5087
Dihydroorotate	-0.0461643	0.009352
Dihydroxyacetone phosphate	-1.08934	0.2517
Ethylmalonate	0.398913	0.7153
FA (18:1)	0.178851	0.06097
FA (20:0)	0.127203	0.02017
FA (20:2)	0.0183944	0.009352
Fructose 1,6-bisphosphate	-1.88	0.3521
Fructose 6-phosphate	-1.56208	0.2964
Fumarate	-0.383595	0.3683
Glu-Asp	-0.272283	0.2964
Gluconate	0.319516	0.3899
Glucose	0.496596	0.7153
Glucose 1-phosphate	-1.85628	0.2826
Glucose 6-phosphate	-1.66098	0.3544
Glucuronolactone	-0.27354	0.1585
Glu-Pro	-0.898574	1.909
Glutamate	0.0960576	0.1732
Glutamine	0.248759	0.6858
Glutarate	0.992815	1.612
Glutathione	-0.344128	0.1116
Glutathione disulfide	0.543298	0.4044
Glyceraldehyde	-0.203682	0.5954
Glyceraldehyde 3-phosphate	-0.884789	0.6132
Glycerol 3-phosphate	-0.55616	0.1116
Glycerol cyclic phosphate	0.685318	1.033
Glycerophosphoethanolamine	0.426373	0.4377
Glycerophosphoinositol	0.738501	1.479
Guanidinoacetate	2.10604	0.7625
Guanidinosuccinate	0.659081	0.4621
Guanosine	0.45559	0.2349
Guanosine diphosphate	1.43312	0.4148
Guanosine diphosphate mannose	0.173863	0.06754
Guanosine monophosphate	0.0368407	0.009352
Hexitols	0.241061	0.1405
Hippurate	0.169155	0.101
Histidine	1.20415	0.3981
Homoserine	0.377281	0.3683
Hydroxy-FA (7:0)	-0.0316519	0.009352
Hydroxy-FA (8:0)	0.707528	0.7658
Hypotaurine	1.76445	2.401
Hypoxanthine	-0.778241	0.8067
Indole-3-acrylate	0.466717	0.5049
Indole-3-pyruvate	-0.0309773	0.009352
Indoxyl sulfate	0.860778	0.4148
Inosine	-0.703151	0.5954
Inosine monophosphate	-1.81493	0.7658
Isoleucine	0.166303	0.2826
Itaconate	0.71385	1.033
Lactate	-0.203682	0.5954
Leucine	0.166303	0.2826
Leu-Leu	-0.26037	0.05128
Lyso-PC (16:0)	0.146188	0.08265
Lyso-PC (17:0)	0.0471245	0.01083
Lyso-PC (18:0)	0.364522	0.1931
Lyso-PC (18:1)	-0.0886418	0.02558
Lyso-PC (18:2)	-0.0218386	0.009352
Lyso-PE (16:0)	0.422715	0.4779
Lyso-PE (18:0)	0.358523	0.2183
Lyso-PE (18:1)	0.132416	0.06754
Lyso-PE (20:4)	0.46494	0.5087
Malate	-0.246444	0.3963
Mannose 6-phosphate	-1.63812	0.3372
Methionine	-0.216563	0.3331
Methyglutarate	0.220189	0.1433
Methyl 4-aminobutyrate	0.303386	1.016
Methylguanine	0.633947	0.5087
Monomethylglutarate	0.225786	0.1712
Myoinositol	1.89134	0.7658
N6-(delta2-Isopentenyl)-adenine	0.0848913	0.1211
N-Acetylasparagine	0.401957	0.2245
N-Acetylaspartate	0.719999	1.153
N-Acetylcysteine	-0.612235	0.7658
N-Acetylhexosamine phosphate	0.177526	0.1082
N-Acetylhexosamine sulfate	0.628189	0.6194
N-Acetylmethionine	-0.59599	0.2727
N-Acetylornithine	1.12506	1.263
N-Acetylserine	-0.361011	0.2964
N-Acetyltryptophan	0.645345	0.8511
NAD+	0.0681152	0.009352
NADP+	0.48414	0.1405
N-Formylmethionine	-1.98011	0.513
Norleucine	0.166303	0.2826
Ophthalmate	0.641215	0.7153
Oxoadipate	1.93821	1.888
Oxohexanoic acid	0.943199	0.6132
Pantothenate	-2.90409	1.012
Pentoses	1.09747	0.8051
Phenylalanine	0.298541	0.4044
Phosphoenolpyruvate	0.582756	0.06097
Phosphoethanolamine	0.461492	0.3683
Phosphorylcholine	-0.11611	0.06097
Phosphoserine	-0.124805	0.02311
PI (32:0)	0.307782	0.5604
Proline	0.233562	0.5087
PS (34:2)	0.198574	0.1732
PS (36:1)	-0.225541	0.121
PS (36:4)	0.538326	0.4861
PS (38:3)	0.19346	0.2826
PS (38:5)	0.354518	0.6858
PS (38:6)	0.329575	0.4044
PS (40:5)	-0.0989986	0.07947
PS (40:6)	-0.132885	0.1116
PS (40:7)	0.343187	0.3391
Pyridoxal	-0.0178797	0.009352
Pyruvate	-0.059822	0.02722
Raffinose	-0.191653	0.1116
S-Adenosylhomocysteine	-0.548481	0.8133
S-Adenosylmethionine	-0.12649	0.07047
Sedoheptulose 7-phosphate	0.0897937	0.02671
Ser-Arg	-0.411171	0.1405
Serine	0.27756	0.4148
SM (d18:1/18:1)	-0.172223	0.1116
Stachydrine	-0.0776374	0.1116
Stachyose	0.21964	0.1858
Succinate	-0.000409479	0.007929
Tartrate	1.14978	0.7658
Taurine	-0.445279	0.6194
Theanine	1.24463	1.882
Thioproline	0.00146883	0.007929
Threonate	0.0122899	0.009352
Threonine	0.377281	0.3683
trans-4-Hydroxyproline	1.00825	0.7658
trans-Aconitate	0.308631	1.028
Trigonelline	0.186999	0.06097
Tryptophan	0.459714	0.4861
Tyr-Arg	0.0290376	0.009352
Tyrosine	0.272006	0.3981
UDP-glucose	0.223062	0.1405
UDP-N-acetylglucosamine	0.423188	0.2964
Uracil	-0.971688	0.7625
Urate	1.08136	0.7483
Ureidosuccinate	0.430539	0.1116
Uridine	-0.185143	0.1104
Uridine diphosphate	1.38993	0.3683
Uridine monophosphate	0.0325727	0.009352
Uridine triphosphate	-0.0827147	0.009352
Valine	0.262918	0.5087
Val-Phe	-0.914164	0.1918
Xanthosine	-0.451326	0.2871
Xanthosine monophosphate	-1.06403	0.7658

## Sheet: 14dpi
Metabolite	LOG2(Fold Change) mfn2-/- vs. wt	-LOG10(Adjusted p-value)
1,3/ 2,3-Bisphosphoglycerate	2.71605	0.882
1-Methylhistidine	-1.38641	2.511
2-/3-Phosphoglycerate	-0.476497	0.2977
2-Hydroxy-4-(methylthio)butanoate	-1.26719	2.083			`
2-Hydroxybutyrate	-0.314424	0.7483
2-Hydroxyglutarate	0.553679	1.028
2-Mannosyl-3-phosphoglycerate	-1.90304	2.139
3-(4-Hydroxyphenyl)pyruvate	0.755437	0.6691
3-Hydroxybutyrate	3.14821	3.155
3-Hydroxycarnitine (18:1)	0.480061	0.913
3-Hydroxycarnitine (4:0)	0.774636	1.566
3-Hydroxycarnitine (5:0)	0.445991	1.301
3-Hydroxycarnitine (6:0)	0.0732654	0.1764
3-Hydroxycarnitine (8:0)	0.309244	0.8509
3-Hydroxypyruvate	4.42774	1.116
5-Aminolevulinate	0.112253	0.1648
5-Methylcytosine	-0.13731	0.4381
6-Phosphogluconate	-0.606845	0.7866
Acetoacetate	3.90597	1.556
Acetylacrylate	-0.185524	0.4272
Acetylaminoadipate	1.40408	2.511
Acetylcarnitine	0.118097	1.816
Acetyl-CoA	0.683401	0.7234
Adenosine	1.86571	1.074
Adenosine diphosphate	2.02225	0.7742
Adenosine diphosphate ribose	-1.12021	3.464
Adenosine monophosphate	2.18993	0.6081
Adenosine triphosphate	-0.103263	0.1224
Adenylsuccinate	-2.43589	4.206
Adipate	-1.20633	5.154
ADP-ribose phosphate	0.692503	1.545
AICAR	-1.49678	2.511
Alanine	-0.162437	0.5848
Allantoin	-0.49115	2.086
Allothreonine	1.0173	1.282
alpha-Ketoglutarate	-0.513703	0.5956
Aminoadipate	3.31449	2.014
Aminocaprylate	-0.796002	2.853
Anserine	-1.80256	2.511
Argininosuccinate	-0.236511	0.4499
Asparagine	0.80158	1.698
Aspartate	0.609174	2.511
Aspartylglycosamine	0.84934	1.383
Azelate	1.17615	1.988
beta-Alanine	-0.162437	0.5848
beta-Glycerophosphate	-0.346615	0.4272
Carnitine	0.111475	0.7742
Carnitine (12:0)	-0.306819	0.4285
Carnitine (14:0)	-0.395799	0.6047
Carnitine (16:0)	-0.167475	0.2784
Carnitine (16:1)	-0.0458185	0.1109
Carnitine (18:1)	-0.35442	0.4236
Carnitine (3:0)	-0.67206	3.32
Carnitine (4:0)	0.000875214	0.08937
Carnitine (6:0)	0.15671	0.2135
Carnitine (glutaryl)	3.26446	1.838
Carnosine	-1.64083	3.246
CDP-ethanolamine	0.810587	1.497
cis-4-Hydroxyproline	0.112253	0.1648
Citicoline	-0.864387	2.354
Citrate/Isocitrate	0.504416	2.166
Citrulline	-0.272094	1.055
CMP-2-aminoethylphosphonate	1.01131	2.511
Creatine	-0.169192	0.9936
Creatinine	-0.747358	4.926
Cyclic ADP-ribose	-0.552304	0.5058
Cys-Gly	-0.0346945	0.1224
Cystathionine	1.52363	0.7866
Cystine	-0.1933	0.2143
Cytidine	0.904323	0.8182
Cytidine cyclic phosphate	1.51382	1.556
Cytidine diphosphate	1.6393	0.5851
Cytidine monophosphate	1.02008	0.5548
Cytosine	0.790888	1.282
Deoxycytidine	0.810129	1.708
Deoxyguanosine diphosphate	-0.0392585	0.09445
Deoxyinosine	-0.820855	0.6541
Deoxyribose	-1.21878	1.556
Deoxyuridine	-0.0809659	0.2188
Dihydroorotate	-0.51656	1.319
Dihydroxyacetone phosphate	0.632274	0.4673
Ethylmalonate	0.106364	0.246
FA (18:1)	1.54811	1.168
FA (20:0)	0.824583	1.689
FA (20:2)	1.26084	0.9041
Fructose 1,6-bisphosphate	0.00202758	0.08937
Fructose 6-phosphate	0.0818373	0.1152
Fumarate	-0.127942	0.4272
Glu-Asp	0.270162	0.751
Gluconate	-0.629604	1.944
Glucose	-0.29086	0.7038
Glucose 1-phosphate	-0.418511	0.3211
Glucose 6-phosphate	0.459141	0.31
Glucuronolactone	-0.0254312	0.09893
Glu-Pro	-0.462669	1.242
Glutamate	1.0356	2.511
Glutamine	0.520654	3.825
Glutarate	0.677399	1.083
Glutathione	-0.0525562	0.1648
Glutathione disulfide	1.02584	1.465
Glyceraldehyde	-0.466949	1.649
Glyceraldehyde 3-phosphate	-2.87614	3.025
Glycerol 3-phosphate	-0.346615	0.4272
Glycerol cyclic phosphate	1.55961	1.348
Glycerophosphoethanolamine	1.35344	2.511
Glycerophosphoinositol	1.30539	1.028
Guanidinoacetate	5.5696	2.211
Guanidinosuccinate	0.248353	0.3641
Guanosine	2.85971	1.282
Guanosine diphosphate	1.53823	0.6081
Guanosine diphosphate mannose	0.091049	0.31
Guanosine monophosphate	0.782601	0.4631
Hexitols	-0.981154	1.028
Hippurate	3.04185	2.191
Histidine	-0.206767	1.187
Homoserine	1.0173	1.282
Hydroxy-FA (7:0)	0.685861	1.028
Hydroxy-FA (8:0)	0.816368	2.511
Hypotaurine	0.347595	1.09
Hypoxanthine	0.375935	0.3383
Indole-3-acrylate	-0.239287	0.5001
Indole-3-pyruvate	0.667194	0.4499
Indoxyl sulfate	-0.260095	0.2214
Inosine	0.682047	0.4931
Inosine monophosphate	-1.90304	2.139
Isoleucine	0.442005	0.9922
Itaconate	2.52722	2.511
Lactate	-0.466949	1.649
Leucine	0.442005	0.9922
Leu-Leu	-0.621988	0.62
Lyso-PC (16:0)	0.669767	0.882
Lyso-PC (17:0)	0.415496	0.4673
Lyso-PC (18:0)	0.678742	0.6065
Lyso-PC (18:1)	0.956481	1.361
Lyso-PC (18:2)	1.3796	2.34
Lyso-PE (16:0)	1.31045	2.661
Lyso-PE (18:0)	1.3962	1.693
Lyso-PE (18:1)	0.988876	1.707
Lyso-PE (20:4)	2.15294	3.24
Malate	0.0405525	0.1903
Mannose 6-phosphate	0.423582	0.2881
Methionine	-0.170589	0.3277
Methyglutarate	-1.28433	5.154
Methyl 4-aminobutyrate	0.0108848	0.09893
Methylguanine	1.25833	1.79
Monomethylglutarate	-1.20633	5.154
Myoinositol	1.54495	1.361
N6-(delta2-Isopentenyl)-adenine	0.129716	0.7038
N-Acetylasparagine	0.380573	0.751
N-Acetylaspartate	0.510963	0.4579
N-Acetylcysteine	-0.614872	1.371
N-Acetylhexosamine phosphate	1.83042	1.006
N-Acetylhexosamine sulfate	1.44033	1.134
N-Acetylmethionine	-0.00590386	0.08937
N-Acetylornithine	0.0600486	0.1497
N-Acetylserine	-1.0014	2.785
N-Acetyltryptophan	-0.481798	0.7729
NAD+	-1.66417	2.227
NADP+	-0.0534051	0.1224
N-Formylmethionine	-0.604253	0.6047
Norleucine	0.442005	0.9922
Ophthalmate	-0.00872249	0.08937
Oxoadipate	2.16639	1.176
Oxohexanoic acid	0.843642	0.7761
Pantothenate	-1.18488	2.511
Pentoses	-0.514573	1.052
Phenylalanine	0.108335	0.2277
Phosphoenolpyruvate	-0.352045	0.1949
Phosphoethanolamine	1.76574	1.916
Phosphorylcholine	1.55762	2.14
Phosphoserine	0.804591	0.5792
PI (32:0)	0.910572	3.464
Proline	0.355406	0.882
PS (34:2)	1.55998	3.246
PS (36:1)	1.99456	1.727
PS (36:4)	1.53795	3.464
PS (38:3)	1.45946	1.689
PS (38:5)	0.819417	2.166
PS (38:6)	0.316631	0.6047
PS (40:5)	0.400575	1.566
PS (40:6)	0.369735	0.8525
PS (40:7)	-1.03016	3.728
Pyridoxal	1.13888	1.663
Pyruvate	-0.83193	1.401
Raffinose	0.259748	0.3676
S-Adenosylhomocysteine	-0.302521	1.055
S-Adenosylmethionine	-0.17441	0.9625
Sedoheptulose 7-phosphate	2.20518	0.9922
Ser-Arg	0.770113	0.5184
Serine	0.659475	1.363
SM (d18:1/18:1)	0.535284	0.882
Stachydrine	-0.09472	0.2987
Stachyose	0.413215	0.9692
Succinate	-0.0528879	0.1082
Tartrate	0.9058	1.006
Taurine	0.0333207	0.2348
Theanine	0.0113959	0.08937
Thioproline	1.10781	1.028
Threonate	-1.55516	3.825
Threonine	1.0173	1.282
trans-4-Hydroxyproline	0.113205	0.1648
trans-Aconitate	0.505225	2.01
Trigonelline	1.4985	2.511
Tryptophan	-0.233313	0.4673
Tyr-Arg	0.598863	0.8259
Tyrosine	-0.708153	1.556
UDP-glucose	1.33095	1.689
UDP-N-acetylglucosamine	0.762544	0.6793
Uracil	0.604307	0.4499
Urate	1.49592	1.187
Ureidosuccinate	-0.498378	0.8862
Uridine	0.886221	0.7299
Uridine diphosphate	0.611944	0.2372
Uridine monophosphate	0.696289	0.4146
Uridine triphosphate	-0.0125103	0.08937
Valine	-0.00515133	0.08937
Val-Phe	-1.61224	1.649
Xanthosine	0.275531	0.2372
Xanthosine monophosphate	-0.696415	1.028
