# Supplementary material for: A mitofusin 2/HIF1α axis sets a maturation checkpoint in regenerating skeletal muscle
Source: J Clin Invest. 2022 Dec 1;132(23):e161638. doi: 10.1172/JCI161638 (PMC9711883; doi:10.1172/JCI161638)
Supplement: Supplemental table 5 [file jci-132-161638-s064.xlsx]

## Sheet: Sheet1
Table S5: Summary data of patient muscle samples
ID	Gender	Age	Site	Mutation	Mutation Type
Ctrl1	F	2 weeks	Quadriceps	--	--
Ctrl2	M	8 weeks	Rectus abdominus	--	--
CNM1	F	4 weeks	Quadriceps	heterozygous DNM2 c.1115T>C (p. phe372Ser)	autosomal dominant
CNM2	M	3 weeks	Leg	MTM1: hemizygous c.1228G>C hem (p.Glu410Gln)	X-linked, maternal inherited
